# Supplementary material for: The C. elegans H3K27 Demethylase UTX-1 Is Essential for Normal Development, Independent of Its Enzymatic Activity
Source: PLoS Genet. 2012 May 3;8(5):e1002647. doi: 10.1371/journal.pgen.1002647 (PMC3342935; doi:10.1371/journal.pgen.1002647)
Supplement: Table S1 — List of proteins identified by GFP-IP/MS from UTX-1:GFP worm sample. Accession numbers and short descriptions of the identified proteins are given together with the number of peptides (Σ# peptides) recovered for each protein and the protein coverage (Σ coverage). M to AG columns indicate the 21 slices of the gel (with A = top of the gel and U = bottom of the gel). (XLSX) [file pgen.1002647.s013.xlsx]

## Sheet: Sheet1
Accession	Description	ΣCoverage	Σ# Proteins	Σ# Peptides	Molecular Function	Cellular Component	Biological Process	# AAs	MW [kDa]	calc. pI	Pfam IDs	A7: Area	B7: Area	C7: Area	D7: Area	E7: Area	F7: Area	G7: Area	H7: Area	I7: Area	J7: Area	K7: Area	L7: Area	M7: Area	N7: Area	O7: Area	P7: Area	Q7: Area	R7: Area	S7: Area	T7: Area	U7: Area
O46025	Protein T12D8.1, partially confirmed by transcript evidence OS=Caenorhabditis elegans GN=set-16 PE=3 SV=4 - [O46025_CAEEL]	28.44	1	64	catalytic activity; DNA binding; metal ion binding; protein binding	nucleus	cell organization and biogenesis; development; metabolic process; regulation of biological process; reproduction; transport	2475	275.967	7.32764	Pf00856; Pf00628; Pf05964; Pf05965	1.97373e+07	777963	4.82936e+06	3.31432e+06	7.73321e+06	2.99911e+06	7.52556e+06	5.51129e+06	1.47327e+07	1.66679e+07	3.02852e+07	8.62272e+07	1.02068e+07	1.10074e+08	1.73571e+07	3.06943e+07	2.29804e+07	7.45435e+06	5.03729e+07	7.12395e+06	0
	Sequence	# Proteins	Modifications	MH+ [Da]	q-Value	PEP	A7: Area	B7: Area	C7: Area	D7: Area	E7: Area	F7: Area	G7: Area	H7: Area	I7: Area	J7: Area	K7: Area	L7: Area	M7: Area	N7: Area	O7: Area	P7: Area	Q7: Area	R7: Area	S7: Area	T7: Area	U7: Area
	ICVFCGGIGDGETTR	1	C2(Carbamidomethyl); C5(Carbamidomethyl)	1641.74	0	2.05966e-16	1.63146e+07	0	0	0	0	3.35472e+06	6.31293e+06	0	0	7.76004e+06	0	0	0	0	0	0	0	0	0	0	0
	APLTEEEVAAAEQHVSEEVYNK	1		2443.16	0	2.50635e-15	2.7122e+07	0	8.94766e+06	0	1.06938e+07	0	1.08265e+07	6.33977e+06	2.42765e+07	2.42075e+07	4.26582e+06	3.82806e+06	0	1.35922e+07	0	4.55981e+06	0	0	0	4.83767e+06	0
	NASSYPAAGEYDAWIEQMR	1	M18(Oxidation)	2174.94	0	1.06667e-14	0	0	0	0	0	0	0	0	0	0	6.57817e+06	1.81622e+07	8.5522e+06	3.27363e+07	0	5.55353e+06	0	0	0	0	0
	WQHGACEGLYTDEQLEQAAIDR	1	C6(Carbamidomethyl)	2590.16	0	1.90962e-12	4.4124e+06	0	0	0	0	0	0	3.41459e+06	0	0	0	1.35586e+07	0	4.35548e+07	0	1.28278e+07	2.46713e+07	0	2.98475e+06	0	0
	SPEPEATVGAVQQTSSTSR	1		1931.93	0	2.34111e-12	0	0	0	0	0	0	0	0	0	0	3.86389e+06	1.29284e+07	4.37525e+06	2.44025e+06	0	0	0	0	0	0	0
	AASGNDLTSQGLCFPCASLR	1	C13(Carbamidomethyl); C16(Carbamidomethyl)	2124.98	0	2.7199e-12	5.14361e+06	0	2.5113e+06	2.79091e+06	4.02498e+06	0	0	0	4.31092e+06	0	3.03587e+06	2.84314e+07	1.42923e+07	4.60139e+07	6.37938e+06	2.55499e+07	2.23053e+07	4.75858e+06	0	0	0
	LNRPGCEFVSHGLTDMAVR	1	C6(Carbamidomethyl)	2159.04	0	1.18479e-11	0	0	0	0	732332	0	0	0	0	0	4.18519e+06	3.72502e+07	7.77579e+06	6.05469e+07	0	4.6885e+06	0	0	0	0	0
	AAPVPPGVPGAPGAPIAPSEEK	1		2009.07	0	2.14133e-11	1.24997e+07	1.03174e+06	2.52246e+06	2.83142e+06	5.74761e+06	2.44258e+06	4.22639e+06	4.09455e+06	1.20506e+07	1.1903e+07	0	0	0	0	0	0	0	0	0	0	0
	EIVEPSQSQNSSQCK	1	C14(Carbamidomethyl)	1720.78	0	1.46599e-10	0	0	1.96068e+06	2.85031e+06	0	0	0	0	7.16916e+06	9.85413e+06	0	0	0	0	0	0	0	0	0	0	0
	YINHSCDPNCSTQILDAGSGAR	1	C6(Carbamidomethyl); C10(Carbamidomethyl)	2436.07	0	2.88498e-09	0	0	0	0	0	0	0	0	0	0	0	0	0	0	0	0	0	7.97762e+06	8.27272e+07	1.1784e+07	0
	METTQNAQTAFSAYQK	1	M1(Oxidation)	1834.82	0	2.77525e-08	0	0	0	0	0	0	0	0	0	0	0	0	0	0	0	0	0	4.12965e+06	1.44714e+07	0	0
	VSNQAIVGR	1		943.53	0	2.7957e-08	7.64296e+06	991016	2.16878e+06	1.36505e+06	0	1.41252e+06	1.54273e+06	0	1.89947e+06	3.26053e+06	2.81905e+06	0	0	0	0	0	0	0	0	0	0
	ALESHSSTSIVTVK	1		1458.78	0	6.68253e-08	2.09657e+06	0	0	1.07072e+06	0	0	0	2.17664e+06	4345387	5.37942e+06	0	1.78879e+07	0	0	0	0	0	0	0	0	0
	EVDELMLEDESSR	1	M6(Oxidation)	1567.68	0	1.11316e-07	0	0	0	0	0	0	0	0	0	0	0	1.03906e+07	0	1.47254e+07	3.20047e+06	7.249e+06	0	0	0	0	0
	TPLVGEFGAMR	1		1177.6	0	1.19742e-07	0	0	0	0	0	0	0	0	0	5.71085e+06	0	7.78517e+07	0	1.03489e+08	0	6.50979e+06	0	0	0	0	0
	IDEEWVIDATMAGGPAR	1	M11(Oxidation)	1846.86	0	2.06328e-07	0	0	0	0	0	0	0	0	0	0	0	0	0	0	0	0	0	3.39464e+06	2.87467e+07	0	0
	KPDPQLTSPR	1		1138.62	0	9.201e-07	0	0	778674	962529	972521	0	1.08573e+06	0	1942140	2.99819e+06	1.62634e+06	0	0	0	437869	0	0	345062	0	0	0
	AAEAAEDWK	1		990.452	0	9.48883e-07	3.41896e+06	0	1.09113e+06	0	1.25142e+06	0	0	0	0	0	0	1.43865e+06	0	0	0	0	0	720189	0	0	0
	LNRPGCEFVSHGLTDMAVR	1	C6(Carbamidomethyl); M16(Oxidation)	2175.04	0	1.90366e-06	0	0	0	4.26124e+06	0	3200020	0	0	6.89533e+06	0	2.05077e+07	6.11046e+07	0	1.05534e+08	0	0	1.51476e+07	0	0	0	0
	LFELTDGPTLCMR	1	C11(Carbamidomethyl); M12(Oxidation)	1568.74	0	2.26229e-06	5.00138e+06	0	0	0	0	0	0	0	0	0	0	0	0	0	0	0	0	0	0	0	0
	DEEDQIIDKPTSALQK	1		1829.91	0	3.2246e-06	0	0	0	0	0	0	0	0	0	0	0	0	0	4.2061e+06	0	0	0	0	0	0	0
	QAATSVTSANSGR	1		1249.61	0	3.27302e-06	912979	0	0	315304	0	0	491946	0	0	0	0	0	0	0	0	0	0	0	0	0	0
	TPLVGEFGAMR	1	M10(Oxidation)	1193.6	0	3.85192e-06	0	0	2.74062e+06	0	5.95369e+06	0	0	0	7.87108e+06	0	2.59731e+07	6.19339e+07	0	1.18912e+08	2.24871e+07	3.66397e+07	2.02279e+07	7.47181e+06	0	0	0
	IAGLGLYAK	1		905.545	0	1.14835e-05	0	0	0	0	0	0	0	0	0	0	0	0	0	0	0	0	0	4.03537e+06	3.96448e+07	4.75014e+06	0
	RGASGAMDHIR	1	M7(Oxidation)	1186.57	0	3.24186e-05	0	0	0	0	0	0	0	0	0	504705	838351	0	1.38824e+06	6.49672e+06	0	0	0	0	0	0	0
	YMEETNIPPAPER	1		1546.72	0	5.17198e-05	0	0	0	0	0	0	0	0	0	0	0	5.85769e+07	0	6.62071e+07	0	0	0	0	0	0	0
	YMEETNIPPAPER	1	M2(Oxidation)	1562.72	0	8.7311e-05	7.38879e+06	0	0	0	0	0	0	0	0	1.04987e+07	2.45599e+07	5.38142e+07	0	1.05776e+08	2.16539e+07	2.98934e+07	2.19646e+07	6.91361e+06	0	0	0
	GASGAMDHIR	1		1014.48	0	9.04655e-05	237456	0	0	0	0	0	0	0	0	3.88697e+06	0	2.23624e+07	4.0677e+06	2.56836e+07	429898	0	0	0	0	0	0
	TKEELASFCSK	1	C9(Carbamidomethyl)	1299.62	0	0.00012378	2.68534e+06	0	0	0	0	0	0	1.02478e+06	0	3.06367e+06	0	0	0	0	0	0	0	0	0	0	0
	LNLAPTGSVVTTR	1		1328.75	0	0.000213987	4.43127e+06	0	0	0	2.83079e+06	0	0	0	0	8.0769e+06	0	0	0	0	0	0	0	0	0	0	0
	GASGAMDHIR	1	M6(Oxidation)	1030.47	0	0.000228601	3.47494e+06	0	0	1.68974e+06	1.57122e+06	1.10358e+06	0	0	2.80599e+06	4.36833e+06	5.85127e+06	0	0	3.25711e+07	7.93024e+06	9.63094e+06	8.05202e+06	0	0	0	0
	EVEEEAAPVAPEIK	1		1510.76	0	0.000298801	7.17067e+06	0	2.7998e+06	0	6.5521e+06	0	5.4373e+06	6.09955e+06	0	1.38932e+07	4.03226e+07	1.19725e+08	0	0	0	0	0	0	0	0	0
	SPEPEATVGAVQQTSSTSR	1	S1(Phospho)	2011.89	0	0.000401839	0	0	0	0	0	0	0	0	0	0	0	1.29836e+07	0	0	0	0	0	0	0	0	0
	AAQTACDHCK	1	C6(Carbamidomethyl); C9(Carbamidomethyl)	1161.48	0	0.000638696	2.43853e+06	311129	403001	561688	0	388158	461293	0	0	1.22325e+06	748113	0	0	135033	0	0	0	0	0	0	0
	IGVPHPPYHLDKR	1		1528.84	0	0.000661689	0	0	0	0	0	0	0	0	0	0	748526	0	0	0	0	0	0	0	0	0	0
	RGASGAMDHIR	1		1170.58	0	0.000833432	0	0	0	0	0	0	0	0	0	0	0	3.04829e+06	0	0	0	0	0	0	0	0	0
	VNDEFLQK	1		992.502	0	0.00109439	0	0	0	1.15361e+06	0	1.13927e+06	0	0	0	0	0	1.02473e+07	0	20715077	6.90408e+06	0	0	2.73601e+06	0	0	0
	RTPLVGEFGAMR	1	M11(Oxidation)	1349.7	0	0.00131324	0	0	0	0	0	0	0	0	0	0	0	0	0	5.79123e+06	0	0	0	0	0	0	0
	SLEDPTICYK	1	C8(Carbamidomethyl)	1225.57	0	0.0014308	9.13067e+06	0	0	0	0	0	0	0	0	0	0	0	0	0	0	0	0	0	0	0	0
	EVDELMLEDESSR	1		1551.68	0	0.00276921	0	0	0	0	0	0	0	0	0	0	0	1.00217e+07	0	0	0	0	0	0	0	0	0
	ACMCLVCGSIGK	1	C2(Carbamidomethyl); C4(Carbamidomethyl); C7(Carbamidomethyl)	1355.59	0	0.00295271	0	0	0	0	0	0	0	0	0	0	0	0	1.3755e+06	0	0	2.29301e+06	0	0	0	0	0
	LFGNEERGEK	1		1178.58	0	0.00319037	0	0	0	0	0	0	0	0	0	0	0	6.16136e+06	0	1.15224e+07	1.5563e+06	0	0	0	0	0	0
	DYIFPNNYR	1		1201.56	0	0.00351775	1.57753e+07	0	0	0	0	0	0	0	0	0	3.86659e+06	4.30852e+06	0	0	0	0	0	0	0	0	0
	LGAFTFYK	1		946.504	0	0.00384857	9.85799e+06	0	0	2.81534e+06	0	0	0	2.21866e+06	5.46613e+06	9920383	0	0	0	0	0	0	0	0	0	0	0
	SDEPEYIR	1		1008.46	0	0.00525971	0	0	0	0	0	0	0	0	0	0	0	1.03582e+07	0	1.96039e+07	0	1.09391e+07	0	0	0	0	0
	LNSAVVGR	1		815.473	0	0.00570437	0	0	0	0	0	392121	0	0	0	0	0	0	0	1.03147e+07	3.88311e+06	0	0	0	0	0	0
	MMFECIIEDR	1	M1(Oxidation); M2(Oxidation); C5(Carbamidomethyl)	1375.57	0	0.00799295	2.58032e+06	0	0	0	0	0	0	0	0	0	0	0	0	0	0	0	0	0	0	0	0
	GPEGSMVACSNCAQTYHTYCVTLHDK	1	C9(Carbamidomethyl); C12(Carbamidomethyl); C20(Carbamidomethyl)	2986.26	0	0.00809198	0	0	0	0	0	0	0	0	0	0	0	7.43577e+06	0	0	0	0	0	0	0	0	0
	KNASSYPAAGEYDAWIEQMR	1	M19(Oxidation)	2303.04	0	0.0114138	0	0	0	0	0	0	0	0	0	0	4.83506e+06	1.94405e+07	0	0	0	7.1658e+06	0	0	0	0	0
	IPCLCGAPNCVK	1	C3(Carbamidomethyl); C5(Carbamidomethyl); C10(Carbamidomethyl)	1388.65	0	0.0172617	0	0	0	0	0	0	0	0	0	0	0	0	0	0	0	0	0	0	2.94629e+06	0	0
	APSEATER	1		860.411	0.001278	0.0196025	0	0	0	1.61496e+06	1.48389e+06	0	0	0	3.31456e+06	4.96943e+06	0	2.9902e+07	0	0	0	0	0	0	0	0	0
	EVEEEAAPVAPEIKR	1		1666.86	0	0.0218726	0	0	0	0	0	0	0	0	0	0	4.67064e+06	1.74795e+07	0	0	0	0	0	0	0	0	0
	QVLTENIVK	1		1043.61	0.003077	0.0353065	0	0	0	0	0	0	0	0	0	5.04012e+06	0	0	0	0	0	0	0	0	0	0	0
	ARYMEETNIPPAPER	1	M4(Oxidation)	1789.85	0.001502	0.0358712	0	0	0	0	0	0	0	0	0	0	0	0	0	3.89562e+06	0	0	0	0	0	0	0
	CSACRPK	1	C1(Carbamidomethyl); C4(Carbamidomethyl)	878.397	0.001502	0.0372718	0	0	0	0	0	0	0	0	0	0	0	490823	0	1.21553e+06	0	0	762138	0	0	0	0
	NYQLNEK	1		908.446	0.002808	0.0447724	0	0	0	0	0	405693	0	0	0	0	0	0	0	0	0	0	5.53814e+06	0	0	0	0
	SYYTEEAAAR	1		1160.52	0	0.0455954	0	0	0	0	0	0	0	0	0	0	0	0	0	0	0	0	0	3.95955e+06	0	0	0
	NNQPIFVVK	1		1058.6	0.005731	0.066454	0	0	0	0	2.93351e+06	0	0	0	3.9515e+06	0	0	0	0	0	0	0	0	0	0	0	0
	LHEQIR	1		795.446	0.006263	0.0687219	1.3466e+06	0	0	0	0	0	0	0	0	3.72469e+06	0	0	0	0	0	0	0	0	0	0	0
	NHMMESVGYR	1	M3(Oxidation); M4(Oxidation)	1255.52	0	0.075745	0	0	0	0	0	0	0	0	0	0	0	3.15984e+06	0	0	0	0	0	0	0	0	0
	IGSITPK	1		715.435	0.009845	0.0946421	0	0	0	1.01394e+06	0	0	0	0	0	4.57705e+06	0	0	0	0	0	0	0	0	0	0	0
	YVAQNR	1		750.389	0.008567	0.0994842	0	0	0	0	0	0	0	0	0	0	0	0	0	0	0	0	0	0	1.91926e+07	0	0
	EQQQGDSLK	1		1032.49	0.003456	0.16206	0	0	0	0	0	0	0	0	0	0	0	0	0	0	0	0	0	424412	0	0	0
	LCPDIPK	1	C2(Carbamidomethyl)	842.443	0.00301	0.162136	0	0	0	0	2.0639e+06	0	0	0	0	0	0	3.23533e+07	0	0	0	0	0	0	0	0	0
	TAIVCR	1	C5(Carbamidomethyl)	719.386	0.003699	0.169146	0	0	0	0	0	0	0	0	0	0	0	6.23161e+06	0	0	0	0	0	0	0	0	0
	EIVEPSQSQNSSQCK	1	C14(Carbamidomethyl); K15(Methyl)	1734.79	0.00425	0.176262	0	0	0	0	0	0	0	0	0	0	0	1.01076e+06	0	0	0	0	0	0	0	0	0
	IPQGPWR	1		853.468	0.00425	0.176529	0	0	0	0	0	0	0	0	0	0	0	1.20764e+07	0	0	0	0	0	0	0	0	0
	CYYELASATR	1	C1(Carbamidomethyl)	1233.56	0	0.181878	0	0	0	0	949982	0	0	0	0	0	0	0	0	0	0	0	0	0	0	0	0
	KDVCGR	1	C4(Carbamidomethyl)	734.361	0.00425	0.187783	0	0	0	0	0	0	0	0	0	0	0	9.53352e+06	0	0	0	0	0	0	0	0	0
	DENTMLTR	1	M5(Oxidation)	995.447	0.002629	0.212579	0	0	0	281842	0	0	0	0	0	0	0	0	0	0	0	0	0	0	0	0	0
	TIGQHFR	1		858.457	0.004897	0.238966	0	0	0	312150	0	0	0	0	0	0	0	0	0	0	0	0	0	0	0	0	0
	SKYTPSALK	1		994.554	0.009178	0.262962	0	0	0	0	0	0	0	0	0	0	0	1.69835e+06	0	0	0	0	0	0	0	0	0
Q09519	Utx (Ubiquitously transcribed tpr on x) homolog protein 1, partially confirmed by transcript evidence OS=Caenorhabditis elegans GN=utx-1 PE=2 SV=1 - [Q09519_CAEEL]	49.57	1	62	protein binding		development; regulation of biological process; reproduction; response to stimulus	1168	134.253	6.7124	Pf02373	1.03515e+08	2.24598e+07	5.82095e+07	9.67181e+07	9.9505e+07	4.61951e+08	7.24934e+07	3.45417e+07	4.70095e+07	1.00811e+08	1.71793e+07	7.60561e+07	4.26226e+07	3.07604e+07	1.04693e+07	1.54595e+07	6.59406e+06	9.43754e+06	6.64115e+06	1.37883e+07	5.16091e+06
	Sequence	# Proteins	Modifications	MH+ [Da]	q-Value	PEP	A7: Area	B7: Area	C7: Area	D7: Area	E7: Area	F7: Area	G7: Area	H7: Area	I7: Area	J7: Area	K7: Area	L7: Area	M7: Area	N7: Area	O7: Area	P7: Area	Q7: Area	R7: Area	S7: Area	T7: Area	U7: Area
	AVAEIDGNQEIEIR	1		1556.79	0	1.38404e-13	1.98868e+07	7.4964e+06	2.22205e+07	2.13664e+07	2.98013e+07	1.93997e+08	2.88278e+07	8.34377e+06	1.0482e+07	0	2.53949e+06	1.88288e+07	0	8.71689e+06	0	0	0	0	4.20619e+06	9.42456e+06	0
	EQNADTWCSIGALYQR	1	C8(Carbamidomethyl)	1911.87	0	1.97784e-12	4.79736e+07	7.47457e+06	3.88307e+07	7.10803e+07	6.24601e+07	3.33946e+08	6.24135e+07	3.2018e+07	1.47724e+07	1.20466e+07	9.78266e+06	5.73069e+07	7.10094e+06	0	0	0	0	0	0	0	0
	LGVCYMELEDYNR	1	C4(Carbamidomethyl)	1661.73	0	5.54857e-11	2.01379e+06	0	5.27724e+06	7.81757e+06	8.64989e+06	8.98381e+07	5.98435e+06	0	0	0	0	1.654e+07	0	0	0	0	0	0	0	0	0
	SNVDQQQVDLLISVK	1		1685.9	0	7.69834e-11	1.27673e+07	6.29343e+06	1.00473e+07	1.19457e+07	1.76045e+07	1.50921e+08	1.99022e+07	0	0	0	0	0	0	0	0	0	0	0	0	0	0
	LAVNDSDESVFMPK	1	M12(Oxidation)	1567.73	0	3.96523e-10	0	0	0	6.33603e+07	4.67211e+07	3.04952e+08	0	0	0	0	0	0	0	0	0	0	0	0	0	0	0
	WLELPLLTNYELER	1		1788.95	0	8.12212e-10	0	0	0	0	0	2.32294e+08	6.13188e+06	0	0	0	0	0	0	0	0	0	0	0	0	0	2.84903e+06
	NAQYQDALECFK	1	C10(Carbamidomethyl)	1486.66	0	1.47564e-09	5.06175e+07	1.3932e+07	3.56842e+07	7.07968e+07	6.38851e+07	3.30919e+08	5.45861e+07	2.64494e+07	1.75852e+07	1.49411e+07	1.16237e+07	4.79831e+07	0	0	0	0	0	1.04055e+06	0	0	0
	NAMLNNPVAPEPIK	1	M3(Oxidation)	1523.79	0	1.69776e-09	3.39099e+07	1.19914e+07	2.53897e+07	5.51202e+07	4.60481e+07	2.83896e+08	3.57727e+07	1.73621e+07	9.88026e+06	1.35036e+07	7.18324e+06	1.64524e+07	0	0	0	0	0	0	0	0	0
	LAVNDSDESVFMPK	1		1551.74	0	1.856e-09	0	0	0	1.24916e+07	1.39701e+07	1.14872e+08	0	0	0	0	0	3.92499e+07	0	0	0	0	0	0	0	0	0
	TQYQLPPETNCDHASQQTWQCVSDPSYTTVNK	1	C11(Carbamidomethyl); C21(Carbamidomethyl)	3783.66	0	2.21308e-09	3.34757e+07	5.40863e+06	4.05714e+07	3.90628e+07	6.51428e+07	4.6752e+08	4.03665e+07	1.22527e+07	8.99001e+06	1.01759e+07	0	5.20275e+07	2.93479e+07	0	0	0	0	0	0	1.18932e+07	0
	LIAGSNMLSHLGHQVHGMNTVK	1	M7(Oxidation); M18(Oxidation)	2376.19	0	3.74894e-09	1.48744e+07	0	8.15739e+06	2.88458e+07	4.99521e+06	0	2.74106e+06	2.52935e+06	1.04476e+07	5.48652e+07	0	0	0	0	0	0	0	0	0	0	760796
	GPVKPIVTDEDVR	1		1424.77	0	9.3205e-09	5.05009e+07	1.62153e+07	5.00297e+07	5.37141e+07	4.80442e+07	3.25465e+08	5.64724e+07	1.85342e+07	1.62873e+07	9.09459e+06	2.25754e+07	4.03567e+07	0	2.119e+07	2.51313e+07	0	1.2736e+07	1.81089e+07	9.63684e+06	1.83307e+07	5.41522e+06
	ELSMPVPARPSNHASSSTFETVIPSLK	1		2882.47	0	1.21105e-08	0	0	4.17887e+06	3.72048e+06	7.02758e+06	7.21039e+07	0	0	0	0	0	5.81168e+06	0	0	0	0	0	0	0	0	0
	LIAGSNMLSHLGHQVHGMNTVK	1	M18(Oxidation)	2360.2	0	1.7987e-08	0	0	0	3.32047e+06	0	0	0	0	0	9.33634e+06	0	0	0	0	0	0	0	0	0	0	0
	FKSEVPMQLMCWQVAK	1	M7(Oxidation); C11(Carbamidomethyl)	1997.96	0	2.52433e-08	0	0	0	0	0	0	0	0	0	2.2561e+06	0	0	0	0	0	0	0	0	0	0	0
	SEVPMQLMCWQVAK	1	M5(Oxidation); M8(Oxidation); C9(Carbamidomethyl)	1738.8	0	2.68119e-08	1.86751e+07	5.20943e+06	1.2097e+07	2.00801e+07	1.0861e+07	4.1844e+06	3.91482e+06	0	10774111	4.0802e+07	2.81597e+06	0	0	0	0	0	0	0	0	0	0
	AQENLISAHDTDPR	1		1566.75	0	2.80803e-08	2.43593e+07	3.85151e+06	1.54672e+07	3.21896e+07	2.63718e+07	2.28001e+08	1.81392e+07	0	0	0	0	2.09311e+07	0	3.49423e+06	0	0	0	0	0	0	0
	LGVCYMELEDYNR	1	C4(Carbamidomethyl); M6(Oxidation)	1677.72	0	3.15809e-08	0	0	0	0	0	2.85677e+08	0	0	0	0	0	0	0	0	0	0	0	0	0	0	0
	FLDGSTISCIR	1	C9(Carbamidomethyl)	1268.63	0	3.75411e-08	2.51114e+07	0	4.47959e+07	0	7.52885e+07	3.71541e+08	6.58889e+07	1.92278e+07	0	1.79947e+07	1.08767e+07	6.62233e+07	3.95921e+07	1.85123e+07	4.12785e+06	0	0	1.93767e+06	6.08043e+06	1.11409e+07	2.64066e+06
	ELSMPVPARPSNHASSSTFETVIPSLK	1	M4(Oxidation)	2898.46	0	6.61497e-08	2.27361e+07	4.00111e+06	1.221e+07	4.35802e+07	2.68181e+07	2.20254e+08	1.79131e+07	9.66262e+06	0	4.85164e+06	0	0	0	0	0	0	0	0	0	0	0
	KAQENLISAHDTDPR	1		1694.84	0	1.06546e-07	1.27133e+06	0	0	2.02725e+06	0	9.99743e+06	0	0	0	0	0	0	0	0	0	0	0	0	0	0	0
	EVLECLETSEAVFK	1	C5(Carbamidomethyl)	1653.8	0	1.13966e-07	0	0	0	5.35679e+07	4.41669e+07	2.68859e+08	4.21625e+07	0	0	0	5.58426e+06	0	0	0	0	0	0	0	0	0	0
	FTNQLIYNTCK	1	C10(Carbamidomethyl)	1401.68	0	1.14013e-07	2.43695e+07	1.386e+07	4.07382e+07	6.9125e+07	3.26069e+07	0	1.78669e+07	1.25831e+07	5.9654e+07	1.1118e+08	0	0	0	0	0	0	0	0	0	0	0
	FTVFCVYCAK	1	C5(Carbamidomethyl); C8(Carbamidomethyl)	1294.6	0	1.18836e-07	7483730	2.09287e+06	7.40879e+06	2.26412e+07	0	0	2.72686e+06	3.39965e+06	2.07359e+07	3.69185e+07	0	0	0	0	0	0	0	0	0	0	0
	YGTNIDLSDDTK	1		1341.62	0	1.48961e-07	9.45534e+07	1.52832e+07	3.38914e+07	6.07138e+07	2.67014e+07	9.11306e+06	1.00368e+07	0	4.57832e+07	93823492	0	0	0	0	0	0	0	0	0	0	7.21849e+06
	EAYEQPIPLELR	1		1457.76	0	2.36201e-07	1.07144e+08	2.51883e+07	5.9767e+07	1.16152e+08	9.10661e+07	4.52985e+08	0	0	2.47001e+07	3.09241e+07	0	0	0	0	2.14877e+06	0	0	0	0	0	0
	VIEYVIPEAVR	1		1287.73	0	3.51561e-07	7.69908e+07	2.59758e+07	6.48317e+07	1.02922e+08	1.04764e+08	4.65346e+08	8.91778e+07	4.51576e+07	0	2.86195e+07	1.7339e+07	1.04638e+08	5.89277e+07	3.4625e+07	0	0	0	8.08279e+06	0	0	0
	SEVPMQLMCWQVAK	1	M8(Oxidation); C9(Carbamidomethyl)	1722.8	0	3.65071e-07	0	0	0	1.46328e+06	0	0	0	0	0	5.18943e+06	0	0	0	0	0	0	0	0	0	0	0
	VTEEMIQNLR	1	M5(Oxidation)	1248.62	0	6.86713e-07	2.03624e+07	6.12428e+06	1.46009e+07	2.71754e+07	2.31827e+07	1.57104e+08	1.38437e+07	9.18001e+06	3.16637e+06	5.74997e+06	3.39571e+06	1.79856e+07	0	4.63537e+06	0	0	0	0	0	0	0
	VTEEMIQNLR	1		1232.63	0	7.21026e-07	1.75443e+07	0	9.9436e+06	2.32131e+07	2.38425e+07	1.49533e+08	6.63579e+06	7.90085e+06	0	0	3.91489e+06	4.19301e+07	9.47098e+06	0	0	0	0	0	0	0	0
	TPILTVDNR	1		1028.57	0	7.69017e-07	3.01623e+07	6.16639e+06	2.50766e+07	3.88277e+07	3.49934e+07	2.33919e+08	2.54724e+07	6.44948e+06	4.42579e+06	4.52209e+06	0	2.36538e+07	1.47223e+07	0	0	0	0	1.05179e+06	0	0	0
	NAMLNNPVAPEPIK	1		1507.79	0	1.07425e-06	7.6451e+06	1.83745e+06	5.82095e+06	1.10944e+07	1.16899e+07	9.8866e+07	0	4.69995e+06	0	5.47378e+06	0	1.5855e+07	0	0	0	0	0	0	0	0	0
	YAEYQSESFK	1		1251.55	0	3.07552e-06	3.92164e+07	8.7389e+06	2.82e+07	5.16778e+07	3.57576e+07	2.46912e+08	2.29515e+07	8.72119e+06	4.3831e+06	0	5.11082e+06	3.3282e+07	0	0	0	0	0	2.12091e+06	0	0	0
	DGQSYYYLGR	1		1221.55	0	6.34953e-06	4.9169e+07	0	33098669	6.0734e+07	4.87884e+07	3.003e+08	4.77877e+07	2.20746e+07	1.58987e+07	8781687	6.17951e+06	3.17156e+07	0	0	0	0	0	0	0	0	0
	QWKPAIEAFTR	1		1346.72	0	3.73936e-05	0	0	2.02931e+07	3.12034e+07	3.03397e+07	1.78744e+08	3.20595e+07	1.17437e+07	0	3.35689e+06	3.29649e+06	1.73044e+07	0	0	0	0	0	0	0	0	0
	SEKHPLILK	1		1064.65	0	4.89903e-05	8.5305e+06	0	1.14719e+07	0	3.99628e+06	6.18976e+07	6.78305e+06	3.71623e+06	0	0	1.52683e+06	8.22596e+06	8.11508e+06	2.28273e+06	0	0	0	0	0	0	0
	TQPNSTYLPVFEEFAK	1		1870.92	0	6.93756e-05	0	0	0	0	0	0	0	9.93685e+06	0	3.37438e+06	0	0	0	0	0	0	0	0	0	0	0
	FKSEVPMQLMCWQVAK	1	M7(Oxidation); M10(Oxidation); C11(Carbamidomethyl)	2013.96	0	7.11502e-05	4.29045e+06	0	0	6.75315e+06	0	0	0	0	0	0	0	0	0	0	0	0	0	0	0	0	0
	DHGHLLESPR	1		1160.58	0	8.30687e-05	1.52307e+07	4.29507e+06	1.9161e+07	2.53758e+07	1.5509e+07	1.64451e+08	1.38489e+07	5.79215e+06	1.82901e+06	2.54645e+06	1.35257e+06	2.09445e+07	1.42511e+07	7.0064e+06	0	0	0	0	675467	0	0
	EAQSLELQR	1		1073.56	0	0.00010059	1.08848e+08	0	3.30923e+07	4.63565e+07	1.02685e+08	2.89767e+08	3.92029e+07	0	0	1.7767e+07	0	0	0	3.64663e+07	0	0	0	0	0	0	0
	RSYKDDANR	1		1124.54	0	0.000106693	0	0	319368	490913	480751	6.73368e+06	216225	0	0	0	0	283085	0	0	0	0	0	0	0	0	0
	KEAQSLELQR	1		1201.65	0	0.00012086	0	0	0	0	3.72089e+06	3.88093e+07	2.08512e+06	0	0	0	0	3.40628e+06	0	0	0	0	0	0	0	0	0
	TPILTVDNRK	1		1156.67	0	0.000278757	1.2872e+07	0	0	0	3.50071e+06	1.02254e+08	7.8637e+06	2.10785e+06	0	0	0	1.50549e+07	0	0	0	0	0	0	0	2.01071e+06	0
	ANEPALVK	1		841.478	0	0.000637522	2.78181e+07	0	1.69085e+07	3.12747e+07	1.85583e+07	1.6941e+08	0	1.03359e+07	0	6.07688e+06	0	2.44048e+07	0	0	0	0	0	0	0	0	0
	HTLKGEAEK	1		1012.54	0	0.00174088	5.11376e+06	1.502e+06	0	6.04491e+06	3.28976e+06	3.40214e+07	0	0	1.06157e+06	0	0	3.71304e+06	0	0	0	0	0	0	0	0	0
	MVADYIVSQK	1		1153.59	0	0.00183994	0	0	0	1.33795e+07	9.14454e+06	3.42955e+06	0	0	0	3.56956e+07	0	0	0	0	0	0	0	0	0	0	0
	SYKDDANR	1		968.442	0	0.00207311	3.71588e+06	0	4.88074e+06	6.83239e+06	0	5.78713e+07	0	3.6896e+06	0	779800	595560	3.89751e+06	0	519284	0	0	0	0	0	0	0
	QDAAYADR	1		909.405	0	0.00225888	0	0	6.07258e+06	1.05397e+07	8.84502e+06	8.37368e+07	0	4.28671e+06	3.59494e+06	0	0	7.91368e+06	0	0	0	0	452165	367161	0	0	0
	QIGWISYR	1		1022.54	0	0.00243527	0	0	0	6.71654e+07	0	3.59054e+08	0	2.58431e+07	0	0	0	4.2862e+07	0	1.17953e+07	0	0	0	0	0	0	0
	LDLSLFSTK	1		1023.57	0	0.00249716	0	0	4.40637e+07	0	0	6.1192e+07	0	0	0	0	0	0	0	0	0	0	0	0	0	0	0
	MVADYIVSQK	1	M1(Oxidation)	1169.59	0	0.00273786	1.18116e+07	1.12371e+07	2.52478e+07	3.96403e+07	1.92648e+07	0	0	0	3.55912e+07	9.74282e+07	0	0	0	0	0	0	0	0	0	0	0
	IFYGLAK	1		811.47	0	0.00329334	1.50755e+07	0	0	0	0	1.47328e+08	0	0	0	0	0	1.20813e+07	0	0	0	0	0	0	0	0	0
	MVADYIVSQKK	1	M1(Oxidation)	1297.68	0	0.00341857	0	0	0	0	0	0	0	0	0	5.81549e+06	0	0	0	0	0	0	0	0	0	0	0
	NRQDAAYADR	1		1179.55	0	0.00456317	8.0426e+06	0	6.24147e+06	0	1.02839e+07	8.78183e+07	6.35417e+06	5.33196e+06	0	2.98426e+06	1.16007e+06	0	0	1.01176e+06	0	0	0	0	0	0	0
	LPEPPRGPVKPIVTDEDVR	1		2114.16	0	0.00624532	0	2666191	2.10654e+06	8.65732e+06	0	2.29883e+07	0	0	0	0	0	1.40001e+07	0	0	0	0	0	0	0	0	0
	CYSFPFLPK	1	C1(Carbamidomethyl)	1158.56	0	0.00810241	0	0	0	0	0	1.57919e+08	0	0	0	0	0	0	0	0	0	0	0	0	0	0	0
	TQYQLPPETNCDHASQQTWQCVSDPSYTTVNK	1	C11(Carbamidomethyl); C21(Carbamidomethyl); K32(Methyl)	3797.68	0	0.0207909	0	0	0	0	0	36399458	0	0	0	0	0	4.44141e+06	0	0	0	0	0	0	0	0	0
	YIPAANNNK	1		1004.51	0.001278	0.0264768	0	0	0	0	9.4446e+06	0	0	0	0	4.22036e+07	0	0	0	0	0	0	0	0	0	0	0
	LLYSFPTGMIALQAK	1		1652.91	0	0.0321331	0	0	0	0	0	6.84496e+07	0	0	0	0	0	2.00958e+06	0	0	0	0	0	0	0	0	0
	HPGNFKK	1		827.452	0.001446	0.0412666	0	0	0	4.64439e+06	0	1.66814e+07	0	0	0	0	0	0	0	0	0	0	0	0	0	0	0
	CINLFK	1	C1(Carbamidomethyl)	794.423	0.005405	0.0431432	1.64721e+07	0	0	2.10257e+07	0	1.36967e+08	0	0	0	2.79342e+06	0	1.16507e+07	0	0	0	0	0	0	0	0	0
	SYKDDANRLDHLK	1		1574.79	0.002808	0.0506653	0	0	0	0	0	1.45141e+07	0	0	0	0	0	0	0	0	0	0	0	0	0	0	0
	VQFLEK	1		763.435	0.002808	0.0514796	0	0	0	0	0	1.05655e+08	0	0	0	0	0	0	0	0	0	0	0	0	0	0	0
	RASSPPK	1	S4(Phospho)	822.387	0.006263	0.0621013	0	0	0	606820	0	0	0	0	0	1.23811e+06	0	0	0	0	0	0	0	0	0	0	0
	SLAFLR	1		706.425	0.008362	0.0823447	0	0	0	0	0	0	0	0	0	5.97863e+07	0	0	0	0	0	0	0	0	0	0	0
	YVDEMK	1	M5(Oxidation)	800.349	0.006787	0.0838897	0	0	0	4.82456e+06	0	3.24538e+07	0	0	0	0	0	0	0	0	0	0	0	0	0	0	0
	HPLILK	1		720.476	0.00796	0.0942246	0	0	0	1.50628e+07	0	1.33712e+08	1.60653e+07	0	0	0	0	0	0	0	0	0	0	0	0	0	0
	NVGGTRGPSPK	1	S9(Phospho)	1149.54	0	0.121184	0	0	0	2.03347e+06	0	0	0	0	0	0	0	1.51023e+06	0	0	0	0	0	0	0	0	0
	YVDEMK	1		784.354	0.001568	0.133656	0	0	0	0	0	0	0	0	0	0	0	4.37023e+06	0	0	0	0	0	0	0	0	0
	RTQPNSTYLPVFEEFAK	1		2027.03	0	0.154006	0	0	0	0	0	0	0	0	0	0	0	0	0	0	0	0	0	0	0	0	0
	RIFYGLAK	1		967.569	0	0.223459	0	0	0	0	9.11705e+06	0	0	0	0	0	0	0	0	0	0	0	0	0	0	0	0
	DDANRLDHLKK	1		1324.7	0.003701	0.226766	0	0	0	797816	0	0	0	0	0	0	0	0	0	0	0	0	0	0	0	0	0
	HPGNFK	1		699.357	0.006824	0.230058	0	0	0	0	0	0	0	0	0	0	0	4.34796e+06	0	0	0	0	0	0	0	0	0
Q18688	Heat shock protein 90 OS=Caenorhabditis elegans GN=daf-21 PE=1 SV=1 - [HSP90_CAEEL]	60.97	1	55	catalytic activity; enzyme regulator activity; nucleotide binding; protein binding	cytoplasm	cell organization and biogenesis; defense response; development; metabolic process; regulation of biological process; reproduction; response to stimulus; transport	702	80.2326	5.04639	Pf00183; Pf02518	5.61361e+06	2.43936e+06	8.79901e+06	1.48225e+07	2.03439e+07	2.41842e+07	1.64961e+08	6.39799e+07	3.72698e+07	4.18731e+07	2.70579e+07	2.44889e+07	8.11869e+06	1.06931e+07	1.01007e+07	5.33394e+06	2.55526e+07	2.44972e+07	1.13577e+07	5.06149e+06	1.99645e+06
	Sequence	# Proteins	Modifications	MH+ [Da]	q-Value	PEP	A7: Area	B7: Area	C7: Area	D7: Area	E7: Area	F7: Area	G7: Area	H7: Area	I7: Area	J7: Area	K7: Area	L7: Area	M7: Area	N7: Area	O7: Area	P7: Area	Q7: Area	R7: Area	S7: Area	T7: Area	U7: Area
	LGLDIGDDEIEDSAVPSSCTAEAK	1	C19(Carbamidomethyl)	2492.14	0	2.61124e-16	0	0	3.80941e+06	5.18213e+06	9.32117e+06	1.05172e+07	8.71065e+07	0	8.75978e+06	1.17299e+07	1.00061e+07	0	0	0	0	0	0	0	0	0	0
	NPDDISNEEYAEFYK	1		1833.78	0	5.4446e-16	8.18744e+06	1.62225e+06	9.68011e+06	1.49363e+07	2.52595e+07	2.59694e+07	1.77552e+08	6.19065e+07	3.96616e+07	3.81111e+07	2.28938e+07	2.99248e+07	0	1.24687e+07	0	0	0	0	0	1.84809e+06	1.45343e+06
	LVSSPCCIVTSEYGWSANMER	1	C6(Carbamidomethyl); C7(Carbamidomethyl); M19(Oxidation)	2462.08	0	5.62683e-16	0	0	2.65703e+06	0	5.8422e+06	7.76063e+06	5.47171e+07	1.68617e+07	0	8.00799e+06	4.40056e+06	5.96906e+06	0	0	0	0	0	0	0	0	0
	YQALTEPSELDTGK	1		1551.75	0	5.65836e-16	2.52125e+06	709796	4.5706e+06	4.79675e+06	1.22023e+07	1.20859e+07	8.39984e+07	2.25001e+07	5.39854e+06	0	0	0	0	0	8.4474e+06	0	8.03022e+06	2.11722e+07	0	3.35872e+06	0
	ELISNASDALDK	3		1275.64	0	5.65836e-16	0	0	6.34335e+06	5.69454e+06	1.42616e+07	2.23028e+07	1.01359e+08	4.09198e+07	8.29947e+06	0	1.55533e+06	0	0	0	1.05228e+07	0	1.75481e+07	2.45132e+07	1.2531e+07	3.4884e+06	0
	TLTIMDTGIGMTK	1	M5(Oxidation); M11(Oxidation)	1413.69	0	5.65836e-16	0	0	0	2.36469e+06	4.05493e+06	3.93913e+06	3.24084e+07	1.02245e+07	0	1.55683e+06	0	0	0	0	3.46552e+06	0	0	9.86958e+06	0	0	0
	ADLVNNLGTIAK	1		1228.69	0	3.31857e-15	2.43056e+06	1.27673e+06	5.23606e+06	8.68596e+06	1.33953e+07	1.35823e+07	9.90721e+07	3.61024e+07	1.53694e+07	0	2.59393e+06	0	0	0	1.1332e+07	0	2.66571e+07	2.78063e+07	0	8.33736e+06	0
	YSTSAGDEPTSLK	1		1355.63	0	1.98457e-14	5.86854e+06	0	0	1.00185e+07	1.29596e+07	1.71492e+07	123352158	4.47483e+07	2.61197e+07	2.10131e+07	1.40432e+07	1.5079e+07	4.4933e+06	7.06291e+06	0	0	0	0	0	0	0
	TLTIMDTGIGMTK	1	M11(Oxidation)	1397.7	0	2.31476e-14	0	0	0	0	1.11303e+06	0	5.37991e+06	0	0	0	0	0	0	0	0	0	0	1153994	0	0	0
	MKENQTQIYYITGESK	1	M1(Oxidation)	1948.93	0	4.59591e-14	0	0	0	0	3.68307e+06	0	4.30517e+07	1.21988e+07	5.30243e+06	0	4.12869e+06	3.63079e+06	0	0	0	0	0	0	0	0	0
	KEGEVENVADDADK	1		1518.69	0	4.57552e-12	0	0	0	0	0	0	2.18955e+06	345046	0	0	0	0	0	0	0	0	0	0	0	0	0
	EDQIDFLEER	1		1293.59	0	5.59255e-12	0	0	0	3.3828e+06	8.18629e+06	7.55118e+06	6.23166e+07	2.08563e+07	5.54706e+06	0	0	0	0	0	5.12733e+06	0	9.4549e+06	1.12941e+07	3.94166e+06	0	0
	DVVAASAFVER	1		1163.6	0	9.29509e-12	0	1.47379e+06	0	9.21123e+06	1.49504e+07	1.56122e+07	1.00323e+08	4.42935e+07	3.04019e+07	2.55239e+07	1.27279e+07	1.29175e+07	0	0	1.37738e+06	0	0	0	0	0	0
	YQALTEPSELDTGKELFIK	1		2182.13	0	1.53737e-10	0	0	0	0	0	0	2.71518e+07	9.18057e+06	0	667124	0	0	0	0	0	0	32452547	0	1.76004e+07	0	0
	ELISNASDALDKIR	3		1544.83	0	3.28219e-10	0	0	0	0	0	2.16018e+06	2.09836e+07	8.98214e+06	0	0	0	0	0	0	0	0	0	0	0	0	0
	GVVDSEDLPLNISR	1		1513.78	0	5.6338e-10	0	4.22205e+06	0	1.73283e+07	0	2.34842e+07	1.64877e+08	6.24712e+07	0	4.01482e+07	3.19989e+07	0	0	0	2.38105e+06	0	0	0	0	0	0
	KFEEDKVAYENLCK	1	C13(Carbamidomethyl)	1772.85	0	1.09527e-09	0	0	0	0	0	0	2.06343e+07	6.80236e+06	0	0	0	0	0	0	0	0	0	0	0	0	0
	ENQTQIYYITGESK	1		1673.8	0	1.103e-09	0	0	0	0	3.99808e+06	0	2.31884e+07	0	4.72594e+06	2.97858e+06	0	0	0	0	0	0	0	0	0	0	0
	EKEVEDEEAVEAKDEEK	1		2005.91	0	1.01209e-08	0	0	781566	1.83644e+06	3.06562e+06	1.68669e+06	1.4351e+07	3.86084e+06	0	1.18575e+06	0	0	0	0	862569	0	0	0	0	0	0
	EVEDEEAVEAKDEEK	1		1748.77	0	1.11375e-08	0	0	0	0	0	0	1.36767e+06	0	0	0	0	0	0	0	0	0	0	0	0	0	0
	EKEVEDEEAVEAK	1		1504.7	0	1.36733e-08	0	0	0	166285	283858	406703	4.49175e+06	0	0	0	0	0	0	0	0	0	0	0	0	0	0
	HLEINPDHAIMK	1	M11(Oxidation)	1433.72	0	2.91559e-08	0	0	914597	1.84123e+06	2.55395e+06	3.04251e+06	2.49517e+07	0	2.27351e+06	0	0	0	0	0	0	0	0	0	0	291912	0
	EGEVENVADDADKKK	1		1646.79	0	1.17935e-07	0	0	0	0	1.25957e+06	0	1.28894e+07	0	0	0	0	560877	0	0	0	0	0	0	0	0	0
	SLSNDWEDHLAVK	1		1513.73	0	3.6932e-07	1.11931e+06	0	3.76585e+06	5.10036e+06	7.14492e+06	8.29337e+06	6.34357e+07	2.50198e+07	1.35657e+07	1.26078e+07	0	8.97949e+06	3.71492e+06	0	0	0	0	0	0	0	0
	LGLDIGDDEIEDSAVPSSCTAEAK	1	C19(Carbamidomethyl); K24(Methyl)	2506.15	0	4.47482e-07	0	0	0	0	0	0	8.8468e+06	0	0	0	0	0	0	0	0	0	0	0	0	0	0
	IVMHIKEDQIDFLEER	1	M3(Oxidation)	2031.02	0	4.47959e-07	0	0	0	1.36697e+06	1.76567e+06	3.13867e+06	2.28687e+07	9.14407e+06	3.1931e+06	0	0	0	0	0	0	0	5.66747e+06	0	0	0	0
	LGIHEDSTNR	1		1141.56	0	6.18861e-07	0	339075	1.66107e+06	0	1.69707e+06	0	2.96129e+07	1.25798e+07	0	4.71337e+06	4.13541e+06	2.26664e+06	0	0	0	0	0	0	0	0	0
	IVMHIKEDQIDFLEER	1		2015.03	0	1.00314e-06	0	0	0	0	0	0	0	6.16075e+06	0	0	0	0	0	0	0	0	0	0	0	0	0
	IEGAEEDASRMEEVD	1	M11(Oxidation)	1695.7	0	1.09518e-06	1.27859e+06	0	0	3.06837e+06	4.17981e+06	0	4.27578e+07	0	0	5.30354e+06	0	0	0	0	0	0	0	0	0	0	3.67335e+06
	ALLFVPQR	1		943.572	0	2.96044e-06	0	0	1.03736e+07	1.22028e+07	2.08217e+07	2.30989e+07	1.52454e+08	6.75618e+07	4.1746e+07	4.736e+07	2.62812e+07	2.84628e+07	1.61478e+07	1.25478e+07	0	0	0	0	0	0	0
	HFSVEGQLEFR	1		1348.66	0	3.09585e-06	0	0	0	0	0	0	6.34865e+06	2.89331e+06	5.47203e+06	0	0	0	0	0	0	0	0	0	0	0	0
	EGEVENVADDADK	1		1390.6	0	3.16869e-06	0	0	0	0	5750583	0	6.58198e+06	0	0	0	0	0	0	0	0	0	0	0	0	0	0
	IEGAEEDASR	1		1076.48	0	4.80531e-06	0	0	0	0	1.73994e+06	0	0	0	2.88076e+06	2.09778e+06	2.46966e+06	0	0	0	0	0	0	0	0	0	0
	KHLEINPDHAIMK	1	M12(Oxidation)	1561.81	0	5.96811e-06	0	0	0	0	0	0	939473	0	0	0	0	0	0	0	0	0	0	0	0	0	0
	MKENQTQIYYITGESK	1		1932.93	0	7.13087e-06	0	0	0	0	0	0	5.19023e+06	5.31949e+06	0	3.95065e+06	0	5.28122e+06	0	0	0	0	0	0	0	0	0
	EGLELPETEEEK	1		1402.66	0	1.38418e-05	0	0	3.40815e+06	4.48702e+06	8.74823e+06	7.9502e+06	4.9149e+07	1.63574e+07	1.03743e+07	8.37149e+06	0	0	0	0	0	0	0	0	0	0	0
	YFEDEELNK	1		1186.52	0	6.03836e-05	2.78484e+06	0	3.87907e+06	4.96869e+06	1.01067e+07	0	0	2.17456e+07	8.4804e+06	1.05654e+07	0	5.71385e+06	0	0	0	0	0	0	0	0	0
	APFDLFENKK	1		1208.63	0	6.18876e-05	0	0	0	2.89696e+06	4.33256e+06	5.09504e+06	4.24367e+07	1.70793e+07	1.33329e+07	1.04144e+07	5.37435e+06	8.42095e+06	0	0	0	0	0	0	0	0	0
	VAYENLCK	1	C7(Carbamidomethyl)	996.481	0	6.53585e-05	0	0	0	0	0	0	8.3828e+06	0	0	0	0	0	0	0	0	0	0	0	0	0	0
	DSSTMGYMAAK	1	M5(Oxidation); M8(Oxidation)	1193.48	0	7.68116e-05	0	0	0	942225	917628	1.96535e+06	1.48709e+07	0	1.78816e+06	0	1.98607e+06	0	0	0	0	0	0	0	0	0	0
	HSQFIGYPIK	1		1189.63	0	8.09839e-05	0	0	0	5.22505e+06	8.84839e+06	1.15411e+07	84097094	2.89715e+07	1.23527e+07	4.61626e+06	0	0	0	0	0	0	0	0	0	0	0
	LGIHEDSTNRK	1		1269.65	0	9.13188e-05	0	0	0	382694	454427	0	6.912e+06	2.37014e+06	1.01441e+06	1.16556e+06	0	459643	0	0	0	0	0	0	0	0	0
	KHSQFIGYPIK	1		1317.73	0	0.000107427	0	0	0	0	0	0	8.11581e+06	3.27222e+06	0	0	0	0	0	0	0	0	0	0	0	0	0
	VEVDKNDK	1		946.484	0	0.000179317	0	0	580799	724088	1.16018e+06	1.59674e+06	1.59544e+07	638167	1.00091e+06	1.75061e+06	1.63817e+06	798341	0	0	0	0	0	0	0	0	862554
	FEEDKVAYENLCK	1	C12(Carbamidomethyl)	1644.75	0	0.000285406	0	0	0	0	0	0	1.40932e+07	0	0	0	0	0	0	0	0	0	0	0	0	0	0
	DRVEVDKNDK	1		1217.61	0	0.00100179	0	0	0	0	0	4.24135e+06	1.49904e+07	0	0	5.24388e+06	3.025e+06	1.78172e+06	0	0	0	0	0	0	0	0	0
	DSSTMGYMAAK	1		1161.49	0	0.00205254	0	0	0	0	0	0	0	0	0	510202	0	0	0	0	0	0	0	0	0	0	0
	EMLQQSK	1	M2(Oxidation)	879.424	0	0.00231062	0	0	538481	547474	764655	1.18638e+06	1.64672e+07	2.86144e+06	1.0299e+06	2.94058e+06	1.0002e+06	992007	0	0	0	0	0	0	0	0	0
	EGLELPETEEEKK	1		1530.75	0	0.00383677	0	0	0	0	0	0	1.75115e+07	0	0	0	0	0	0	0	0	0	0	0	0	0	0
	APFDLFENK	1		1080.53	0	0.00396038	0	0	0	0	0	0	59484529	2.66192e+07	0	8.27372e+06	1.0869e+07	9.36818e+06	0	0	0	0	0	0	0	0	0
	ITPNKEEK	1		958.519	0	0.00459354	0	0	1.82852e+06	0	0	0	0	0	0	0	0	0	0	0	0	0	0	5.9273e+06	0	0	0
	EKYFEDEELNK	1		1443.66	0.001278	0.007068	0	0	0	0	0	0	0	0	0	821323	0	0	0	0	0	0	0	0	0	0	0
	YSTSAGDEPTSLKEYVSR	1		1989.94	0.002784	0.00853053	0	0	0	0	0	0	5.54062e+06	0	0	0	0	0	0	0	0	0	0	0	0	0	0
	KFEEDK	1		795.387	0.002784	0.0193873	0	0	0	0	0	0	2.08631e+06	0	0	0	0	0	0	0	0	0	0	0	0	0	0
	VIKDILEK	1		957.596	0.002065	0.0198995	0	0	0	0	1.46453e+06	0	1.97936e+07	9.87424e+06	0	0	0	0	0	0	0	0	0	0	0	0	0
	LSDFLR	1		750.414	0.002784	0.0211438	0	0	0	0	0	4.61922e+06	3.87957e+07	0	1.00408e+07	0	0	0	0	0	0	0	0	0	0	0	0
	HLEINPDHAIMK	1		1417.73	0.002784	0.030228	0	0	0	0	0	0	534651	0	0	0	0	0	0	0	0	0	0	0	0	0	0
	FYEQFGK	1		918.435	0.0045	0.0358582	0	0	0	0	0	0	0	1.54497e+07	0	8.60603e+06	0	0	0	0	0	0	0	0	0	0	0
	TKPIWTR	1		901.524	0.005613	0.0570278	0	0	0	0	0	0	0	1.69612e+07	0	5.86671e+06	0	3.78795e+06	0	0	0	0	0	0	0	0	0
	KLSDFLR	1		878.509	0.007706	0.108717	0	0	0	0	0	0	0	2.82035e+06	0	0	0	0	0	0	0	0	0	0	0	0	0
	KLVSVTK	1		774.508	0	0.151968	0	0	0	0	0	0	0	0	0	1.33765e+06	0	0	0	0	0	0	0	0	0	0	0
P34574	Probable clathrin heavy chain 1 OS=Caenorhabditis elegans GN=chc-1 PE=1 SV=1 - [CLH_CAEEL]	34.8	1	52	catalytic activity; protein binding; structural molecule activity; transporter activity	cytoplasm; Golgi; membrane	cell organization and biogenesis; development; metabolic process; reproduction; transport	1681	191.421	5.99854	Pf01394; Pf00637	5.7761e+06	5.08266e+06	2.48027e+07	6.65504e+06	3.69459e+06	477922	1.35621e+06	0	0	0	0	0	0	0	0	0	0	0	0	0	0
	Sequence	# Proteins	Modifications	MH+ [Da]	q-Value	PEP	A7: Area	B7: Area	C7: Area	D7: Area	E7: Area	F7: Area	G7: Area	H7: Area	I7: Area	J7: Area	K7: Area	L7: Area	M7: Area	N7: Area	O7: Area	P7: Area	Q7: Area	R7: Area	S7: Area	T7: Area	U7: Area
	SSIEAQDNFDNITLAQQLEK	1		2264.11	0	3.99698e-11	0	3.45181e+06	2.39493e+07	4.04725e+06	4.47039e+06	0	0	0	0	0	0	0	0	0	0	0	0	0	0	0	0
	VVQSFAETGQFDK	1		1455.71	0	9.21431e-11	6.86117e+06	4.82294e+06	2.46777e+07	7.59226e+06	0	0	0	0	0	0	0	0	0	0	0	0	0	0	0	0	0
	IQEGATDAATHNAMAK	1	M14(Oxidation)	1644.77	0	3.93814e-09	759490	629709	6.72727e+06	2.02449e+06	0	0	0	0	0	0	0	0	0	0	0	0	0	0	0	0	0
	ILFNNVSNFAK	1		1266.68	0	6.42384e-09	5.9368e+06	5.2553e+06	2.5781e+07	7.23328e+06	3.78872e+06	0	0	0	0	0	0	0	0	0	0	0	0	0	0	0	0
	LNDQLPLIIVCDR	1	C11(Carbamidomethyl)	1568.85	0	6.69913e-09	0	5.16975e+06	0	0	0	0	0	0	0	0	0	0	0	0	0	0	0	0	0	0	0
	LGEYQGAVDAAR	1		1249.62	0	1.02786e-08	0	0	1.94119e+07	5.13957e+06	0	0	0	0	0	0	0	0	0	0	0	0	0	0	0	0	0
	ALEHFTDLYDIK	1		1464.74	0	1.04792e-08	0	0	6.93258e+06	593493	0	0	0	0	0	0	0	0	0	0	0	0	0	0	0	0	0
	ADDPGAYMEVVNK	1	M8(Oxidation)	1424.63	0	8.92881e-08	2.48019e+06	0	7.459e+06	1.74291e+06	0	0	0	0	0	0	0	0	0	0	0	0	0	0	0	0	0
	IVLDNSAFSEHR	1		1387.7	0	1.5746e-07	2.71203e+06	0	1.06552e+07	3.00508e+06	0	0	0	0	0	0	0	0	0	0	0	0	0	0	0	0	0
	ALEHFTDLYDIKR	1		1620.84	0	1.80309e-07	2.1121e+06	0	5.10509e+06	1.84315e+06	0	0	0	0	0	0	0	0	0	0	0	0	0	0	0	0	0
	NVDVPYTADTAGDFPVSMQVSAK	1	M18(Oxidation)	2428.14	0	3.12356e-07	2.29134e+06	2.05944e+06	1.00711e+07	0	0	0	0	0	0	0	0	0	0	0	0	0	0	0	0	0	0
	VAASAPQGILR	1		1082.63	0	1.49432e-06	4.53033e+06	1.75244e+06	1.3709e+07	1.54312e+06	0	0	0	0	0	0	0	0	0	0	0	0	0	0	0	0	0
	IYIDSNNNPER	1		1334.63	0	3.77473e-06	4.13954e+06	1.99045e+06	1.18714e+07	3.75531e+06	2.2679e+06	0	0	0	0	0	0	0	0	0	0	0	0	0	0	0	0
	YIEVFVQK	1		1025.57	0	3.85058e-06	1.52145e+06	1.54409e+06	7.34246e+06	2.8886e+06	0	0	0	0	0	0	0	0	0	0	0	0	0	0	0	0	0
	VVGSMQLYSTER	1	M5(Oxidation)	1385.67	0	1.13857e-05	1.56969e+06	0	8.5203e+06	739613	0	0	0	0	0	0	0	0	0	0	0	0	0	0	0	0	0
	KVSQPIEGHAACFVR	1	C12(Carbamidomethyl)	1698.87	0	1.60658e-05	1.04236e+06	782955	6.02589e+06	248876	0	0	0	0	0	0	0	0	0	0	0	0	0	0	0	0	0
	LSVTLVR	1		787.502	0	2.3089e-05	0	1.32001e+06	8.09101e+06	1.91731e+06	0	0	0	0	0	0	0	0	0	0	0	0	0	0	0	0	0
	CNQSDVWASLAK	1	C1(Carbamidomethyl)	1378.64	0	2.66533e-05	0	0	7.73963e+06	2.4087e+06	0	0	0	0	0	0	0	0	0	0	0	0	0	0	0	0	0
	GQCDAELINVCNENSLFK	1	C3(Carbamidomethyl); C11(Carbamidomethyl)	2110.95	0	3.33378e-05	0	0	1.57315e+07	4.54114e+06	2.62667e+06	0	0	0	0	0	0	0	0	0	0	0	0	0	0	0	0
	GDKPEEGHLQTR	1		1366.67	0	3.97793e-05	2.13504e+06	903127	8.58393e+06	1.93811e+06	986644	0	0	0	0	0	0	0	0	0	0	0	0	0	0	0	0
	IQEGATDAATHNAMAK	1		1628.77	0	5.89977e-05	234030	0	0	184869	250352	0	0	0	0	0	0	0	0	0	0	0	0	0	0	0	0
	RPISADSVIMHPTAK	1	M10(Oxidation)	1638.86	0	6.10742e-05	2.24114e+06	1.43759e+06	0	469176	0	0	0	0	0	0	0	0	0	0	0	0	0	0	0	0	0
	FHEHLQLPNAGIR	1		1531.81	0	7.40366e-05	1.85998e+06	0	8.40625e+06	0	0	0	0	0	0	0	0	0	0	0	0	0	0	0	0	0	0
	AAIGQLCEK	1	C7(Carbamidomethyl)	989.508	0	0.000268968	2.36076e+06	0	8.92761e+06	0	881248	0	0	0	0	0	0	0	0	0	0	0	0	0	0	0	0
	VANVELYYK	1		1098.58	0	0.000273916	0	2.708e+06	1.34835e+07	3.46195e+06	2.82465e+06	0	0	0	0	0	0	0	0	0	0	0	0	0	0	0	0
	DAMEYAAESR	1	M3(Oxidation)	1158.47	0	0.000287914	0	433124	2.5574e+06	423256	0	0	0	0	0	0	0	0	0	0	0	0	0	0	0	0	0
	QVCFSCVENGEFR	1	C3(Carbamidomethyl); C6(Carbamidomethyl)	1631.69	0	0.000677868	0	1.08416e+06	6.40345e+06	0	0	0	0	0	0	0	0	0	0	0	0	0	0	0	0	0	0
	YIQAATR	1		822.446	0	0.000968432	1.64478e+06	0	7.08414e+06	1.40378e+06	615599	0	0	0	0	0	0	0	0	0	0	0	0	0	0	0	0
	ESQCYDAER	1	C4(Carbamidomethyl)	1157.45	0	0.00131136	0	0	5.65399e+06	1.25527e+06	0	0	0	0	0	0	0	0	0	0	0	0	0	0	0	0	0
	IMDYAMPYMIQVMR	1	M2(Oxidation); M6(Oxidation); M9(Oxidation); M13(Oxidation)	1825.8	0	0.00133962	0	0	2.93593e+06	0	0	0	0	0	0	0	0	0	0	0	0	0	0	0	0	0	0
	AMLTQNIR	1	M2(Oxidation)	962.506	0	0.00171105	0	660187	0	1.12275e+06	0	0	0	0	0	0	0	0	0	0	0	0	0	0	0	0	0
	LHVIEVGTPAAGNTPFQK	1		1879.01	0	0.0050438	0	2.32708e+06	1.70528e+07	0	0	0	0	0	0	0	0	0	0	0	0	0	0	0	0	0	0
	QVQNLNNK	1		957.51	0	0.00800358	1.9067e+06	0	0	0	0	0	0	0	0	0	0	0	0	0	0	0	0	0	0	0	0
	ISAYLFK	1		841.481	0	0.0151547	2.08229e+06	0	7.47072e+06	0	0	0	0	0	0	0	0	0	0	0	0	0	0	0	0	0	0
	NSNPDHGAK	1		939.425	0	0.0157444	0	345323	895736	0	0	0	0	0	0	0	0	0	0	0	0	0	0	0	0	0	0
	AHQNVEDVVYWK	1		1487.73	0	0.021197	0	1.51091e+06	1.0633e+07	0	0	0	0	0	0	0	0	0	0	0	0	0	0	0	0	0	0
	QGYVHLYDVESGTR	1		1623.77	0	0.0263872	0	975837	8.98167e+06	0	0	0	0	0	0	0	0	0	0	0	0	0	0	0	0	0	0
	HQSLAGTQIINYR	1		1500.79	0	0.0693619	0	0	1.06229e+07	0	0	0	0	0	0	0	0	0	0	0	0	0	0	0	0	0	0
	NVDVPYTADTAGDFPVSMQVSAK	1		2412.14	0	0.0758195	0	0	4.08453e+06	0	0	0	0	0	0	0	0	0	0	0	0	0	0	0	0	0	0
	MFSHYDR	1	M1(Oxidation)	971.404	0	0.090846	0	0	1.5003e+06	262436	0	0	0	0	0	0	0	0	0	0	0	0	0	0	0	0	0
	FDVNSSAINVLIENVNNLDR	1		2246.14	0	0.0957829	0	0	8.65974e+06	0	0	0	0	0	0	0	0	0	0	0	0	0	0	0	0	0	0
	QNLQVVVQIASK	1		1326.77	0	0.12226	0	554127	0	0	0	0	0	0	0	0	0	0	0	0	0	0	0	0	0	0	0
	VVGSMQLYSTER	1		1369.68	0	0.124333	0	0	5.2722e+06	0	0	0	0	0	0	0	0	0	0	0	0	0	0	0	0	0	0
	VPNITFSNVTMESDK	1	M11(Oxidation)	1697.8	0	0.14868	0	0	4.67646e+06	0	0	0	0	0	0	0	0	0	0	0	0	0	0	0	0	0	0
	LNKYETLELCRPVLAQGR	1	C10(Carbamidomethyl)	2160.16	0	0.183699	0	0	3682579	0	0	0	0	0	0	0	0	0	0	0	0	0	0	0	0	0	0
	YLQMAR	1	M4(Oxidation)	797.397	0.002629	0.208705	0	0	0	660298	0	0	0	0	0	0	0	0	0	0	0	0	0	0	0	0	0
	EAVDSFIK	1		908.472	0.002629	0.214356	0	0	0	1.73382e+06	0	0	0	0	0	0	0	0	0	0	0	0	0	0	0	0	0
	YHEQLGADK	1		1060.51	0	0.234617	0	0	5.44366e+06	0	0	0	0	0	0	0	0	0	0	0	0	0	0	0	0	0	0
	QGIIYLVTK	1		1034.62	0	0.243338	0	0	1.36071e+07	0	0	0	0	0	0	0	0	0	0	0	0	0	0	0	0	0	0
	TVLFFNK	1		868.492	0	0.350974	0	0	1.0087e+07	0	0	0	0	0	0	0	0	0	0	0	0	0	0	0	0	0	0
	LLNHWLESK	1		1139.62	0	0.353861	0	0	4.61666e+06	0	0	0	0	0	0	0	0	0	0	0	0	0	0	0	0	0	0
	VSQPIEGHAACFVR	1	C11(Carbamidomethyl)	1570.78	0.003457	0.363199	0	0	2.35071e+06	0	0	0	0	0	0	0	0	0	0	0	0	0	0	0	0	0	0
	CSQTEHWEDLVR	1	C1(Carbamidomethyl)	1559.69	0.003457	0.369498	0	0	2.56519e+06	0	0	0	0	0	0	0	0	0	0	0	0	0	0	0	0	0	0
	YETLELCRPVLAQGR	1	C7(Carbamidomethyl)	1804.94	0.006787	0.392927	0	0	4.54087e+06	0	0	0	0	0	0	0	0	0	0	0	0	0	0	0	0	0	0
	HNMVHDLVLYLYR	1	M3(Oxidation)	1688.86	0.009384	0.436251	0	0	5.28597e+06	0	0	0	0	0	0	0	0	0	0	0	0	0	0	0	0	0	0
P09446	Heat shock 70 kDa protein A OS=Caenorhabditis elegans GN=hsp-1 PE=1 SV=2 - [HSP7A_CAEEL]	65.94	2	49	catalytic activity; nucleotide binding; protein binding	cytoplasm; cytosol; nucleus	cell organization and biogenesis; development; metabolic process; reproduction; response to stimulus; transport	640	69.6796	5.64307	Pf00012; Pf06723	8.71596e+06	3.74364e+06	1.22816e+07	1.89964e+07	2.85183e+07	1.68695e+07	3.87009e+07	3.55491e+08	3.12369e+07	2.45761e+07	2.90397e+06	6.16295e+06	0	0	1.26605e+06	0	0	1.54975e+06	2.84151e+06	0	0
	Sequence	# Proteins	Modifications	MH+ [Da]	q-Value	PEP	A7: Area	B7: Area	C7: Area	D7: Area	E7: Area	F7: Area	G7: Area	H7: Area	I7: Area	J7: Area	K7: Area	L7: Area	M7: Area	N7: Area	O7: Area	P7: Area	Q7: Area	R7: Area	S7: Area	T7: Area	U7: Area
	DAGAIAGLNVLR	1		1169.66	0	6.083e-16	8.72112e+06	2.02959e+06	0	1.15078e+07	1.93668e+07	0	0	2.49526e+08	2.82323e+07	2.34861e+07	0	0	0	0	0	0	0	1.20178e+06	0	0	0
	TTPSYVAFTDTER	3		1487.7	0	1.47017e-13	1.08157e+07	3.84723e+06	1.53531e+07	1.95629e+07	2.88908e+07	0	3.13012e+07	3.58274e+08	2.92778e+07	1.15907e+07	2.49917e+06	0	0	0	0	0	0	1.89772e+06	0	0	0
	IINEPTAAAIAYGLDK	3		1659.9	0	4.6393e-13	0	2080261	0	1.35801e+07	2.57131e+07	1.40992e+07	3.50031e+07	2.30262e+08	1.59951e+07	1.27101e+07	3.93985e+06	5.27545e+06	0	0	0	0	0	0	0	0	0
	DLEGLANPIISK	1		1269.7	0	3.45234e-12	6.61103e+06	0	1.10668e+07	1.57928e+07	2.19328e+07	1.58736e+07	2.62329e+07	2.92008e+08	3.33768e+07	8.30789e+06	2.27289e+06	4.01011e+06	0	0	0	0	0	0	0	0	0
	HNAVGIDLGTTYSCVGVFMHGK	1	C14(Carbamidomethyl); M19(Oxidation)	2379.12	0	2.16728e-11	0	0	0	0	0	0	3.31545e+06	5.66451e+07	0	0	0	0	0	0	0	0	0	0	0	0	0
	IFTPEEISSMVLLK	1	M10(Oxidation)	1622.87	0	2.22659e-11	0	1.52926e+06	0	1.22606e+07	0	0	0	1.67232e+08	1.46681e+07	0	0	0	0	0	0	0	0	0	0	0	0
	NQVAMNPHNTVFDAK	1	M5(Oxidation)	1701.8	0	9.34788e-11	1.01821e+06	0	0	2.51574e+06	5.18095e+06	3.01045e+06	5.11303e+06	9.40813e+07	3.72776e+06	0	0	541838	0	0	0	0	0	0	0	0	0
	LYQSAGGAPPGAAPGGAAGGAGGPTIEEVD	1		2595.23	0	1.4711e-10	0	0	0	2.27371e+06	0	0	0	6.12654e+07	0	0	0	0	0	0	0	0	0	0	0	0	0
	STAGDTHLGGEDFDNR	1		1691.72	0	3.57016e-10	3.30702e+06	2.71105e+06	9.28123e+06	1.01207e+07	1.4069e+07	0	2.19842e+07	2.13434e+08	9.39561e+06	4.45572e+06	2.1924e+06	0	0	0	0	0	0	0	0	0	0
	SQVHDIVLVGGSTR	1		1467.79	0	7.90138e-10	2.44875e+06	0	4.47441e+06	6.28039e+06	9.89717e+06	7.09247e+06	1.11176e+07	1.73048e+08	1.28925e+07	0	0	0	0	0	0	0	0	0	0	0	0
	VEIIANDQGNR	3		1228.63	0	9.471e-10	1.86612e+06	0	1.04249e+07	1.22089e+07	1.96348e+07	1.48241e+07	4.32922e+07	2.5123e+08	1.01358e+07	6.67511e+06	0	0	0	0	711563	0	0	0	0	0	0
	DAVVTVPAYFNDSQR	1		1681.82	0	2.84404e-09	0	4.67263e+06	0	2.16335e+07	3.0951e+07	1.9869e+07	3.66193e+07	4.16191e+08	3.10559e+07	2.73548e+07	0	9.20329e+06	0	0	1.82053e+06	0	0	0	0	0	0
	HNAVGIDLGTTYSCVGVFMHGK	1	C14(Carbamidomethyl)	2363.13	0	3.08093e-09	0	0	0	0	0	0	0	9.72251e+06	0	0	0	0	0	0	0	0	0	0	0	0	0
	IINEPTAAAIAYGLDKK	3		1787.99	0	7.47897e-09	0	0	6.60606e+06	1.15309e+07	1.48457e+07	0	3.61911e+07	2.47424e+08	2.22218e+07	1.54126e+07	0	0	0	0	0	0	0	0	0	0	0
	FDDPAVQSDMK	1	M10(Oxidation)	1268.54	0	7.19719e-08	0	0	0	0	0	0	0	9.46665e+06	0	0	0	0	0	0	0	0	0	0	0	0	0
	ETAEAFLGTTVK	1		1266.66	0	9.71406e-08	0	0	0	0	0	0	0	7.0085e+07	0	0	0	0	0	0	0	0	0	0	0	0	0
	KFDDPAVQSDMK	1		1380.64	0	3.08166e-07	0	0	0	0	0	0	0	1.68785e+07	0	0	0	0	0	0	0	0	0	0	0	0	0
	MKETAEAFLGTTVK	1		1525.79	0	7.70359e-07	0	0	0	0	1.06372e+06	0	0	2.61624e+07	3.78656e+06	0	0	0	0	0	0	0	0	0	0	0	0
	TAQTFTTYSDNQPGVLIQVYEGER	1		2717.3	0	9.83533e-07	0	0	0	0	0	0	0	55278223	0	0	0	0	0	0	0	0	0	0	0	0	0
	MKETAEAFLGTTVK	1	M1(Oxidation)	1541.79	0	1.85089e-06	0	0	0	0	3.84103e+06	0	4.77419e+06	7.24711e+07	0	0	0	0	0	0	0	0	0	0	0	0	0
	YKADDEAQKDR	1		1338.63	0	2.56596e-06	390179	0	0	1.17827e+06	896137	1.47537e+06	6.43803e+06	5.31005e+07	880806	251723	0	0	0	0	0	0	0	0	0	0	0
	ADDEAQKDR	1		1047.47	0	7.60078e-06	0	0	0	0	0	0	0	7.98513e+06	467535	0	0	0	0	0	0	0	0	0	0	0	0
	NGLESYAFNLK	1		1255.63	0	1.24124e-05	0	0	0	4.26258e+06	0	0	7.25474e+06	8.44988e+07	0	0	0	0	0	0	0	0	0	0	0	0	0
	LLSDLFSGK	1		979.545	0	2.34845e-05	0	0	0	0	0	0	0	2.10451e+08	0	0	0	0	0	0	0	0	0	0	0	0	0
	KFDDPAVQSDMK	1	M11(Oxidation)	1396.64	0	3.41562e-05	0	0	215912	783945	1.41603e+06	0	0	3.43895e+07	0	0	0	0	0	0	0	0	0	0	0	0	0
	ARFEELCADLFR	3	C7(Carbamidomethyl)	1526.74	0	3.59717e-05	0	0	0	0	0	1.4866e+07	24758969	1.81266e+08	3.30888e+06	2.28873e+07	0	0	0	0	0	0	0	0	0	0	0
	LSKDDIER	1		975.51	0	5.39956e-05	0	420112	0	2.82505e+06	1.41459e+06	0	3.76829e+06	7.38091e+07	0	0	0	0	0	0	0	0	0	0	0	0	0
	MVNHFCAEFK	1	M1(Oxidation); C6(Carbamidomethyl)	1298.56	0	0.000140319	0	0	0	0	0	0	0	4.82392e+07	1.15298e+06	1.20764e+06	0	0	0	0	0	0	0	0	0	0	0
	KIEDKCDEILK	1	C6(Carbamidomethyl)	1390.72	0	0.000148665	0	0	0	0	948427	0	0	5.21341e+07	0	0	0	0	0	0	0	0	0	0	0	0	0
	YKADDEAQK	1		1067.5	0	0.000243238	0	0	0	0	0	0	0	4.81989e+06	0	0	0	0	0	0	0	0	0	0	0	0	0
	WLDSNQTAEKEEFEHQQK	1		2247.03	0	0.000303409	0	0	0	7.53735e+06	8.51486e+06	7.14859e+06	1.23349e+07	1.80001e+08	8.73675e+06	0	0	0	0	0	0	0	0	0	0	0	0
	MVNHFCAEFK	1	C6(Carbamidomethyl)	1282.57	0	0.000346317	0	0	0	0	0	0	0	1.33733e+07	0	0	0	0	0	0	0	0	0	0	0	0	0
	VQVEYKGENK	1		1193.61	0	0.000488732	0	0	0	2.01877e+06	0	1.78101e+06	2.69241e+06	6.42629e+07	1.88574e+06	0	0	0	0	0	0	0	0	0	0	0	0
	MVNEAEK	1	M1(Oxidation)	836.382	0	0.000492735	0	0	453403	507779	0	0	495187	2.01466e+07	0	0	0	0	0	0	0	0	0	0	0	0	0
	VISAEGAKPK	1		999.581	0	0.000531914	788841	0	1.41993e+06	0	6.51583e+06	2.39104e+06	0	6.2921e+07	1.96393e+06	0	241206	454384	0	0	0	0	0	0	0	0	0
	ITITNDKGR	1		1017.57	0	0.000755946	0	0	0	0	0	0	0	2.69987e+07	0	0	0	0	0	0	0	0	0	0	0	0	0
	QTIEDEKLKDK	1		1346.71	0	0.00116125	0	0	0	0	0	0	0	4.74234e+07	1.21051e+06	0	0	0	0	0	0	0	0	0	0	0	0
	KDLASNPR	1		900.489	0	0.00179068	0	0	0	0	0	0	0	4.43065e+06	0	0	0	0	0	0	0	0	0	0	0	0	0
	KFDDPAVQSDMKHWPFK	1	M11(Oxidation)	2091.99	0	0.00200894	0	0	0	0	0	0	0	2.72028e+07	0	0	0	0	0	0	0	0	0	0	0	0	0
	STMDPVEK	1	M3(Oxidation)	922.418	0	0.00474213	0	0	0	0	0	0	2.48489e+06	0	0	0	0	0	0	0	0	0	0	0	0	0	0
	QTIEDEKLK	1		1103.59	0.001027	0.00711474	0	0	0	0	0	0	0	3.54866e+06	0	0	0	0	0	0	0	0	0	0	0	0	0
	QTIEDEK	1		862.414	0.002065	0.00961899	0	0	0	0	748214	0	0	1.16143e+07	0	0	0	0	0	0	0	0	0	0	0	0	0
	MVNHFCAEFKR	1	M1(Oxidation); C6(Carbamidomethyl)	1454.66	0.002065	0.0105772	0	0	0	0	0	0	0	6.9429e+06	0	0	0	0	0	0	0	0	0	0	0	0	0
	MVNEAEK	1		820.386	0.002065	0.0149467	0	0	0	0	0	0	0	2.48511e+07	0	0	0	0	0	0	0	0	0	0	0	0	0
	DKISPEDKK	1		1059.57	0.002065	0.0152494	0	0	0	0	0	0	0	1.7981e+06	0	0	0	0	0	0	0	0	0	0	0	0	0
	VQVEYK	1		765.414	0.002065	0.0159076	0	0	0	0	3.14962e+06	0	4.12196e+06	5.18788e+07	3.09927e+06	0	0	0	0	0	0	0	0	0	0	0	0
	ISPEDKK	1		816.446	0.002784	0.0206233	0	0	0	1.63706e+06	0	0	3.71435e+06	6.08122e+07	0	0	0	0	0	0	0	0	0	0	0	0	0
	WLDSNQTAEK	1		1191.56	0.001998	0.023016	0	0	0	0	0	0	0	2.65862e+06	0	0	0	0	0	0	0	0	0	0	0	0	0
	MVNEAEKYK	1	M1(Oxidation)	1127.54	0.002065	0.023728	0	0	0	0	0	0	0	2.46678e+06	0	0	0	0	0	0	0	0	0	0	0	0	0
	DNNLLGK	1		773.414	0.002749	0.0252099	0	0	0	0	3.30996e+06	0	0	6.80337e+07	2.34778e+06	0	0	0	0	0	0	0	0	0	0	0	0
	RNTTIPTK	1		930.534	0.002784	0.0354567	0	0	0	0	0	0	1.13994e+06	0	0	0	0	0	0	0	0	0	0	0	0	0	0
	DKISPEDK	1		931.472	0.008689	0.0453481	0	0	0	0	0	0	0	1.32626e+06	0	0	0	0	0	0	0	0	0	0	0	0	0
	ITITNDK	1		804.445	0.008689	0.051238	0	0	0	0	2.69962e+06	0	0	4.94215e+07	0	0	0	0	0	0	0	0	0	0	0	0	0
	IEDKCDEILK	1	C5(Carbamidomethyl)	1262.63	0.003701	0.224146	0	0	0	269491	0	0	0	0	0	0	0	0	0	0	0	0	0	0	0	0	0
P18948	Vitellogenin-6 OS=Caenorhabditis elegans GN=vit-6 PE=1 SV=5 - [VIT6_CAEEL]	33.56	3	48	DNA binding; transporter activity	extracellular	metabolic process; transport	1651	193.197	7.2251	Pf01347; Pf00094	844034	0	0	824460	2.96328e+06	1.27268e+07	4.16391e+06	5.69155e+06	4.67607e+06	1.72671e+07	4.88253e+06	2.72682e+06	2.09174e+06	7.85141e+06	2.41258e+07	9.99664e+06	2.32575e+06	1.80602e+06	0	4.70229e+06	0
	Sequence	# Proteins	Modifications	MH+ [Da]	q-Value	PEP	A7: Area	B7: Area	C7: Area	D7: Area	E7: Area	F7: Area	G7: Area	H7: Area	I7: Area	J7: Area	K7: Area	L7: Area	M7: Area	N7: Area	O7: Area	P7: Area	Q7: Area	R7: Area	S7: Area	T7: Area	U7: Area
	FDSDDVTVQFDGVNAR	2		1784.81	0	5.62683e-16	0	0	0	0	0	0	0	0	0	1.54127e+07	6.51792e+06	0	0	0	0	0	0	0	0	0	0
	ATIQYVYPQTPR	2		1436.75	0	4.03289e-14	0	0	0	0	4.51799e+06	4.78614e+06	5.3955e+06	9.90057e+06	9.53966e+06	2.1248e+07	0	4.1772e+06	2.41259e+06	6.21834e+06	3.57611e+07	1.46421e+07	0	2.80995e+06	0	0	0
	SYANNESPCEQTFSSR	2	C9(Carbamidomethyl)	1876.78	0	3.82622e-10	0	0	0	0	0	1.09405e+07	1.34282e+06	0	0	0	0	0	0	0	0	0	0	0	0	0	0
	MEVEAVCNNDFHFCK	2	M1(Oxidation); C7(Carbamidomethyl); C14(Carbamidomethyl)	1915.78	0	2.17592e-09	0	0	0	0	0	0	0	0	0	2.44939e+06	0	0	0	0	435528	0	0	0	0	0	0
	QIEQAPEHETLLEASR	2		1850.92	0	1.73688e-08	787911	0	0	0	0	3.03024e+06	3.91623e+06	6.07923e+06	1.72015e+06	1.51406e+07	0	0	1.77089e+06	0	2.23004e+07	0	0	1.12517e+06	0	0	0
	GQVTFELEPK	2		1147.6	0	5.8252e-08	0	0	0	0	0	0	0	0	0	0	0	0	0	8.91718e+06	0	0	0	0	0	0	0
	AVINMLQVNILK	3	M5(Oxidation)	1371.8	0	6.58222e-08	0	0	0	0	0	0	0	0	0	0	0	0	0	0	0	0	0	0	0	6.4635e+06	0
	VYQHVAK	2		844.467	0	7.7912e-08	0	0	0	0	397266	533504	464025	1.0933e+06	0	2.68911e+06	910626	0	0	492147	0	0	0	138007	0	0	0
	EHQELLSMPVEFDYEHGLVR	3	M8(Oxidation)	2444.15	0	1.06285e-07	0	0	0	0	0	8.11873e+06	0	0	0	0	0	0	0	0	0	0	0	0	0	0	0
	QIEQGEAELEAAHTVAR	2		1851.92	0	1.34062e-07	0	0	0	0	0	3.39629e+06	0	0	0	0	0	0	0	0	0	0	0	0	0	0	0
	VVYGENEIEMYKTEEGLICR	2	M10(Oxidation); C19(Carbamidomethyl)	2448.14	0	1.47206e-07	0	0	0	0	0	0	0	0	0	5.14827e+06	0	0	0	0	0	0	0	0	0	0	0
	FAENDQPWSENIK	3		1577.72	0	3.26885e-07	0	0	0	0	0	7.74435e+06	0	0	0	0	0	0	0	0	0	0	0	0	0	0	0
	FATSQQESNSMK	3	M11(Oxidation)	1373.6	0	1.60604e-06	484353	0	0	0	0	7.25947e+06	399579	0	0	0	0	0	0	0	0	0	0	0	0	2.94108e+06	0
	ETEFYDAENQENTIPK	2		1927.86	0	2.90288e-06	0	0	0	0	0	0	0	1.09484e+06	0	3.11259e+06	0	0	0	0	0	0	0	0	0	0	0
	LVQQFESASTR	2		1265.65	0	3.4556e-06	0	0	0	0	0	14173934	1.77107e+06	0	0	0	0	0	0	0	0	0	0	0	0	0	0
	IAHHASK	2		763.42	0	6.44021e-06	0	0	0	0	126057	0	191819	221274	0	707287	456724	0	0	0	0	0	0	0	0	0	0
	IILNEQHETTIR	2		1466.79	0	6.70316e-06	0	0	0	0	0	8.91083e+06	0	0	0	0	0	0	0	0	0	0	0	0	0	0	0
	VVYGENEIEMYK	2	M10(Oxidation)	1489.69	0	7.07084e-06	0	0	0	0	0	0	0	0	0	5.59496e+06	0	0	0	0	0	0	0	0	0	0	0
	ECNEEQLEQIYR	2	C2(Carbamidomethyl)	1610.71	0	9.58216e-06	0	0	0	0	0	1.14692e+07	974885	0	0	0	0	0	0	0	0	0	0	0	0	0	0
	LEIGDIER	2		944.504	0	1.63137e-05	0	0	0	0	1.27594e+06	0	0	0	0	0	0	0	0	8.41872e+06	2.11618e+06	0	0	0	0	0	0
	INTFDQVAYR	2		1226.62	0	4.54846e-05	0	0	0	0	0	1.85288e+06	3.18001e+06	0	0	1.18034e+07	0	0	0	0	0	0	0	1.48294e+06	0	0	0
	NQFTPCYSVLAK	2	C6(Carbamidomethyl)	1427.7	0	6.1371e-05	0	0	0	0	0	0	0	0	0	9.6699e+06	5.1974e+06	0	0	0	0	0	0	0	0	0	0
	YPSLAIAEDIAR	2		1318.7	0	0.000149857	0	0	0	0	0	1.0057e+07	0	0	0	0	0	0	0	0	0	0	0	0	0	0	0
	TLEGECEVLYTVEEIK	2	C6(Carbamidomethyl)	1911.92	0	0.000200715	0	0	0	0	0	0	0	0	0	0	0	0	0	0	0	0	0	0	0	0	0
	RPYIHHVQTPVCK	2	C12(Carbamidomethyl)	1634.86	0	0.000233914	0	0	0	0	0	5.13512e+06	422816	0	0	0	0	0	0	0	0	0	0	0	0	0	0
	YWNMVQAYLR	2	M4(Oxidation)	1359.65	0	0.000239867	0	0	0	0	0	0	0	0	0	3.09243e+06	0	0	0	0	498651	0	0	0	0	0	0
	SQHLFAPISEK	2		1256.66	0	0.000311445	0	0	0	0	0	6.89541e+06	0	0	0	0	0	0	0	0	0	0	0	0	0	0	0
	FATSQQESNSMK	3		1357.6	0	0.00195566	0	0	0	0	0	726899	0	0	0	0	0	0	0	234454	0	0	0	0	0	0	0
	VTIQQFVDK	2		1077.59	0	0.00257577	0	0	0	0	0	1.25372e+07	0	0	0	0	0	0	0	0	0	0	0	0	0	0	0
	VNGEEIEYQPESEIEKK	2		2020.97	0	0.0028018	0	0	0	0	0	0	0	0	0	7.60881e+06	0	0	0	0	0	0	0	0	0	0	0
	IHLSALYR	2		972.562	0	0.003081	0	0	0	0	0	0	0	0	0	4.78747e+06	0	0	0	0	0	0	0	0	0	0	0
	RVPTPMGLPVQFTSK	2	M6(Oxidation)	1673.9	0.002328	0.00346937	0	0	0	0	0	0	0	0	0	0	0	0	0	1.95944e+06	0	0	0	0	0	0	0
	VELPFR	1		760.435	0	0.00651302	0	0	0	0	0	0	0	0	0	8.04895e+06	2.93226e+06	0	0	0	0	0	0	0	0	0	0
	ATINVEPR	2		899.493	0.001278	0.00958588	0	0	0	0	0	0	1.00878e+06	0	0	6294478	0	0	0	0	1.43159e+07	5.35115e+06	0	0	0	0	0
	TVEELKEQK	2		1103.59	0.002784	0.00968768	0	0	0	0	0	900822	1.30243e+06	0	2.76841e+06	0	0	1.27644e+06	0	0	0	0	0	0	0	0	0
	GLEQIVVR	2		913.546	0	0.010575	1.25984e+06	0	0	0	0	7.94926e+06	0	0	0	0	0	0	0	0	0	0	0	0	0	0	0
	VVYGENEIEMYK	2		1473.69	0.001278	0.0165297	0	0	0	0	0	0	0	0	0	927846	0	0	0	0	0	0	0	0	0	0	0
	YLEAEPEYDEEEHREQITK	2		2408.09	0.001278	0.0207386	0	0	0	0	0	0	0	0	0	3.82157e+06	0	0	0	0	0	0	0	0	0	0	0
	HVAEHKDEK	2		1092.54	0	0.0211331	0	0	0	0	0	1.33519e+06	0	0	0	0	0	0	0	0	0	0	0	0	0	0	0
	AIYNTPSEEKR	2		1307.66	0.001859	0.0247313	271728	0	0	0	0	0	0	0	0	0	0	0	0	0	0	0	0	0	0	0	0
	QYNIIWLNK	2		1191.65	0.001876	0.0318715	0	0	0	0	0	0	0	0	0	6.74199e+06	0	0	0	0	0	0	0	0	0	0	0
	MNWEDK	1		822.342	0.002328	0.0416912	0	0	0	0	0	0	0	0	0	0	0	0	0	583633	0	0	0	0	0	0	0
	LLSNVQEK	2		930.524	0.002808	0.0519903	0	0	0	0	0	4.41729e+06	0	0	0	0	0	0	0	0	0	0	0	0	0	0	0
	FLHQAVLNTPVDTEIR	2		1852.99	0	0.0757455	0	0	0	0	2.85839e+06	0	0	0	0	0	0	0	0	0	0	0	0	0	0	0	0
	YEQKPVMEK	2		1151.57	0.008771	0.0881141	0	0	0	0	0	0	0	0	0	1.60855e+06	0	0	0	0	0	0	0	0	0	0	0
	DCQQTLEQDK	2	C2(Carbamidomethyl)	1264.55	0.00796	0.0990771	0	0	0	0	0	6.72723e+06	487448	0	0	0	0	0	0	0	0	0	0	0	0	0	0
	FEIKPEVVK	2		1088.63	0	0.18596	0	0	0	0	764626	0	0	0	0	0	0	0	0	0	9.5894e+06	0	0	0	0	0	0
	KFEWLQNEK	1		1221.63	0	0.214011	0	0	0	0	0	0	0	0	0	0	0	0	0	0	2.1839e+06	0	0	0	0	0	0
	EQDDEPTEQVAIVER	2		1757.81	0	0.217935	0	0	0	0	1.51348e+06	0	0	0	0	0	0	0	0	0	0	0	0	0	0	0	0
	EKYEGAEK	1		953.457	0	0.329971	0	0	0	0	0	2.2663e+06	0	0	0	0	0	0	0	0	0	0	0	0	0	0	0
Q21408	Spectrin protein 1 OS=Caenorhabditis elegans GN=spc-1 PE=2 SV=1 - [Q21408_CAEEL]	24.8	1	46	metal ion binding; protein binding	cytoskeleton; extracellular	cell organization and biogenesis; coagulation; development; regulation of biological process; reproduction; response to stimulus	2427	281.581	5.45264	Pf00435; Pf00018	476060	1.05769e+07	1.01073e+06	0	0	0	0	0	0	0	0	0	0	0	0	0	0	0	0	0	0
	Sequence	# Proteins	Modifications	MH+ [Da]	q-Value	PEP	A7: Area	B7: Area	C7: Area	D7: Area	E7: Area	F7: Area	G7: Area	H7: Area	I7: Area	J7: Area	K7: Area	L7: Area	M7: Area	N7: Area	O7: Area	P7: Area	Q7: Area	R7: Area	S7: Area	T7: Area	U7: Area
	VGEMNEQADSLLENDQFQGQQIAER	1	M4(Oxidation)	2865.29	0	1.76953e-05	0	6.34888e+06	0	0	0	0	0	0	0	0	0	0	0	0	0	0	0	0	0	0	0
	ETENIQSSEEIEMAFR	1	M13(Oxidation)	1928.85	0	2.56637e-05	0	3.40744e+06	0	0	0	0	0	0	0	0	0	0	0	0	0	0	0	0	0	0	0
	LQEMNQIATALTSVGQTETAVR	1	M4(Oxidation)	2377.2	0	2.66716e-05	0	3.39112e+06	0	0	0	0	0	0	0	0	0	0	0	0	0	0	0	0	0	0	0
	ALGYDLPMVDEGQPEPEFQR	1	M8(Oxidation)	2307.06	0	4.49622e-05	0	6.36481e+06	0	0	0	0	0	0	0	0	0	0	0	0	0	0	0	0	0	0	0
	RIEPGTAQQHAQQQVNSIGGK	1		2247.16	0	0.000128654	0	2.92236e+06	0	0	0	0	0	0	0	0	0	0	0	0	0	0	0	0	0	0	0
	ADSFNQTASAGQK	1		1324.61	0	0.000239217	376670	3.722e+06	0	0	0	0	0	0	0	0	0	0	0	0	0	0	0	0	0	0	0
	LVEMGIPESPEVQEK	1	M4(Oxidation)	1700.84	0	0.000276649	0	9.52462e+06	0	0	0	0	0	0	0	0	0	0	0	0	0	0	0	0	0	0	0
	RIDTELASHEPQVSLVK	1		1922.03	0	0.000337069	0	5.41692e+06	1.21197e+06	0	0	0	0	0	0	0	0	0	0	0	0	0	0	0	0	0	0
	STGEQIIDSGHFAADHIGDR	1		2125.99	0	0.000381384	0	9.90151e+06	0	0	0	0	0	0	0	0	0	0	0	0	0	0	0	0	0	0	0
	QEMMEAGGTLEEQLDAVER	1	M3(Oxidation); M4(Oxidation)	2167.95	0	0.000495918	0	2.62578e+06	0	0	0	0	0	0	0	0	0	0	0	0	0	0	0	0	0	0	0
	LGESQTLQQFSR	1		1393.7	0	0.000512164	0	7.90685e+06	0	0	0	0	0	0	0	0	0	0	0	0	0	0	0	0	0	0	0
	QEAFDAGLNAFEHEGIQR	1		2031.95	0	0.000578169	0	1.80702e+06	0	0	0	0	0	0	0	0	0	0	0	0	0	0	0	0	0	0	0
	EQQLGSAHEVQR	1		1381.68	0	0.000723764	575451	3.86019e+06	1.31894e+06	0	0	0	0	0	0	0	0	0	0	0	0	0	0	0	0	0	0
	LIQGQHYAADDVAER	1		1685.82	0	0.00159232	0	3.3799e+06	0	0	0	0	0	0	0	0	0	0	0	0	0	0	0	0	0	0	0
	KRDDVNDAWHR	1		1411.68	0	0.00271573	0	690411	0	0	0	0	0	0	0	0	0	0	0	0	0	0	0	0	0	0	0
	DADEIENWMTEK	1	M9(Oxidation)	1496.62	0	0.00325982	0	1.3497e+06	0	0	0	0	0	0	0	0	0	0	0	0	0	0	0	0	0	0	0
	DCVLALYDYQEK	1	C2(Carbamidomethyl)	1516.7	0	0.00415169	0	4.02534e+06	0	0	0	0	0	0	0	0	0	0	0	0	0	0	0	0	0	0	0
	LIEIESMAEGR	1	M7(Oxidation)	1263.62	0	0.00555609	0	5.12689e+06	0	0	0	0	0	0	0	0	0	0	0	0	0	0	0	0	0	0	0
	AVIGADELAK	1		986.551	0	0.00778453	0	5.14684e+06	0	0	0	0	0	0	0	0	0	0	0	0	0	0	0	0	0	0	0
	HSLLEADIVAHQDR	1		1603.82	0	0.0145157	0	5.51353e+06	0	0	0	0	0	0	0	0	0	0	0	0	0	0	0	0	0	0	0
	EKEQVAGSTNR	1		1218.61	0	0.0166696	0	457029	0	0	0	0	0	0	0	0	0	0	0	0	0	0	0	0	0	0	0
	EKETYVTAEDMGMDLEHVEILQR	1	M11(Oxidation); M13(Oxidation)	2768.27	0	0.0219483	0	340142	0	0	0	0	0	0	0	0	0	0	0	0	0	0	0	0	0	0	0
	EAGNEQQFNR	1		1192.53	0	0.0222397	0	3.05499e+06	0	0	0	0	0	0	0	0	0	0	0	0	0	0	0	0	0	0	0
	NNHYDSPAVTR	1		1273.59	0	0.0230553	0	1.56003e+06	0	0	0	0	0	0	0	0	0	0	0	0	0	0	0	0	0	0	0
	IAAIIQAGNNLIENAK	1		1652.93	0	0.0319792	0	1.0292e+07	0	0	0	0	0	0	0	0	0	0	0	0	0	0	0	0	0	0	0
	DLNNVQALQR	1		1170.62	0	0.0446222	0	4.54588e+06	0	0	0	0	0	0	0	0	0	0	0	0	0	0	0	0	0	0	0
	FQIAQEENYRDPTNIQQK	1		2222.08	0	0.0524584	0	1.15371e+07	0	0	0	0	0	0	0	0	0	0	0	0	0	0	0	0	0	0	0
	GLEDAWVAR	1		1016.52	0	0.0556114	0	1.11274e+06	0	0	0	0	0	0	0	0	0	0	0	0	0	0	0	0	0	0	0
	KLEEACK	1	C6(Carbamidomethyl)	877.445	0	0.0577805	0	1.09134e+06	0	0	0	0	0	0	0	0	0	0	0	0	0	0	0	0	0	0	0
	DLVSVQNLQK	1		1143.64	0	0.061341	0	1.13557e+06	0	0	0	0	0	0	0	0	0	0	0	0	0	0	0	0	0	0	0
	ALNVHQFFR	1		1131.61	0	0.0615834	0	1.97036e+06	501291	0	0	0	0	0	0	0	0	0	0	0	0	0	0	0	0	0	0
	EANDLAEWIK	1		1188.59	0	0.0616834	0	4.95713e+06	0	0	0	0	0	0	0	0	0	0	0	0	0	0	0	0	0	0	0
	MQHNLEQQIQAR	1	M1(Oxidation)	1511.74	0	0.0703773	0	1.74835e+06	0	0	0	0	0	0	0	0	0	0	0	0	0	0	0	0	0	0	0
	ILETADDIHQR	1		1310.67	0	0.0823512	0	1.90861e+06	0	0	0	0	0	0	0	0	0	0	0	0	0	0	0	0	0	0	0
	DLALSSDDYGR	1		1211.55	0	0.0870261	0	4.0322e+06	0	0	0	0	0	0	0	0	0	0	0	0	0	0	0	0	0	0	0
	DDSYLDPTNIR	1		1308.61	0	0.0890539	0	8.42688e+06	0	0	0	0	0	0	0	0	0	0	0	0	0	0	0	0	0	0	0
	ELGNHQYR	1		1016.49	0	0.0907618	0	2.00752e+06	0	0	0	0	0	0	0	0	0	0	0	0	0	0	0	0	0	0	0
	GRDLIGVQNLIK	1		1325.79	0	0.0942628	0	1.52476e+06	0	0	0	0	0	0	0	0	0	0	0	0	0	0	0	0	0	0	0
	LLDSYDYQR	1		1172.56	0	0.0952739	0	3.90079e+06	0	0	0	0	0	0	0	0	0	0	0	0	0	0	0	0	0	0	0
	ILDIVDPNR	1		1054.59	0	0.0988675	0	1.83779e+06	0	0	0	0	0	0	0	0	0	0	0	0	0	0	0	0	0	0	0
	QSHPEAAEQIYDLQR	1		1784.85	0	0.108237	0	5.6146e+06	0	0	0	0	0	0	0	0	0	0	0	0	0	0	0	0	0	0	0
	LMMLGETR	1	M2(Oxidation); M3(Oxidation)	982.469	0	0.114845	0	1.03605e+06	0	0	0	0	0	0	0	0	0	0	0	0	0	0	0	0	0	0	0
	KFDDFLK	1		912.481	0	0.121079	0	2.37372e+06	0	0	0	0	0	0	0	0	0	0	0	0	0	0	0	0	0	0	0
	LAETHPDR	1		938.468	0	0.1243	0	627210	0	0	0	0	0	0	0	0	0	0	0	0	0	0	0	0	0	0	0
	SAAEAGVGEDQIKK	1		1402.72	0	0.132845	0	745444	0	0	0	0	0	0	0	0	0	0	0	0	0	0	0	0	0	0	0
	AINTQEEK	1		932.467	0	0.133673	0	2.37605e+06	0	0	0	0	0	0	0	0	0	0	0	0	0	0	0	0	0	0	0
Q94046	Protein T13F2.3a, partially confirmed by transcript evidence OS=Caenorhabditis elegans GN=pis-1 PE=2 SV=1 - [Q94046_CAEEL]	35.66	2	41			development; regulation of biological process; reproduction	1074	120.263	7.31299	Pf00533	5.79051e+07	3.61126e+06	9.34848e+06	1.40808e+07	2.12231e+07	1.75509e+07	2.69509e+07	2.25991e+08	5.38146e+08	4.99922e+07	7.87029e+06	1.13507e+07	6.46794e+06	1.00192e+07	2.27591e+06	2.08971e+06	3.68948e+06	485926	0	890316	1.24987e+06
	Sequence	# Proteins	Modifications	MH+ [Da]	q-Value	PEP	A7: Area	B7: Area	C7: Area	D7: Area	E7: Area	F7: Area	G7: Area	H7: Area	I7: Area	J7: Area	K7: Area	L7: Area	M7: Area	N7: Area	O7: Area	P7: Area	Q7: Area	R7: Area	S7: Area	T7: Area	U7: Area
	CVETEQPFIIISCENDAR	2	C1(Carbamidomethyl); C13(Carbamidomethyl)	2180.99	0	3.45449e-15	2.56475e+07	1.80621e+06	0	8.88819e+06	1.17997e+07	0	0	1.77491e+08	2.65594e+08	2.40524e+07	0	7.99542e+06	0	8.93588e+06	0	0	0	0	0	0	0
	KLEFLGGECVEK	2	C9(Carbamidomethyl)	1408.71	0	1.61612e-11	4.57482e+06	0	1.92122e+06	3.32404e+06	4.96247e+06	3.73499e+06	5.2404e+06	6.36835e+07	1.74828e+08	9.36654e+06	0	2.73283e+06	0	0	0	0	0	0	0	0	0
	DQEPAASLASEPTR	2		1471.7	0	5.15132e-11	5.5865e+06	0	0	0	0	0	1.53931e+06	2.77107e+07	3.4018e+06	0	0	0	0	0	0	0	0	0	0	0	0
	NKPVFEDIEFHVTR	2		1730.89	0	3.60758e-10	3.71436e+07	1.61886e+06	9.07335e+06	1.37655e+07	1.61487e+07	1.74443e+07	2.74488e+07	2.14503e+08	5.45085e+08	5.04368e+07	3.77124e+06	0	6.76392e+06	1.21911e+07	0	0	0	0	0	0	2.12686e+06
	IHQITHVLVDSCR	2	C12(Carbamidomethyl)	1577.82	0	1.86398e-09	8.78182e+06	0	4.33888e+06	5.45862e+06	7.81422e+06	7.41158e+06	1.24897e+07	1.30135e+08	2.86795e+08	2.17162e+07	2.36803e+06	2.90924e+06	0	0	0	1.83699e+06	4.42303e+06	0	0	0	567940
	YQLENPVMTNVNTSPNHIEGASQEFGAMMSCWK	2	M8(Oxidation); M28(Oxidation); M29(Oxidation); C31(Carbamidomethyl)	3818.66	0	6.60708e-08	0	0	0	0	0	0	0	0	5.64384e+07	2.43791e+06	0	0	0	0	0	0	0	0	0	0	0
	LIELGGGNVHSEKPDPK	2		1789.94	0	7.78804e-08	1.24855e+07	0	0	1.24064e+06	0	0	0	1.19861e+08	2.55254e+08	2.96342e+07	0	1.40777e+06	0	0	0	0	0	0	0	0	0
	TLQNNTFFFPSK	2		1443.73	0	1.39554e-07	29924349	0	0	4.71818e+06	9.03365e+06	5.6585e+06	8.16533e+06	7.03554e+07	2.11479e+08	1.01138e+07	0	6.48962e+06	0	0	777951	0	0	0	0	0	0
	NIMDPEWIVDSYK	2	M3(Oxidation)	1625.75	0	1.86133e-07	6.68047e+06	0	0	0	0	0	0	1.08161e+08	1.00669e+08	2.11864e+07	4.70979e+06	4.2905e+06	0	3.96467e+06	0	0	0	581660	0	0	0
	YHGGDIEFEASK	2		1352.61	0	6.75276e-07	9.74102e+06	0	3.85533e+06	1.75925e+06	8.36509e+06	8.55508e+06	1.29892e+07	1.20336e+08	2.76524e+08	1.63912e+07	0	0	0	0	0	0	2.95594e+06	0	0	0	1.05482e+06
	DATHVILISGR	2		1181.66	0	7.54716e-07	7795127	0	4.21632e+06	4.22109e+06	8.29437e+06	7.31221e+06	1.11163e+07	8.54816e+07	1.37971e+08	2.5684e+07	0	4.57223e+06	0	3.8707e+06	0	0	0	0	0	0	0
	SQTIIADQAYEK	2		1366.68	0	7.67181e-07	3.66232e+07	0	0	0	1.68378e+07	1.22824e+07	0	1.73132e+08	3.72233e+08	2.07442e+07	0	1.0505e+07	6.17197e+06	8.93066e+06	0	0	0	0	0	0	0
	LSDQAVAPTEDEIK	2		1515.75	0	1.36625e-06	52852577	0	5.93603e+06	9.76878e+06	18648853	1.14389e+07	0	1.53818e+08	3.4166e+08	2.61359e+07	0	10910326	0	0	0	0	0	0	0	0	0
	TLQNNTFFFPSKR	2		1599.83	0	1.84728e-06	9.57106e+06	0	0	0	0	2.70654e+06	0	6.1511e+07	1.44642e+08	7.33362e+06	0	0	0	0	0	0	0	0	0	0	0
	AAISFMAEMMGAK	2	M6(Oxidation); M9(Oxidation); M10(Oxidation)	1405.61	0	2.2563e-06	0	0	0	0	0	0	2.37111e+06	3.22369e+07	8.28168e+07	8.12305e+06	0	0	0	0	0	0	0	0	0	0	0
	IRDATHVILISGR	2		1450.85	0	2.88081e-06	1.41968e+06	0	505358	0	0	0	6.21668e+06	7.70368e+07	1.69239e+08	0	0	0	0	0	0	0	0	0	0	0	0
	RLSDQAVAPTEDEIK	2	S3(Phospho)	1751.82	0	3.79103e-06	0	0	0	0	0	0	0	4.26656e+06	10339747	0	0	0	0	0	0	0	0	0	0	0	0
	IAHLPPPFNENFRPYLGK	2		2110.12	0	6.37415e-06	1.07988e+07	0	0	0	2.991e+06	2.43268e+06	0	1.33644e+08	2.92334e+08	6.30014e+06	0	0	0	0	0	0	0	0	0	0	0
	KKLEFLGGECVEK	2	C10(Carbamidomethyl)	1536.81	0	6.60616e-06	0	0	0	0	0	0	0	6.44413e+06	4.23248e+07	0	0	0	0	0	0	0	0	0	0	0	0
	AAISFMAEMMGAK	2	M6(Oxidation); M10(Oxidation)	1389.62	0	6.91786e-06	0	0	0	0	0	0	0	5.77958e+06	2.10178e+07	0	0	0	0	0	0	0	0	0	0	0	0
	LFSLSGFDSSER	2		1344.64	0	1.34937e-05	1.84415e+07	0	0	1.46291e+07	1.92229e+07	0	0	2.30992e+08	3.03046e+08	5.12513e+07	1.22733e+07	0	0	0	0	0	0	0	0	0	0
	FLSYLAGSK	2		985.535	0	1.80913e-05	1.67805e+07	0	4.17822e+06	4.60044e+06	8.7954e+06	6.62558e+06	1.07725e+07	103049459	2.60125e+08	1.47327e+07	0	0	0	0	0	0	0	0	0	0	0
	QPPPYTAPPKDQEPAASLASEPTR	2		2548.26	0	1.82958e-05	9.16165e+06	0	0	2.40553e+06	0	0	0	1.29211e+08	7.84266e+06	0	0	0	0	0	0	0	0	0	0	0	0
	NTNVMTSLEHR	2	M5(Oxidation)	1317.62	0	9.26286e-05	3.4399e+06	0	1.72541e+06	861889	3.28089e+06	1.80948e+06	3.91421e+06	5.28278e+07	8.06611e+07	1.31792e+07	0	0	0	0	0	0	0	276331	0	0	0
	LEFLGGECVEK	2	C8(Carbamidomethyl)	1280.62	0	9.65535e-05	0	429423	0	0	3.15577e+06	0	0	3.1203e+07	8.29074e+07	0	0	0	0	0	0	0	0	0	0	0	0
	KTLQNNTFFFPSKR	2		1727.92	0	0.000132996	0	0	0	0	0	0	0	1.16177e+07	3.1265e+07	0	0	0	0	0	0	0	0	0	0	0	0
	IPIPIVVK	2		878.607	0	0.000289217	4.61083e+07	4.02784e+06	8.44746e+06	1.23598e+07	2.0627e+07	1.57641e+07	2.68532e+07	2.29074e+08	4.82242e+08	2.57804e+07	6.62772e+06	1.26367e+07	0	0	0	0	0	0	0	0	0
	FVEPNQNDLVR	2		1330.67	0	0.000386589	7.47543e+07	4.99973e+06	1.05246e+07	1.38478e+07	2.38194e+07	1.94443e+07	2.65505e+07	217905943	5.8711e+08	4.82884e+07	0	9.70719e+06	0	0	3.77387e+06	0	0	0	0	0	0
	NTNVMTSLEHR	2		1301.62	0	0.000520311	1.29509e+06	0	0	0	0	0	0	2.03366e+07	4.95911e+07	3.64249e+06	0	0	0	0	0	0	0	0	0	0	0
	MWLDTLDYFLHDK	2	M1(Oxidation)	1712.8	0	0.00190033	0	0	0	0	0	0	0	0	0	0	0	0	0	0	0	0	0	0	0	0	0
	NLEFMIK	2	M5(Oxidation)	910.471	0	0.00301086	0	0	0	0	0	0	0	53030738	1.35557e+08	9.08665e+06	0	0	0	0	0	0	0	0	0	0	0
	THWEEHQEK	2		1223.54	0	0.00419127	6.34133e+06	0	0	2.14266e+06	0	2.14842e+06	0	3.54517e+07	5.44409e+07	3.77885e+06	0	2.16174e+06	0	1.15406e+06	0	0	0	0	0	0	0
	RPNVENPR	2		981.522	0	0.00446868	0	1.19167e+06	0	4.64625e+06	6.81443e+06	5.25705e+06	9.27261e+06	8.45334e+07	0	1.6113e+07	2.25045e+06	0	0	0	0	2.34242e+06	0	599788	0	0	0
	LFEDKLDR	2		1035.55	0.001027	0.0105929	0	0	0	0	0	0	0	4.56174e+07	1.18257e+08	0	0	0	0	0	0	0	0	0	0	0	0
	ELEKEFAYNCK	2	C10(Carbamidomethyl)	1430.66	0.00164	0.0106401	0	0	0	0	0	0	0	0	6.77979e+06	0	0	0	0	0	0	0	0	0	0	0	0
	KTLQNNTFFFPSK	2		1571.82	0.001027	0.0112314	0	0	0	0	0	0	0	1.48302e+07	2.43599e+07	0	0	0	0	0	0	0	0	0	0	0	0
	QQIEPLPQYR	2		1271.67	0.001027	0.0182111	2.47266e+07	0	0	0	1.57274e+07	0	0	1.57663e+08	3.5913e+08	2.7218e+07	0	0	0	0	0	0	0	0	0	0	0
	AAISFMAEMMGAK	2	M10(Oxidation)	1373.63	0.0028	0.0198585	0	0	0	0	0	0	0	0	7.06811e+06	0	0	0	0	0	0	0	0	0	0	0	0
	MKDTPLSK	2		919.49	0.005344	0.032144	0	0	0	0	0	0	0	0	1.80069e+07	0	0	0	0	0	0	0	0	0	0	0	0
	ERVELPWR	2		1084.59	0.005344	0.0338748	2.86188e+06	0	0	0	1.77017e+06	0	0	1.66948e+07	6.88979e+07	4.72822e+06	0	0	0	0	0	0	0	0	0	0	0
	KNLEFMIK	2		1022.57	0.005731	0.0394656	0	0	0	0	0	0	0	0	5.96359e+06	0	0	0	0	0	0	0	0	0	0	0	0
	QNDLLIAK	2		914.529	0.005731	0.0427142	9.83127e+06	0	0	0	0	0	0	4.845e+07	1.27314e+08	0	0	0	0	0	0	0	0	0	0	0	0
	LFEDKLDRK	2		1163.64	0.005613	0.056128	0	0	0	0	0	0	0	5.03606e+06	0	0	0	0	0	0	0	0	0	0	0	0	0
	NLEFMIK	2		894.475	0.005613	0.0561434	0	0	0	0	0	0	0	1.73142e+07	0	0	0	0	0	0	0	0	0	0	0	0	0
	VELPWR	2		799.445	0.005613	0.0867627	0	0	0	0	0	0	0	1.05031e+08	0	0	0	0	0	0	0	0	0	0	0	0	0
	MKDTPLSK	2	M1(Oxidation)	935.485	0.009138	0.327859	0	0	0	0	1.98431e+06	0	0	0	0	0	0	0	0	0	0	0	0	0	0	0	0
Q04908	26S proteasome non-ATPase regulatory subunit 3 OS=Caenorhabditis elegans GN=rpn-3 PE=1 SV=1 - [PSMD3_CAEEL]	60.91	1	33	enzyme regulator activity; protein binding	cytoplasm; cytosol; proteasome	cell division; development; metabolic process; regulation of biological process; reproduction	504	57.4708	7.48877	Pf01399	1.73702e+06	0	1.46235e+06	1.41636e+06	2.16917e+06	1.68913e+06	2.0741e+06	0	3.16392e+06	9.14305e+07	6.25866e+06	0	0	0	0	0	0	0	0	0	0
	Sequence	# Proteins	Modifications	MH+ [Da]	q-Value	PEP	A7: Area	B7: Area	C7: Area	D7: Area	E7: Area	F7: Area	G7: Area	H7: Area	I7: Area	J7: Area	K7: Area	L7: Area	M7: Area	N7: Area	O7: Area	P7: Area	Q7: Area	R7: Area	S7: Area	T7: Area	U7: Area
	LYITNETETEYIVAK	1		1786.91	0	1.96099e-12	0	0	0	0	0	0	0	0	0	2.76994e+07	0	0	0	0	0	0	0	0	0	0	0
	AIADGAIDAVITSDVR	1		1586.84	0	2.69345e-12	0	0	0	0	0	0	0	0	0	4.56365e+07	0	0	0	0	0	0	0	0	0	0	0
	MEVDEAKQDVPATEPAK	1	M1(Oxidation)	1873.88	0	6.07219e-12	0	0	0	0	0	0	0	0	0	5.63535e+06	0	0	0	0	0	0	0	0	0	0	0
	LVSSHLSSDAQFAEGMLK	1	M16(Oxidation)	1935.95	0	7.19573e-12	0	0	0	0	0	0	0	0	0	2.08827e+07	0	0	0	0	0	0	0	0	0	0	0
	YLHYTPAADTEVQPMDTSNVK	1	M15(Oxidation)	2396.1	0	1.05123e-10	0	0	0	0	0	0	0	0	0	3.64287e+07	0	0	0	0	0	0	0	0	0	0	0
	GVKPVFASPESDCYLR	1	C13(Carbamidomethyl)	1824.89	0	8.17388e-10	0	0	0	0	0	0	0	0	0	2.98091e+07	0	0	0	0	0	0	0	0	0	0	0
	LVSSHLSSDAQFAEGMLK	1		1919.95	0	3.2368e-09	0	0	0	0	0	0	0	0	0	7.26839e+06	0	0	0	0	0	0	0	0	0	0	0
	VAFPDNASNNDLAR	1		1503.72	0	6.73806e-09	0	0	1.46235e+06	2.44712e+06	3.61106e+06	2.28844e+06	2.67149e+06	0	4.49715e+06	1.16512e+08	0	0	0	0	0	0	0	0	0	0	0
	MEVDEAKQDVPATEPAKDLNAIAVENIK	1	M1(Oxidation)	3054.53	0	1.91179e-08	0	0	0	0	0	0	0	0	0	1.23231e+07	0	0	0	0	0	0	0	0	0	0	0
	YMQSSETADIYR	1		1463.65	0	3.44452e-08	0	0	0	0	0	0	0	0	0	1.59186e+07	0	0	0	0	0	0	0	0	0	0	0
	KAPQEGAIGFK	1		1145.63	0	5.7823e-08	0	0	0	0	0	0	0	0	0	2.12654e+07	0	0	0	0	0	0	0	0	0	0	0
	KLYITNETETEYIVAK	1		1915.01	0	8.07246e-08	0	0	0	0	0	0	0	0	0	8.56574e+06	0	0	0	0	0	0	0	0	0	0	0
	LFDHQGFLNSR	1		1333.66	0	3.13774e-07	0	0	0	0	0	0	0	0	0	2.43461e+07	0	0	0	0	0	0	0	0	0	0	0
	EQLAALDKGEEHLITR	1		1822.97	0	3.90291e-07	0	0	0	0	0	1.08982e+06	1.47671e+06	0	1.83069e+06	8.14537e+07	0	0	0	0	0	0	0	0	0	0	0
	CLAHYLDLSR	1	C1(Carbamidomethyl)	1247.62	0	8.88284e-07	0	0	0	0	0	0	0	0	0	9.27222e+06	0	0	0	0	0	0	0	0	0	0	0
	IAVETIEQAR	1		1129.62	0	9.65457e-07	0	0	0	1.41263e+06	0	0	0	0	0	7.63264e+07	0	0	0	0	0	0	0	0	0	0	0
	FNHNLEQFK	1		1176.58	0	2.17033e-06	0	0	0	0	0	0	0	0	0	2.20086e+07	0	0	0	0	0	0	0	0	0	0	0
	KGVKPVFASPESDCYLR	1	C14(Carbamidomethyl)	1952.99	0	3.84004e-06	0	0	0	0	0	0	0	0	0	1.69693e+07	0	0	0	0	0	0	0	0	0	0	0
	YMQSSETADIYR	1	M2(Oxidation)	1479.64	0	4.5475e-06	0	0	0	0	0	0	0	0	0	3.50706e+07	0	0	0	0	0	0	0	0	0	0	0
	QDVPATEPAKDLNAIAVENIK	1		2236.18	0	2.35619e-05	0	0	0	0	0	0	0	0	0	1.1916e+07	0	0	0	0	0	0	0	0	0	0	0
	YCLELHNQAVK	1	C2(Carbamidomethyl)	1374.68	0	4.28653e-05	0	0	0	0	0	0	0	0	0	2.39801e+07	0	0	0	0	0	0	0	0	0	0	0
	TSEPQAHFDTR	1		1288.59	0	6.24896e-05	0	0	0	0	727277	0	0	0	0	3.04163e+07	0	0	0	0	0	0	0	0	0	0	0
	MEVDEAKQDVPATEPAKDLNAIAVENIK	1		3038.53	0	0.000133732	0	0	0	0	0	0	0	0	0	5.02727e+06	0	0	0	0	0	0	0	0	0	0	0
	EREQQELEFAK	1		1406.69	0	0.000248944	0	0	0	0	0	0	0	0	0	1.73266e+07	0	0	0	0	0	0	0	0	0	0	0
	QYQSAAHLVSK	1		1231.64	0	0.000323035	0	0	0	389318	0	0	0	0	0	4.22002e+07	0	0	0	0	0	0	0	0	0	0	0
	APQEGAIGFK	1		1017.53	0	0.000414214	0	0	0	0	0	0	0	0	0	3.01249e+07	0	0	0	0	0	0	0	0	0	0	0
	MEVDEAKQDVPATEPAK	1		1857.89	0	0.00094603	0	0	0	0	0	0	0	0	0	2.93293e+06	0	0	0	0	0	0	0	0	0	0	0
	TLDGLAAK	1		788.45	0	0.00193602	0	0	0	0	0	0	0	0	0	21610938	0	0	0	0	0	0	0	0	0	0	0
	KQINDNVLYK	1		1234.68	0	0.00227896	0	0	0	0	0	0	0	0	0	1.51909e+07	0	0	0	0	0	0	0	0	0	0	0
	DLNAIAVENIK	1		1199.66	0	0.00265925	0	0	0	0	0	0	0	0	0	1.43878e+07	0	0	0	0	0	0	0	0	0	0	0
	GEEHLITR	1		954.499	0	0.00385824	0	0	0	0	0	0	0	0	0	438299	0	0	0	0	0	0	0	0	0	0	0
	TGETVVEK	1		862.451	0	0.00404061	0	0	0	0	0	0	0	0	0	1.58264e+06	0	0	0	0	0	0	0	0	0	0	0
	QISLAYSR	1		937.508	0.001278	0.014821	0	0	0	0	0	0	0	0	0	3.04251e+07	0	0	0	0	0	0	0	0	0	0	0
	VLQVLPK	1		796.529	0.001278	0.0175985	0	0	0	0	0	0	0	0	0	3.26916e+07	0	0	0	0	0	0	0	0	0	0	0
	YMYYQGR	1	M2(Oxidation)	996.424	0.001278	0.0184615	0	0	0	0	0	0	0	0	0	1.28978e+07	0	0	0	0	0	0	0	0	0	0	0
	YMYYQGR	1		980.428	0.005873	0.0510873	0	0	0	0	0	0	0	0	0	7.42569e+06	0	0	0	0	0	0	0	0	0	0	0
	QINDNVLYK	1		1106.58	0	0.108881	0	0	0	0	0	0	0	0	0	1.52963e+07	0	0	0	0	0	0	0	0	0	0	0
	CYLINR	1	C1(Carbamidomethyl)	838.423	0.005031	0.238224	0	0	0	0	0	0	0	0	0	1.03876e+07	0	0	0	0	0	0	0	0	0	0	0
Q23315	Protein ZC434.5, confirmed by transcript evidence OS=Caenorhabditis elegans GN=ears-1 PE=2 SV=1 - [Q23315_CAEEL]	32.2	1	33	catalytic activity; nucleotide binding; protein binding	cytoplasm	development; metabolic process	1149	125.12	8.70459	Pf00749; Pf00458; Pf01406; Pf03950	0	0	0	3.31565e+07	1.07477e+07	0	507678	0	0	0	0	0	0	0	0	0	0	0	0	0	0
	Sequence	# Proteins	Modifications	MH+ [Da]	q-Value	PEP	A7: Area	B7: Area	C7: Area	D7: Area	E7: Area	F7: Area	G7: Area	H7: Area	I7: Area	J7: Area	K7: Area	L7: Area	M7: Area	N7: Area	O7: Area	P7: Area	Q7: Area	R7: Area	S7: Area	T7: Area	U7: Area
	LLLEQVDAAALK	1		1283.76	0	0.00788001	0	0	0	3.88233e+07	1.72196e+07	0	0	0	0	0	0	0	0	0	0	0	0	0	0	0	0
	ISATLQLDNTDYK	1		1481.75	0	0.00813882	0	0	0	4.63532e+06	2.20402e+06	0	0	0	0	0	0	0	0	0	0	0	0	0	0	0	0
	VTVPAPSVSGGDTLSK	1		1514.81	0	0.0122018	0	0	0	3.75591e+07	7.07898e+06	0	0	0	0	0	0	0	0	0	0	0	0	0	0	0	0
	SELSGVETPLLLIAIPDGHTGK	1		2247.22	0	0.0138803	0	0	0	2.30869e+07	0	0	0	0	0	0	0	0	0	0	0	0	0	0	0	0	0
	EIEEQGAVVR	1		1129.58	0	0.0156048	0	0	0	1.37456e+07	1.91968e+06	0	0	0	0	0	0	0	0	0	0	0	0	0	0	0	0
	EVTGSDYKPGPAPAAAPAK	1		1826.93	0	0.0176122	0	0	0	2.15748e+07	3.15641e+06	0	0	0	0	0	0	0	0	0	0	0	0	0	0	0	0
	NYKEVTGSDYKPGPAPAAAPAK	1		2232.13	0	0.0192892	0	0	0	3.63689e+06	0	0	0	0	0	0	0	0	0	0	0	0	0	0	0	0	0
	VLKEPTLAAAHNFVGLYK	1		1971.11	0	0.0240356	0	0	0	1.11531e+07	2870441	0	0	0	0	0	0	0	0	0	0	0	0	0	0	0	0
	KGFYIVDQPYNPK	1		1568.81	0	0.0243234	0	0	0	9.56094e+06	2.65782e+06	0	0	0	0	0	0	0	0	0	0	0	0	0	0	0	0
	AFVDDTDTETMR	1	M11(Oxidation)	1416.59	0	0.0295786	0	0	0	8.4551e+06	3.79343e+06	0	0	0	0	0	0	0	0	0	0	0	0	0	0	0	0
	TIPVVTADYDHIISK	1		1671.89	0	0.0323295	0	0	0	2.09174e+07	7.94457e+06	0	0	0	0	0	0	0	0	0	0	0	0	0	0	0	0
	CKPEEHVR	1	C1(Carbamidomethyl)	1054.51	0	0.0331218	0	0	0	1.73168e+06	1.2207e+06	0	0	0	0	0	0	0	0	0	0	0	0	0	0	0	0
	QFINFDSVHYTK	1		1498.73	0	0.0336378	0	0	0	1.20964e+07	4.9474e+06	0	0	0	0	0	0	0	0	0	0	0	0	0	0	0	0
	WTHSSDHFEMLLTMCEK	1	M10(Oxidation); M14(Oxidation); C15(Carbamidomethyl)	2183.92	0	0.0351505	0	0	0	0	0	0	0	0	0	0	0	0	0	0	0	0	0	0	0	0	0
	FPPEASGYLHIGHAK	1		1623.83	0	0.0456213	0	0	0	5.72256e+06	0	0	0	0	0	0	0	0	0	0	0	0	0	0	0	0	0
	NDYSLLLGKDFPTK	1		1610.84	0	0.0470867	0	0	0	998657	0	0	0	0	0	0	0	0	0	0	0	0	0	0	0	0	0
	RPHIWEYAR	1		1227.64	0	0.0474578	0	0	0	1.50252e+07	2.88481e+06	0	0	0	0	0	0	0	0	0	0	0	0	0	0	0	0
	EDLSMLNIVPDR	1	M5(Oxidation)	1417.7	0	0.0476368	0	0	0	7.0699e+06	0	0	0	0	0	0	0	0	0	0	0	0	0	0	0	0	0
	SAAAPTATASTGK	1		1133.58	0	0.080761	0	0	0	1.64764e+07	3.25362e+06	0	0	0	0	0	0	0	0	0	0	0	0	0	0	0	0
	LNMTNTVMSK	1	M3(Oxidation)	1154.55	0	0.0824813	0	0	0	554447	0	0	0	0	0	0	0	0	0	0	0	0	0	0	0	0	0
	QIDDQALLVR	1		1170.65	0	0.0877186	0	0	0	2.08526e+07	4.0291e+06	0	0	0	0	0	0	0	0	0	0	0	0	0	0	0	0
	GFYIVDQPYNPK	1		1440.71	0	0.0968177	0	0	0	1.2781e+07	3.81673e+06	0	0	0	0	0	0	0	0	0	0	0	0	0	0	0	0
	NAEIGSK	1		718.374	0	0.10325	0	0	0	3.38311e+06	1.32428e+06	0	0	0	0	0	0	0	0	0	0	0	0	0	0	0	0
	FDDTNPAK	1		907.415	0	0.108161	0	0	0	7.76969e+06	0	0	0	0	0	0	0	0	0	0	0	0	0	0	0	0	0
	EAEKPPK	1		798.435	0	0.11571	0	0	0	2.20632e+06	0	0	0	0	0	0	0	0	0	0	0	0	0	0	0	0	0
	AIIGKDEDWK	1		1174.61	0	0.121136	0	0	0	8.338e+06	0	0	0	0	0	0	0	0	0	0	0	0	0	0	0	0	0
	FVELPGAEK	1		989.53	0	0.122706	0	0	0	1.41985e+07	0	0	0	0	0	0	0	0	0	0	0	0	0	0	0	0	0
	LNMTNTVMSK	1	M3(Oxidation); M8(Oxidation)	1170.55	0	0.122831	0	0	0	4.2497e+06	0	0	0	0	0	0	0	0	0	0	0	0	0	0	0	0	0
	VTWLGDVK	1		917.508	0	0.137674	0	0	0	0	6.12836e+06	0	0	0	0	0	0	0	0	0	0	0	0	0	0	0	0
	QFIVAQGGSR	1		1062.57	0	0.142096	0	0	0	1.38985e+07	4.96573e+06	0	0	0	0	0	0	0	0	0	0	0	0	0	0	0	0
	FSGIIDK	1		779.428	0	0.169269	0	0	0	2.94851e+06	0	0	0	0	0	0	0	0	0	0	0	0	0	0	0	0	0
	GLTVEGLK	1		816.482	0.001385	0.19945	0	0	0	7.43501e+06	0	0	0	0	0	0	0	0	0	0	0	0	0	0	0	0	0
	ATGKDFPAPSNAQSK	1		1518.75	0.003701	0.225328	0	0	0	1.18575e+06	0	0	0	0	0	0	0	0	0	0	0	0	0	0	0	0	0
	VIDPVAPR	1		866.509	0	0.225973	0	0	0	0	6.10827e+06	0	0	0	0	0	0	0	0	0	0	0	0	0	0	0	0
Q9U2C1	Protein Y47D3A.26, confirmed by transcript evidence OS=Caenorhabditis elegans GN=smc-3 PE=2 SV=3 - [Q9U2C1_CAEEL]	31.45	2	32	catalytic activity; motor activity; nucleotide binding; protein binding	chromosome; cytoskeleton; membrane; nucleus	cell division; cell organization and biogenesis; development; metabolic process; regulation of biological process; reproduction; response to stimulus; transport	1205	139.778	6.88818	Pf05911; Pf00005; Pf02463; Pf02483; Pf06470; Pf01576	0	0	0	7.29294e+06	1.4302e+06	0	0	0	0	0	0	0	0	0	0	0	0	0	0	0	0
	Sequence	# Proteins	Modifications	MH+ [Da]	q-Value	PEP	A7: Area	B7: Area	C7: Area	D7: Area	E7: Area	F7: Area	G7: Area	H7: Area	I7: Area	J7: Area	K7: Area	L7: Area	M7: Area	N7: Area	O7: Area	P7: Area	Q7: Area	R7: Area	S7: Area	T7: Area	U7: Area
	QLATAISELQDYETK	2		1709.86	0	0.00949612	0	0	0	4.8193e+06	0	0	0	0	0	0	0	0	0	0	0	0	0	0	0	0	0
	ALQINIDNVLEQQR	2		1653.89	0	0.00951338	0	0	0	2.23255e+06	0	0	0	0	0	0	0	0	0	0	0	0	0	0	0	0	0
	INELATSPDAYK	2		1321.66	0	0.0143328	0	0	0	6.01579e+06	0	0	0	0	0	0	0	0	0	0	0	0	0	0	0	0	0
	NAISQQFYMVTSTK	2	M9(Oxidation)	1633.79	0	0.0146092	0	0	0	4.44222e+06	0	0	0	0	0	0	0	0	0	0	0	0	0	0	0	0	0
	IGNTEQDISAANDQLR	2		1744.85	0	0.0184464	0	0	0	3.92553e+06	1170585	0	0	0	0	0	0	0	0	0	0	0	0	0	0	0	0
	TAVEVIAQNR	2		1100.6	0	0.0202186	0	0	0	8.13833e+06	1.68981e+06	0	0	0	0	0	0	0	0	0	0	0	0	0	0	0	0
	MQQHENQIGDFHR	2	M1(Oxidation)	1655.73	0	0.0211319	0	0	0	1.06593e+06	0	0	0	0	0	0	0	0	0	0	0	0	0	0	0	0	0
	NEGFDVVSVDGDQMSK	2	M14(Oxidation)	1742.75	0	0.0311712	0	0	0	2.3918e+06	0	0	0	0	0	0	0	0	0	0	0	0	0	0	0	0	0
	LFYHVVETDR	2		1278.65	0	0.0346964	0	0	0	2.42194e+06	0	0	0	0	0	0	0	0	0	0	0	0	0	0	0	0	0
	LLGALPTDTFSK	2		1262.7	0	0.0389636	0	0	0	7.30759e+06	0	0	0	0	0	0	0	0	0	0	0	0	0	0	0	0	0
	EQAYDFVEDDTTHG	2		1626.66	0	0.0453568	0	0	0	5.1363e+06	0	0	0	0	0	0	0	0	0	0	0	0	0	0	0	0	0
	SVEYTMYDNTNK	2	M6(Oxidation)	1480.63	0	0.0552195	0	0	0	1.46132e+06	0	0	0	0	0	0	0	0	0	0	0	0	0	0	0	0	0
	QQADFQLQYDK	2		1383.65	0	0.0570895	0	0	0	4.19494e+06	0	0	0	0	0	0	0	0	0	0	0	0	0	0	0	0	0
	KYEAIDLTFK	2		1227.66	0	0.0725787	0	0	0	3.00686e+06	0	0	0	0	0	0	0	0	0	0	0	0	0	0	0	0	0
	HKLENANAQLTSLLTR	2		1809	0	0.0833551	0	0	0	2.12641e+06	0	0	0	0	0	0	0	0	0	0	0	0	0	0	0	0	0
	LEIDSLNEENTR	2		1432.69	0	0.0839068	0	0	0	6.4329e+06	0	0	0	0	0	0	0	0	0	0	0	0	0	0	0	0	0
	KSEDSIEELLK	2		1290.68	0	0.0848895	0	0	0	1.9901e+06	0	0	0	0	0	0	0	0	0	0	0	0	0	0	0	0	0
	LGLLHESTGPK	2		1151.64	0	0.0910651	0	0	0	2.66146e+06	0	0	0	0	0	0	0	0	0	0	0	0	0	0	0	0	0
	AEVVNLMESAGFSR	2	M7(Oxidation)	1525.74	0	0.0925216	0	0	0	1.12845e+06	0	0	0	0	0	0	0	0	0	0	0	0	0	0	0	0	0
	TKLDEQKVELNQK	2		1572.86	0	0.0946581	0	0	0	189811	0	0	0	0	0	0	0	0	0	0	0	0	0	0	0	0	0
	SYKDNTNVSGFSPR	2		1571.74	0	0.105259	0	0	0	934201	0	0	0	0	0	0	0	0	0	0	0	0	0	0	0	0	0
	TLDQAAR	2		774.409	0	0.119293	0	0	0	1.16337e+06	0	0	0	0	0	0	0	0	0	0	0	0	0	0	0	0	0
	LLECVNELK	2	C4(Carbamidomethyl)	1117.59	0	0.133133	0	0	0	683796	0	0	0	0	0	0	0	0	0	0	0	0	0	0	0	0	0
	STSLKQEYDAAYVAQQTAAR	2		2201.08	0	0.136982	0	0	0	5.90914e+06	0	0	0	0	0	0	0	0	0	0	0	0	0	0	0	0	0
	LLEEESR	2		875.447	0	0.145272	0	0	0	1.1743e+06	0	0	0	0	0	0	0	0	0	0	0	0	0	0	0	0	0
	LDEQKVELNQK	2		1343.71	0	0.15711	0	0	0	155871	0	0	0	0	0	0	0	0	0	0	0	0	0	0	0	0	0
	ALDQYMTASSQK	2	M6(Oxidation)	1358.62	0	0.159019	0	0	0	258032	0	0	0	0	0	0	0	0	0	0	0	0	0	0	0	0	0
	DLSNNSNARPMSDVIDYEVQYDK	2	M11(Oxidation)	2689.2	0	0.159138	0	0	0	1.25326e+06	0	0	0	0	0	0	0	0	0	0	0	0	0	0	0	0	0
	SVEYTMYDNTNK	2		1464.63	0.001385	0.200908	0	0	0	363593	0	0	0	0	0	0	0	0	0	0	0	0	0	0	0	0	0
	SKLELHTQK	2		1083.62	0.002629	0.213567	0	0	0	1.27324e+06	0	0	0	0	0	0	0	0	0	0	0	0	0	0	0	0	0
	SNVVVGR	2		730.42	0.002629	0.215029	0	0	0	1.17688e+06	0	0	0	0	0	0	0	0	0	0	0	0	0	0	0	0	0
	NAIENLLTK	2		1015.58	0.003701	0.225149	0	0	0	2.71225e+06	0	0	0	0	0	0	0	0	0	0	0	0	0	0	0	0	0
	MDLMHR	2	M1(Oxidation); M4(Oxidation)	834.359	0.003701	0.233057	0	0	0	221789	0	0	0	0	0	0	0	0	0	0	0	0	0	0	0	0	0
P05690	Vitellogenin-2 OS=Caenorhabditis elegans GN=vit-2 PE=1 SV=5 - [VIT2_CAEEL]	21.2	2	29	protein binding; transporter activity	cytoplasm; extracellular; organelle lumen	development; transport	1613	187.604	6.60986	Pf01347; Pf00094	1.21843e+06	0	2.46872e+06	1.64975e+06	715488	9.39596e+06	6.80988e+06	1.33651e+06	5.07786e+06	5.25716e+06	1.60629e+06	1.88792e+06	0	3.27192e+06	0	0	0	534589	0	1.04342e+07	0
	Sequence	# Proteins	Modifications	MH+ [Da]	q-Value	PEP	A7: Area	B7: Area	C7: Area	D7: Area	E7: Area	F7: Area	G7: Area	H7: Area	I7: Area	J7: Area	K7: Area	L7: Area	M7: Area	N7: Area	O7: Area	P7: Area	Q7: Area	R7: Area	S7: Area	T7: Area	U7: Area
	TLEGDCQVAYTVIR	3	C6(Carbamidomethyl)	1624.8	0	4.67984e-11	0	0	3.07631e+06	2.06174e+06	0	0	8.28304e+06	2.46298e+06	5.77136e+06	3.29062e+06	2.19754e+06	3.14224e+06	0	0	0	0	0	0	0	0	0
	AVVNMISFNPIAPR	1	M5(Oxidation)	1544.82	0	7.224e-09	0	0	0	0	0	0	0	0	0	0	0	0	0	0	0	0	0	0	0	1.91369e+07	0
	GEQEIVAQLQNEEIR	3		1755.88	0	1.2344e-08	0	0	2.50764e+06	0	0	1.16679e+07	0	0	0	0	0	1.31767e+06	0	0	0	0	0	0	0	0	0
	YIHLQLVNIR	2		1268.75	0	1.29736e-08	0	0	0	0	0	0	0	0	0	0	0	0	0	0	0	0	0	0	0	4.78001e+06	0
	TIQETPFPSQSIAEALIK	2		1973.06	0	1.77219e-07	0	0	0	0	0	0	0	0	0	4.85345e+06	0	0	0	0	0	0	0	0	0	0	0
	DYTMNTELTTVCDK	2	M4(Oxidation); C12(Carbamidomethyl)	1706.72	0	4.10915e-07	0	0	0	0	0	3.74916e+06	0	0	0	0	1.01504e+06	0	0	0	0	0	0	0	0	0	0
	KIQSEDYSAYQIER	2		1729.83	0	9.09897e-07	0	0	0	0	0	1.50961e+06	0	0	0	0	0	0	0	0	0	0	0	0	0	0	0
	HFAMSTNPCYQR	2	M4(Oxidation); C9(Carbamidomethyl)	1527.65	0	1.27311e-06	0	0	0	238295	0	0	690266	0	0	0	0	0	0	0	0	0	0	0	0	0	0
	IQSEDYSAYQIER	2		1601.74	0	1.85497e-06	0	0	0	0	0	7.28342e+06	0	0	0	0	0	0	0	0	0	0	0	0	0	0	0
	QAAWLAAGSVVR	2		1228.68	0	2.57003e-06	0	0	0	1.19188e+06	0	0	3.24916e+06	0	0	7.62741e+06	0	0	0	0	0	0	0	0	0	0	0
	IESSYDKEEQSEENTSFFTNEK	3		2641.14	0	3.36263e-06	0	0	0	1.69565e+06	0	0	8.89743e+06	0	0	0	0	0	0	0	0	0	0	0	0	0	0
	EFELEQENTESR	3		1510.66	0	4.83205e-06	0	0	0	0	755262	5.3507e+06	0	0	0	0	0	0	0	0	0	0	0	0	0	0	0
	MAASHLPESEQMPSLNSMEQR	2	M12(Oxidation); M18(Oxidation)	2405.05	0	2.98069e-05	0	0	0	0	0	0	0	0	0	0	0	0	0	0	0	0	0	0	0	840755	0
	FEYIEAEER	3		1185.54	0	4.50529e-05	1.50484e+06	0	0	0	0	7.5025e+06	2.47974e+06	0	0	0	0	0	0	0	0	0	0	0	0	0	0
	TYNYWTVSSRPENNENDR	2		2244.99	0	7.77148e-05	0	0	0	0	0	6.31767e+06	0	0	0	0	0	0	0	0	0	0	0	0	0	0	0
	YSSECPECEK	3	C5(Carbamidomethyl); C8(Carbamidomethyl)	1288.48	0	8.49968e-05	658414	0	648884	0	0	0	1.23298e+06	0	1.10108e+06	0	0	0	0	0	0	0	0	0	0	0	0
	LNQINAVAEYK	3		1262.67	0	0.000125429	1.49203e+06	0	1.8222e+06	0	0	9.01749e+06	2719137	0	6.65376e+06	0	0	1.20385e+06	0	0	0	0	0	0	0	0	0
	MFTPLFEQGVK	3	M1(Oxidation)	1312.66	0	0.000192696	0	0	0	0	0	6.27571e+06	0	0	0	0	0	0	0	0	0	0	0	0	0	0	0
	HQLTEASGSVCK	2	C11(Carbamidomethyl)	1316.62	0	0.000272887	0	0	818338	0	0	0	1.1111e+06	0	0	0	0	0	0	0	0	0	0	0	0	0	0
	SQLLVVRPEMPSSLR	3	M10(Oxidation)	1727.95	0	0.00178455	0	0	0	0	675714	5.8565e+06	0	898176	0	0	0	0	0	0	0	0	0	0	0	0	0
	KSEVTVNAQLQQSK	3		1559.84	0	0.00217416	0	0	0	284226	0	0	0	0	0	0	0	0	0	0	0	0	0	0	0	0	0
	TELSQIK	3		818.461	0	0.0113745	0	0	0	361303	0	3.90474e+06	1.13546e+06	0	2.80846e+06	0	0	0	0	0	0	0	0	0	0	0	0
	VYLPSIAQR	3		1046.6	0	0.011975	0	0	0	0	0	6.26081e+06	0	0	0	0	0	0	0	0	0	0	0	0	0	0	0
	TVVVPQWQQK	3		1212.67	0	0.0294119	0	0	0	0	0	7.37137e+06	0	0	0	0	0	0	0	0	0	0	0	0	0	0	0
	NRPAEFTAR	2		1061.55	0	0.0308919	0	0	0	351299	0	0	0	0	0	0	0	0	0	0	0	0	0	0	0	0	0
	QYEPEIR	2		934.461	0.002784	0.0440881	0	0	0	0	0	0	2.8141e+06	0	0	0	0	0	0	0	0	0	0	0	0	0	0
	IQAVDDR	2		816.421	0.003759	0.0634148	0	0	0	0	0	0	0	0	0	0	0	0	0	0	0	0	0	0	0	7.38563e+06	0
	YVQMALEK	2	M4(Oxidation)	997.501	0.005421	0.065784	0	0	0	0	0	0	0	0	0	0	0	0	0	0	0	0	0	0	0	0	0
	VFMQQYK	2	M3(Oxidation)	959.464	0.005421	0.0680824	0	0	0	0	0	0	902834	0	0	0	0	0	0	0	0	0	0	0	0	0	0
Q23621	Protein ZK829.4, confirmed by transcript evidence OS=Caenorhabditis elegans GN=ZK829.4 PE=2 SV=1 - [Q23621_CAEEL]	52.24	1	27	catalytic activity		development; metabolic process; regulation of biological process; reproduction	536	58.7578	7.31299	Pf02812; Pf00208	0	0	0	0	1.89895e+06	725214	1.31336e+06	1.29717e+06	3.7634e+07	9.09413e+07	2.75993e+06	2.82925e+06	0	0	0	0	0	866023	0	0	0
	Sequence	# Proteins	Modifications	MH+ [Da]	q-Value	PEP	A7: Area	B7: Area	C7: Area	D7: Area	E7: Area	F7: Area	G7: Area	H7: Area	I7: Area	J7: Area	K7: Area	L7: Area	M7: Area	N7: Area	O7: Area	P7: Area	Q7: Area	R7: Area	S7: Area	T7: Area	U7: Area
	DASACITGKPIVSGGIHGR	1	C5(Carbamidomethyl)	1895.97	0	3.60177e-15	0	0	0	0	0	0	1.09744e+06	1.20864e+06	2.85682e+07	6.93808e+07	3.07516e+06	0	0	0	0	0	0	0	0	0	0
	IAGASEKDIVHSGLEYTMQR	1	M18(Oxidation)	2221.09	0	6.38312e-12	0	0	0	0	0	0	0	0	0	2.15384e+07	0	0	0	0	0	0	0	0	0	0	0
	VIGIQEYDCAVYNPDGIHPK	1	C9(Carbamidomethyl)	2288.1	0	3.96604e-11	0	0	0	0	1.85492e+06	0	1.52929e+06	0	5.27721e+07	1.10517e+08	0	0	0	0	0	0	0	0	0	0	0
	GFLGPGVDVPAPDMGTGER	1		1871.89	0	2.23027e-10	0	0	0	0	0	0	0	0	0	1.50965e+07	0	0	0	0	0	0	0	0	0	0	0
	IIAEAANGPTTPAADR	1		1567.81	0	4.8059e-10	0	0	0	0	1.94297e+06	0	0	1.3857e+06	3.15569e+07	9.29257e+07	3.76667e+06	0	0	0	0	0	0	0	0	0	0
	TAIIQGFGNVGLHTHR	1		1720.92	0	2.17304e-09	0	0	0	0	0	0	0	0	2.85732e+07	5.73311e+07	0	0	0	0	0	0	0	0	0	0	0
	DIVHSGLEYTMQR	1		1548.75	0	2.79687e-08	0	0	0	0	0	0	0	0	5.05422e+06	1.20336e+07	0	0	0	0	0	0	0	0	0	0	0
	IAGASEKDIVHSGLEYTMQR	1		2205.1	0	4.10977e-08	0	0	0	0	0	0	0	0	0	4.73129e+06	0	0	0	0	0	0	0	0	0	0	0
	CAVVDVPFGGAK	1	C1(Carbamidomethyl)	1219.61	0	4.16619e-08	0	0	0	0	0	0	0	0	1.07984e+07	3.52005e+07	0	0	0	0	0	0	0	0	0	0	0
	DIVHSGLEYTMQR	1	M11(Oxidation)	1564.74	0	4.22734e-08	0	0	0	0	0	0	0	0	0	3.49301e+07	0	0	0	0	0	0	0	0	0	0	0
	MVGLDTGLAGK	1		1061.57	0	1.35845e-07	0	0	0	0	0	0	0	0	0	1.55595e+07	0	0	0	0	0	0	0	0	0	0	0
	YSLDVCEDEVK	1	C6(Carbamidomethyl)	1356.6	0	5.4303e-07	0	0	0	0	0	0	0	0	2.04396e+07	5.75527e+07	1.43797e+06	0	0	0	0	0	0	0	0	0	0
	GFLGPGVDVPAPDMGTGER	1	M14(Oxidation)	1887.89	0	5.52975e-07	0	0	0	0	0	0	0	0	0	5.31031e+07	0	0	0	0	0	0	0	0	0	0	0
	KGFLGPGVDVPAPDMGTGER	1	M15(Oxidation)	2015.98	0	2.47379e-06	0	0	0	0	0	0	0	0	0	4.73681e+06	0	0	0	0	0	0	0	0	0	0	0
	MLLASVQESLSK	1		1305.71	0	2.53454e-06	0	0	0	0	0	0	0	0	0	1.36292e+07	0	0	0	0	0	0	0	0	0	0	0
	MVGLDTGLAGK	1	M1(Oxidation)	1077.56	0	3.44198e-06	0	0	0	0	0	0	0	0	0	3.36802e+07	0	0	0	0	0	0	0	0	0	0	0
	MLLASVQESLSK	1	M1(Oxidation)	1321.7	0	3.92792e-06	0	0	0	0	0	0	0	0	1.30953e+07	4.51342e+07	0	0	0	0	0	0	0	0	0	0	0
	KGFLGPGVDVPAPDMGTGER	1		1999.99	0	1.59673e-05	0	0	0	0	0	0	0	0	0	9.68555e+06	0	0	0	0	0	0	0	0	0	0	0
	YNLGLDIR	1		963.525	0	0.000154828	0	0	0	0	0	0	0	0	2.43856e+07	5.97834e+07	0	0	0	0	0	0	0	0	0	0	0
	DCPVEPNAAFAAK	1	C2(Carbamidomethyl)	1389.65	0	0.000192591	0	0	0	0	0	0	0	0	1.04991e+07	4.89026e+07	0	0	0	0	0	0	0	0	0	0	0
	ALSALMTYK	1		997.539	0	0.000228823	0	0	0	0	0	0	0	0	0	1.43201e+07	0	0	0	0	0	0	0	0	0	0	0
	NLNHVSYGR	1		1059.53	0	0.000532114	0	0	0	0	0	0	0	0	0	4.58536e+07	0	0	0	0	0	0	0	0	0	0	0
	GAEVIAPK	1		784.456	0	0.000541824	0	0	0	0	0	0	0	0	2.13705e+06	5.32416e+06	0	0	0	0	0	0	0	0	0	0	0
	MVDFYFNK	1	M1(Oxidation)	1079.49	0	0.000559741	0	0	0	0	0	0	0	0	4.22428e+06	2.73337e+07	0	0	0	0	0	0	0	0	0	0	0
	TAAYANSIEK	1		1067.54	0	0.00125715	0	0	0	0	0	0	0	0	0	4.53866e+07	0	0	0	0	0	0	0	0	0	0	0
	GLEVFTNDADYMK	1	M12(Oxidation)	1518.68	0	0.00245948	0	0	0	0	0	0	0	0	1.36398e+07	5.25779e+07	0	0	0	0	0	0	0	0	0	0	0
	MVDFYFNK	1		1063.49	0	0.00329713	0	0	0	0	0	0	0	0	0	9.70282e+06	0	0	0	0	0	0	0	0	0	0	0
	SNSLSQK	1		763.394	0	0.0046875	0	0	0	0	0	0	0	0	2.32083e+06	1.04999e+07	0	0	0	0	0	0	0	0	0	0	0
	IAIEFAK	1		791.467	0.001278	0.0135675	0	0	0	0	0	0	0	0	0	2.75189e+07	0	0	0	0	0	0	0	0	0	0	0
	SGEAIIR	1		745.42	0.0028	0.0161942	0	0	0	0	0	0	0	0	1.05192e+07	2.03341e+07	0	0	0	0	0	0	0	0	0	0	0
	VLYITFPIRR	1		1277.77	0.001876	0.0305805	0	0	0	0	0	0	0	0	0	1.79906e+07	0	0	0	0	0	0	0	0	0	0	0
	YDEEANK	1		868.368	0.00367	0.0367866	0	0	0	0	0	0	0	0	3.76666e+06	1.09163e+07	0	0	0	0	0	0	0	0	0	0	0
	RIAIEFAK	1		947.565	0.005873	0.0514268	0	0	0	0	0	0	0	0	0	1.04133e+07	0	0	0	0	0	0	0	0	0	0	0
	VYNTYR	1		815.404	0.006263	0.0598731	0	0	0	0	0	0	0	0	0	9.66563e+06	0	0	0	0	0	0	0	0	0	0	0
Q09508	Succinate dehydrogenase [ubiquinone] flavoprotein subunit, mitochondrial OS=Caenorhabditis elegans GN=sdha-1 PE=1 SV=3 - [DHSA_CAEEL]	47.06	1	27	catalytic activity; nucleotide binding	cytoplasm; membrane; mitochondrion	development; metabolic process; regulation of biological process; reproduction; transport	646	70.3543	6.85889	Pf02910; Pf00890	0	0	0	0	0	0	0	4.67094e+07	1.37391e+06	793077	0	0	0	0	0	0	0	173503	0	0	0
	Sequence	# Proteins	Modifications	MH+ [Da]	q-Value	PEP	A7: Area	B7: Area	C7: Area	D7: Area	E7: Area	F7: Area	G7: Area	H7: Area	I7: Area	J7: Area	K7: Area	L7: Area	M7: Area	N7: Area	O7: Area	P7: Area	Q7: Area	R7: Area	S7: Area	T7: Area	U7: Area
	VVDHAYDAVVVGAGGAGLR	1		1825.95	0	6.27955e-11	0	0	0	0	0	0	0	3.10407e+07	0	0	0	0	0	0	0	0	0	0	0	0	0
	AFFSCTSAHTCTGDGTALTAR	1	C5(Carbamidomethyl); C11(Carbamidomethyl)	2231.98	0	9.48933e-11	0	0	0	0	0	0	0	3.22041e+07	0	0	0	0	0	0	0	0	0	0	0	0	0
	NTVLATGGYGR	2		1108.57	0	6.67534e-09	0	0	0	0	0	0	0	3.98776e+07	0	0	0	0	0	0	0	0	0	0	0	0	0
	AFGGQSNDFGR	2		1155.52	0	1.40949e-08	0	0	0	0	0	0	0	3.40499e+07	2.18083e+06	0	0	0	0	0	0	0	0	0	0	0	0
	KGDEVVPGLYAAGECGAHSVHGANR	1	C15(Carbamidomethyl)	2551.21	0	2.28708e-08	0	0	0	0	0	0	0	3.86753e+07	0	0	0	0	0	0	0	0	0	0	0	0	0
	NTSAGVGVPELPK	1		1268.68	0	1.34097e-07	0	0	0	0	0	0	0	3.26763e+07	0	0	0	0	0	0	0	0	0	0	0	0	0
	NAGEASVANIDK	1		1188.58	0	2.78124e-07	0	0	0	0	0	0	0	1.47042e+07	0	0	0	0	0	0	0	0	0	0	0	0	0
	GEGGYLVNSAGER	1		1308.62	0	1.33805e-06	0	0	0	0	0	0	0	2.65985e+07	0	0	0	0	0	0	0	0	0	0	0	0	0
	GVGPDKDHIYLQLHHLPAEQLQQR	1		2792.46	0	3.22637e-06	0	0	0	0	0	0	0	6.15754e+07	0	0	0	0	0	0	0	0	0	0	0	0	0
	GSDWLGDQDAIHYMTR	2		1864.83	0	3.52455e-06	0	0	0	0	0	0	0	9.79421e+06	0	0	0	0	0	0	0	0	0	0	0	0	0
	AAMGLAEGGLK	1		1017.54	0	3.91747e-06	0	0	0	0	0	0	0	3.90662e+06	0	0	0	0	0	0	0	0	0	0	0	0	0
	DDFPDRLDELDYSKPLEGQTK	1		2481.17	0	9.79922e-06	0	0	0	0	0	0	0	3.68117e+07	0	0	0	0	0	0	0	0	0	0	0	0	0
	AAMGLAEGGLK	1	M3(Oxidation)	1033.53	0	1.8722e-05	0	0	0	0	0	0	0	7.59778e+06	0	0	0	0	0	0	0	0	0	0	0	0	0
	HNKGDISTAELR	1		1340.69	0	7.24148e-05	0	0	0	0	0	0	0	1.3811e+07	0	0	0	0	0	0	0	0	0	0	0	0	0
	ACAIDILK	1	C2(Carbamidomethyl)	903.495	0	7.74668e-05	0	0	0	0	0	0	0	1.41807e+07	0	0	0	0	0	0	0	0	0	0	0	0	0
	DQAHLNVADK	1		1110.55	0	0.000125752	0	0	0	0	0	0	0	1.08796e+07	0	0	0	0	0	0	0	0	0	0	0	0	0
	GDISTAELR	1		961.493	0	0.000314865	0	0	0	0	0	0	0	7.37304e+06	0	0	0	0	0	0	0	0	0	0	0	0	0
	DHIYLQLHHLPAEQLQQR	2		2239.17	0	0.00042817	0	0	0	0	0	0	0	4.83937e+06	0	0	0	0	0	0	0	0	0	0	0	0	0
	LYKDQAHLNVADK	1		1514.79	0	0.000507522	0	0	0	0	0	0	0	5.73374e+06	0	0	0	0	0	0	0	0	0	0	0	0	0
	GSDWLGDQDAIHYMTR	2	M14(Oxidation)	1880.82	0	0.000705383	0	0	0	0	0	0	0	7.08234e+06	0	0	0	0	0	0	0	0	0	0	0	0	0
	RSDIAQYK	1		980.514	0	0.00452231	0	0	0	0	0	0	0	8.35571e+06	0	0	0	0	0	0	0	0	0	0	0	0	0
	EPIPVIPTVHYNMGGVPTNYK	2	M13(Oxidation)	2342.18	0.001027	0.0119568	0	0	0	0	0	0	0	1.35647e+07	0	0	0	0	0	0	0	0	0	0	0	0	0
	SETDWVPPK	2		1058.51	0.002065	0.0123945	0	0	0	0	0	0	0	5.9761e+06	0	0	0	0	0	0	0	0	0	0	0	0	0
	WHFYDTVK	2		1095.52	0.001027	0.0124775	0	0	0	0	0	0	0	2.11593e+07	0	0	0	0	0	0	0	0	0	0	0	0	0
	SMQNHAAVFR	1	M2(Oxidation)	1176.56	0.002065	0.0135305	0	0	0	0	0	0	0	6.72792e+06	0	0	0	0	0	0	0	0	0	0	0	0	0
	SDIAQYK	1		824.414	0.001027	0.0189864	0	0	0	0	0	0	0	5.28545e+06	0	0	0	0	0	0	0	0	0	0	0	0	0
	SKNTVLATGGYGR	1		1323.7	0.0028	0.0270956	0	0	0	0	0	0	0	0	566988	0	0	0	0	0	0	0	0	0	0	0	0
	TCCVADR	2	C2(Carbamidomethyl); C3(Carbamidomethyl)	881.359	0.005235	0.0479495	0	0	0	0	0	0	0	1.15405e+07	0	0	0	0	0	0	0	0	0	0	0	0	0
	GQVLNYTPK	1		1019.55	0.008689	0.0502884	0	0	0	0	0	0	0	2.09369e+07	0	0	0	0	0	0	0	0	0	0	0	0	0
P47207	T-complex protein 1 subunit beta OS=Caenorhabditis elegans GN=cct-2 PE=1 SV=2 - [TCPB_CAEEL]	54.25	1	25	nucleotide binding; protein binding	cytoplasm	cell organization and biogenesis; development; metabolic process; reproduction; transport	529	56.9389	5.92236	Pf00118	0	0	0	0	0	0	0	0	0	3.56786e+07	0	0	0	0	3.52571e+06	0	0	2.34239e+06	0	0	0
	Sequence	# Proteins	Modifications	MH+ [Da]	q-Value	PEP	A7: Area	B7: Area	C7: Area	D7: Area	E7: Area	F7: Area	G7: Area	H7: Area	I7: Area	J7: Area	K7: Area	L7: Area	M7: Area	N7: Area	O7: Area	P7: Area	Q7: Area	R7: Area	S7: Area	T7: Area	U7: Area
	LCMVSSAAEATEQILR	1	C2(Carbamidomethyl); M3(Oxidation)	1794.87	0	1.25157e-16	0	0	0	0	0	0	0	0	0	6.93044e+06	0	0	0	0	0	0	0	0	0	0	0
	TVAGAGASEILMSSAIAVEAQK	1	M12(Oxidation)	2120.09	0	3.142e-15	0	0	0	0	0	0	0	0	0	1.07569e+07	0	0	0	0	0	0	0	0	0	0	0
	ILISGNPESAGGIK	1		1355.75	0	1.56475e-09	0	0	0	0	0	0	0	0	0	3.7906e+07	0	0	0	0	0	0	0	0	0	0	0
	VMAIEHADFEGIER	1	M2(Oxidation)	1632.77	0	2.45759e-09	0	0	0	0	0	0	0	0	0	1.62344e+07	0	0	0	0	0	0	0	0	0	0	0
	EHFAQLAVDAVLR	1		1468.79	0	6.2434e-09	0	0	0	0	0	0	0	0	0	6.01211e+06	0	0	0	0	0	0	0	0	0	0	0
	SLHDALCVLVTHVK	1	C7(Carbamidomethyl)	1591.86	0	9.39998e-09	0	0	0	0	0	0	0	0	0	1.15114e+07	0	0	0	0	0	0	0	0	0	0	0
	ILIANTPMDTDKVK	1	M8(Oxidation)	1574.84	0	4.76122e-08	0	0	0	0	0	0	0	0	0	4.44997e+06	0	0	0	0	0	0	0	0	0	0	0
	VMAIEHADFEGIER	1		1616.77	0	1.66335e-07	0	0	0	0	0	0	0	0	0	1.87922e+06	0	0	0	0	0	0	0	0	0	0	0
	LGVIESYNVK	1		1121.62	0	1.72531e-06	0	0	0	0	0	0	0	0	0	2.2063e+07	0	0	0	0	4.29108e+06	0	0	0	0	0	0
	LGEACSVVLR	1	C5(Carbamidomethyl)	1103.59	0	4.90685e-06	0	0	0	0	0	0	0	0	0	1.97797e+07	0	0	0	0	2.70688e+06	0	0	0	0	0	0
	EALAVEAFGR	1		1062.56	0	5.70588e-06	0	0	0	0	0	0	0	0	0	2.6394e+07	0	0	0	0	3.57917e+06	0	0	0	0	0	0
	VAELEAAEK	1		959.504	0	9.06616e-06	0	0	0	0	0	0	0	0	0	1.48102e+07	0	0	0	0	1.80447e+06	0	0	0	0	0	0
	SIGVDNPAAK	1		971.515	0	9.07975e-06	0	0	0	0	0	0	0	0	0	1.1212e+07	0	0	0	0	0	0	0	0	0	0	0
	LKGSGNLDAIQIIK	1		1469.87	0	3.08461e-05	0	0	0	0	0	0	0	0	0	2.65182e+06	0	0	0	0	0	0	0	0	0	0	0
	SSIESGDNIRDDLLK	1		1661.83	0	3.87972e-05	0	0	0	0	0	0	0	0	0	1.78939e+07	0	0	0	0	0	0	0	0	0	0	0
	ILAHNCNVFINR	1	C6(Carbamidomethyl)	1470.76	0	4.08467e-05	0	0	0	0	0	0	0	0	0	1.14324e+07	0	0	0	0	0	0	0	0	0	0	0
	ALGIAQESLKK	1		1157.69	0	0.000178943	0	0	0	0	0	0	0	0	0	8.81739e+06	0	0	0	0	0	0	0	0	0	0	0
	IHPQTIISGYR	1		1284.7	0	0.00121615	0	0	0	0	0	0	0	0	0	1.68639e+07	0	0	0	0	0	0	0	0	0	0	0
	LPGMFQPR	1		945.497	0	0.0016102	0	0	0	0	0	0	0	0	0	4.85738e+06	0	0	0	0	0	0	0	0	0	0	0
	GATQQILDESER	1		1346.65	0	0.00198947	0	0	0	0	0	0	0	0	0	4.27357e+07	0	0	0	0	0	0	0	0	0	0	0
	GSGNLDAIQIIK	1		1228.69	0.001278	0.0170479	0	0	0	0	0	0	0	0	0	1.25086e+07	0	0	0	0	0	0	0	0	0	0	0
	HNMGIDIEKGEVADVTK	1	M3(Oxidation)	1871.91	0.001278	0.0180823	0	0	0	0	0	0	0	0	0	5.44927e+06	0	0	0	0	0	0	0	0	0	0	0
	ILSQHK	1		725.431	0.003077	0.0351639	0	0	0	0	0	0	0	0	0	2.94212e+06	0	0	0	0	0	0	0	0	0	0	0
	VTNDGATILK	1		1031.57	0.002185	0.194226	0	0	0	0	0	0	0	0	0	1.3872e+07	0	0	0	0	0	0	0	0	0	0	0
	VRVDGVAK	1		843.504	0.004104	0.203992	0	0	0	0	0	0	0	0	0	8.18813e+06	0	0	0	0	0	0	0	0	0	0	0
	HNMGIDIEKGEVADVTK	1		1855.92	0.006876	0.26146	0	0	0	0	0	0	0	0	0	2.42822e+06	0	0	0	0	0	0	0	0	0	0	0
	DNAQEER	1		861.368	0.008626	0.274131	0	0	0	0	0	0	0	0	0	1.47736e+06	0	0	0	0	0	0	0	0	0	0	0
P29691	Elongation factor 2 OS=Caenorhabditis elegans GN=eef-2 PE=1 SV=4 - [EF2_CAEEL]	26.53	1	25	catalytic activity; nucleotide binding; RNA binding	cytoplasm	cell organization and biogenesis; development; metabolic process; regulation of biological process; reproduction	852	94.7354	6.52197	Pf00679; Pf03144; Pf03764; Pf00009	6.5757e+06	0	0	990011	2.15875e+06	0	0	0	0	2.1624e+06	0	5.27755e+06	6.12358e+06	2.29199e+07	1.29113e+06	0	0	874880	0	0	0
	Sequence	# Proteins	Modifications	MH+ [Da]	q-Value	PEP	A7: Area	B7: Area	C7: Area	D7: Area	E7: Area	F7: Area	G7: Area	H7: Area	I7: Area	J7: Area	K7: Area	L7: Area	M7: Area	N7: Area	O7: Area	P7: Area	Q7: Area	R7: Area	S7: Area	T7: Area	U7: Area
	ETVQSESNQICLSK	1	C11(Carbamidomethyl)	1622.77	0	5.4446e-16	3.0285e+06	0	0	0	2.30376e+06	0	0	0	0	0	0	0	0	2.69856e+07	0	0	0	0	0	0	0
	GHVFEESQVTGTPMFVVK	1	M14(Oxidation)	2007.98	0	5.4446e-16	0	0	0	0	0	0	0	0	0	0	0	0	0	5.23519e+06	0	0	0	0	0	0	0
	LHCTAQPMPDGLADDIEGGTVNAR	1	C3(Carbamidomethyl)	2538.17	0	5.4446e-16	0	0	0	0	0	0	0	0	0	0	0	0	0	1.95414e+07	0	0	0	0	0	0	0
	DLEEDHACIPLK	1	C8(Carbamidomethyl)	1439.68	0	5.4446e-16	0	0	0	0	0	0	0	0	0	0	0	0	0	2.59862e+06	0	0	0	0	0	0	0
	VFYASVLTAEPR	1		1352.72	0	5.24774e-15	0	0	0	0	0	0	0	0	0	0	0	0	0	2.22328e+07	0	0	0	0	0	0	0
	LHCTAQPMPDGLADDIEGGTVNAR	1	C3(Carbamidomethyl); M8(Oxidation)	2554.16	0	1.78871e-11	2.34997e+06	0	0	1.23124e+06	2.01373e+06	0	0	0	0	0	0	0	0	0	0	0	0	0	0	0	0
	GENQFETVEVDGK	1		1451.66	0	1.38881e-09	1.1173e+07	0	0	0	0	0	0	0	0	0	0	0	0	0	0	0	0	0	0	0	0
	TCDPNGPLMMYISK	1	C2(Carbamidomethyl); M9(Oxidation); M10(Oxidation)	1658.72	0	7.81089e-07	3.58446e+06	0	0	0	0	0	0	0	0	0	0	0	0	0	0	0	0	0	0	0	0
	DLEFVKGENQFETVEVDGKK	1		2311.15	0	3.75226e-06	0	0	0	0	0	0	0	0	0	4.37022e+06	0	0	0	0	0	0	0	0	0	0	0
	GENQFETVEVDGKK	1		1579.76	0	2.0955e-05	2.15556e+06	0	0	0	0	0	0	0	0	0	0	0	0	0	0	0	0	0	0	0	0
	YEYDVTEAR	1		1145.51	0	4.94266e-05	0	0	0	0	0	0	0	0	0	0	0	0	0	1.2057e+07	0	0	0	0	0	0	0
	GVQYLNEIK	1		1063.58	0	9.16469e-05	0	0	0	0	0	0	0	0	0	0	0	0	0	5.74655e+06	0	0	0	0	0	0	0
	RVFYASVLTAEPR	1		1508.82	0	9.27932e-05	0	0	0	0	0	0	0	0	0	0	0	0	0	1.05727e+07	0	0	0	0	0	0	0
	DLEEDHACIPLKK	1	C8(Carbamidomethyl)	1567.78	0	0.000309247	0	0	0	0	0	0	0	0	0	0	0	0	0	1.44495e+07	0	0	0	0	0	0	0
	FGVQVDK	1		792.425	0	0.000948226	1.13524e+06	0	0	0	0	0	0	0	0	0	0	0	0	0	0	0	0	0	0	0	0
	TAALVEK	1		731.43	0	0.00103072	802181	0	0	0	0	0	0	0	0	0	0	0	0	0	0	0	0	0	0	0	0
	AGIIAGSK	1		716.43	0	0.00128841	754686	0	0	0	0	0	0	0	0	0	0	0	0	0	0	0	0	0	0	0	0
	SDPVVSYR	1		922.462	0.002328	0.00346937	0	0	0	0	0	0	0	0	0	0	0	0	0	1.31919e+07	0	0	0	0	0	0	0
	GGGQIIPTAR	1		969.547	0	0.00514377	1.32675e+06	0	0	0	0	0	0	0	0	0	0	0	0	1.92646e+07	0	0	0	0	0	0	0
	STLTDSLVSK	1		1050.57	0	0.00531488	4.96967e+06	0	0	0	0	0	0	0	0	0	0	0	0	0	0	0	0	0	0	0	0
	DLEFVK	1		750.403	0	0.00537764	1.2163e+06	0	0	0	0	0	0	0	0	0	0	0	0	0	0	0	0	0	0	0	0
	VNFTVDEIR	1		1092.57	0	0.00649129	0	0	0	748781	0	0	0	0	0	0	0	0	0	0	0	0	0	0	0	0	0
	WSSTQTDESKR	1		1324.61	0.004249	0.0387903	0	0	0	0	0	0	0	0	0	820713	0	0	0	0	0	0	0	0	0	0	0
	IQGPNYVPGKK	1		1200.67	0.005331	0.128069	854305	0	0	0	0	0	0	0	0	0	0	0	0	0	0	0	0	0	0	0	0
	QFAEMYAGK	1	M5(Oxidation)	1060.48	0.003251	0.196678	0	0	0	0	0	0	0	0	0	1.29628e+06	0	0	0	0	0	0	0	0	0	0	0
	DKTAALVEK	1		974.551	0.005031	0.238684	0	0	0	0	0	0	0	0	0	665646	0	0	0	0	0	0	0	0	0	0	0
Q9N358	T-complex protein 1 subunit theta OS=Caenorhabditis elegans GN=cct-8 PE=1 SV=3 - [TCPQ_CAEEL]	43.25	1	24	nucleotide binding; protein binding	cytoplasm; membrane	cell organization and biogenesis; cellular component movement; development; metabolic process; regulation of biological process; reproduction; transport	548	59.6957	6.17627	Pf00118	0	0	0	0	0	0	0	0	3.62636e+07	1.31643e+07	728360	0	0	0	0	0	440664	0	0	0	0
	Sequence	# Proteins	Modifications	MH+ [Da]	q-Value	PEP	A7: Area	B7: Area	C7: Area	D7: Area	E7: Area	F7: Area	G7: Area	H7: Area	I7: Area	J7: Area	K7: Area	L7: Area	M7: Area	N7: Area	O7: Area	P7: Area	Q7: Area	R7: Area	S7: Area	T7: Area	U7: Area
	ACVTTCPANSFNFNVDNIR	1	C2(Carbamidomethyl); C6(Carbamidomethyl)	2199.99	0	6.7195e-14	0	0	0	0	0	0	0	0	2.7455e+07	6.68398e+06	0	0	0	0	0	0	0	0	0	0	0
	IAVYTCPFDLTQTETK	1	C6(Carbamidomethyl)	1886.92	0	1.97674e-09	0	0	0	0	0	0	0	0	3.77847e+07	1.66639e+07	0	0	0	0	0	0	0	0	0	0	0
	AIAENAGMPTTETLTK	1	M8(Oxidation)	1663.82	0	2.93516e-09	0	0	0	0	0	0	0	0	1.84956e+07	6.96653e+06	0	0	0	0	0	0	0	0	0	0	0
	LATDAASTILK	1		1103.63	0	3.74752e-09	0	0	0	0	0	0	0	0	3.34269e+07	1.08151e+07	0	0	0	0	0	0	0	0	0	0	0
	GTVLIENADELR	1		1329.7	0	1.16411e-07	0	0	0	0	0	0	0	0	3.17763e+07	1.17241e+07	0	0	0	0	0	0	0	0	0	0	0
	NIEACTELASQIR	1	C5(Carbamidomethyl)	1504.74	0	2.08795e-07	0	0	0	0	0	0	0	0	1.77491e+07	4.604e+06	0	0	0	0	0	0	0	0	0	0	0
	LFVTNDAATILK	1		1305.74	0	2.33999e-07	0	0	0	0	0	0	0	0	3.75794e+07	1.11051e+07	0	0	0	0	0	0	0	0	0	0	0
	IIIMATEMQEK	1	M4(Oxidation); M8(Oxidation)	1338.66	0	3.80082e-07	0	0	0	0	0	0	0	0	1.58594e+07	5.84463e+06	0	0	0	0	0	0	0	0	0	0	0
	LYAEHVAGK	1		987.525	0	1.65114e-05	0	0	0	0	0	0	0	0	6.20382e+06	1.53078e+06	0	0	0	0	0	0	0	0	0	0	0
	APGLEQYAIK	1		1089.59	0	4.25392e-05	0	0	0	0	0	0	0	0	1.84502e+07	5.55609e+06	0	0	0	0	0	0	0	0	0	0	0
	TVGAQPQAR	1		927.5	0	0.000106959	0	0	0	0	0	0	0	0	1.08643e+07	5.52397e+06	0	0	0	0	0	0	0	0	0	0	0
	ELEIQHPAAR	1		1163.62	0	0.000109868	0	0	0	0	0	0	0	0	1.28172e+07	3.34825e+06	0	0	0	0	0	0	0	0	0	0	0
	FGDMYLHFLNK	1	M4(Oxidation)	1400.67	0	0.000420491	0	0	0	0	0	0	0	0	9.66411e+06	2.01548e+06	0	0	0	0	0	0	0	0	0	0	0
	VDQIIMSK	1	M6(Oxidation)	949.501	0	0.00171685	0	0	0	0	0	0	0	0	3.53382e+06	2.37689e+06	0	0	0	0	0	0	0	0	0	0	0
	LYAEHVAGKK	1		1115.62	0	0.00282372	0	0	0	0	0	0	0	0	809565	640565	0	0	0	0	0	0	0	0	0	0	0
	GTDEAVQR	1		875.422	0	0.00287148	0	0	0	0	0	0	0	0	8.25056e+06	1.85657e+06	0	0	0	0	0	0	0	0	0	0	0
	NAGIDIWK	1		916.489	0.001278	0.0068378	0	0	0	0	0	0	0	0	5.8758e+06	2.02221e+06	0	0	0	0	0	0	0	0	0	0	0
	EGAQHFK	1		816.398	0	0.0116919	0	0	0	0	0	0	0	0	905218	627072	0	0	0	0	0	0	0	0	0	0	0
	FAHALETLPK	1		1126.62	0	0.0118406	0	0	0	0	0	0	0	0	5.68944e+06	0	0	0	0	0	0	0	0	0	0	0	0
	MVINHIEK	1	M1(Oxidation)	999.528	0.00164	0.0121183	0	0	0	0	0	0	0	0	3.40374e+06	2.03337e+06	0	0	0	0	0	0	0	0	0	0	0
	AIAENAGMPTTETLTK	1		1647.83	0.001278	0.0208973	0	0	0	0	0	0	0	0	0	4.49954e+06	0	0	0	0	0	0	0	0	0	0	0
	QATGGPKPR	1		911.504	0.004523	0.0369394	0	0	0	0	0	0	0	0	1.12222e+06	665463	0	0	0	0	0	0	0	0	0	0	0
	IDDVER	1		746.367	0.004523	0.0398597	0	0	0	0	0	0	0	0	9.4454e+06	0	0	0	0	0	0	0	0	0	0	0	0
	GAEGEIR	1		731.368	0.005731	0.0641041	0	0	0	0	0	0	0	0	8.40863e+06	961594	0	0	0	0	0	0	0	0	0	0	0
	NIEEVR	1		759.398	0.004523	0.107034	0	0	0	0	0	0	0	0	2.24812e+06	0	0	0	0	0	0	0	0	0	0	0	0
Q20168	Probable coatomer subunit beta' OS=Caenorhabditis elegans GN=F38E11.5 PE=2 SV=3 - [COPB2_CAEEL]	26.4	1	24	protein binding; structural molecule activity; transporter activity	cytoplasm; Golgi; membrane	cell differentiation; cell organization and biogenesis; development; metabolic process; regulation of biological process; reproduction; response to stimulus; transport	1000	111.038	5.09717	Pf04053; Pf00400	0	0	0	730584	1.20414e+07	1.46516e+07	4.56181e+06	0	0	0	0	0	0	0	0	0	0	0	0	0	0
	Sequence	# Proteins	Modifications	MH+ [Da]	q-Value	PEP	A7: Area	B7: Area	C7: Area	D7: Area	E7: Area	F7: Area	G7: Area	H7: Area	I7: Area	J7: Area	K7: Area	L7: Area	M7: Area	N7: Area	O7: Area	P7: Area	Q7: Area	R7: Area	S7: Area	T7: Area	U7: Area
	TAYDLALQSDSEEK	1		1569.73	0	4.66982e-09	0	0	0	0	4093041	5.0756e+06	0	0	0	0	0	0	0	0	0	0	0	0	0	0	0
	VHQFEAHSDYLR	1		1501.72	0	3.28121e-08	0	0	0	0	6.15584e+06	3.17537e+06	0	0	0	0	0	0	0	0	0	0	0	0	0	0	0
	LLLSVLEYQTAVMR	1	M13(Oxidation)	1651.91	0	7.50863e-08	0	0	0	0	0	0	0	0	0	0	0	0	0	0	0	0	0	0	0	0	0
	LPEAAFLAR	1		987.562	0	8.11081e-07	0	0	0	0	1.02807e+07	1.51361e+07	2.26304e+06	0	0	0	0	0	0	0	0	0	0	0	0	0	0
	SELLLAGECLGR	1	C9(Carbamidomethyl)	1317.68	0	1.53556e-06	0	0	0	0	7.85857e+06	1.0473e+07	0	0	0	0	0	0	0	0	0	0	0	0	0	0	0
	VYAVDKDLNVISYK	1		1626.87	0	4.89744e-06	0	0	0	0	0	6.23423e+06	0	0	0	0	0	0	0	0	0	0	0	0	0	0	0
	DNNTFATASLDK	1		1296.61	0	7.95252e-06	0	0	0	0	7.88898e+06	1.1867e+07	1.19848e+06	0	0	0	0	0	0	0	0	0	0	0	0	0	0
	LGREEPAVSMDSSGK	1	M10(Oxidation)	1578.74	0	1.31309e-05	0	0	0	0	271477	1.19592e+06	0	0	0	0	0	0	0	0	0	0	0	0	0	0	0
	VFNYNTLER	1		1155.58	0	1.72079e-05	0	0	0	0	9.45834e+06	1.47023e+07	0	0	0	0	0	0	0	0	0	0	0	0	0	0	0
	GVNCVDYYHGGEKPYIISGADDHLVK	1	C4(Carbamidomethyl)	2906.38	0	8.43084e-05	0	0	0	0	0	8.74296e+06	0	0	0	0	0	0	0	0	0	0	0	0	0	0	0
	LETTLNYGLER	1		1308.68	0	0.000163582	0	0	0	0	1.14548e+07	1.41163e+07	0	0	0	0	0	0	0	0	0	0	0	0	0	0	0
	HSEIQQANLK	1		1167.61	0	0.000192415	0	0	0	1.05317e+06	3.52445e+06	1.1001e+07	0	0	0	0	0	0	0	0	0	0	0	0	0	0	0
	VWCIQAQK	1	C3(Carbamidomethyl)	1032.53	0	0.00232492	0	0	0	0	3.30753e+06	5.13268e+06	0	0	0	0	0	0	0	0	0	0	0	0	0	0	0
	IPVPASVR	1		838.514	0	0.00234371	0	0	0	0	5.78216e+06	9.1688e+06	0	0	0	0	0	0	0	0	0	0	0	0	0	0	0
	EEPAVSMDSSGK	1	M7(Oxidation)	1252.53	0	0.00365161	0	0	0	0	0	2.18532e+06	0	0	0	0	0	0	0	0	0	0	0	0	0	0	0
	TAYDLALQSDSEEKWK	1		1883.91	0	0.00473305	0	0	0	0	1.83315e+06	2.70094e+06	0	0	0	0	0	0	0	0	0	0	0	0	0	0	0
	RDFDTADK	1		967.446	0	0.0142142	0	0	0	0	0	629539	0	0	0	0	0	0	0	0	0	0	0	0	0	0	0
	LWHANTYR	1		1060.53	0	0.0208676	0	0	0	0	0	2.43005e+06	0	0	0	0	0	0	0	0	0	0	0	0	0	0	0
	DLGSSEIYPQTLAHSSNGR	1		2031.97	0	0.0212874	0	0	0	0	5.14045e+06	0	0	0	0	0	0	0	0	0	0	0	0	0	0	0	0
	SFEVCDVPVR	1	C5(Carbamidomethyl)	1207.58	0	0.0272817	0	0	0	0	7789872	8.5097e+06	0	0	0	0	0	0	0	0	0	0	0	0	0	0	0
	ESATNVK	1		748.382	0	0.0390083	0	0	0	0	1.71497e+06	2.71549e+06	0	0	0	0	0	0	0	0	0	0	0	0	0	0	0
	QALAVSQDPDHK	1		1308.65	0.002784	0.0425188	0	0	0	0	1.43887e+07	0	1.02239e+07	0	0	0	0	0	0	0	0	0	0	0	0	0	0
	TPDVVLETSRPDIVPPR	1		1891.03	0	0.115451	0	0	0	408004	5.56506e+06	0	0	0	0	0	0	0	0	0	0	0	0	0	0	0	0
	VPSAATR	1		701.393	0	0.393787	0	0	0	0	1.21247e+06	0	0	0	0	0	0	0	0	0	0	0	0	0	0	0	0
P34690	Tubulin alpha-2 chain OS=Caenorhabditis elegans GN=tba-2 PE=2 SV=1 - [TBA2_CAEEL]	53.13	8	23	catalytic activity; metal ion binding; nucleotide binding; RNA binding; structural molecule activity	cytoplasm; cytoskeleton; extracellular; nucleus; organelle lumen	cell death; cell division; cell organization and biogenesis; cellular component movement; development; metabolic process; regulation of biological process; reproduction; transport	448	49.8814	5.04639	Pf00091; Pf03953	1.49211e+07	7.01031e+06	1.57232e+07	1.23924e+07	2.25788e+07	1.20414e+07	2.00263e+07	2.37239e+07	4.42777e+07	7.12767e+07	3.6026e+08	1.48105e+08	1.19146e+08	5.22287e+07	3.23452e+07	3.34518e+07	1.34363e+07	1.61467e+07	1.17027e+08	4.10626e+07	1.90967e+07
	Sequence	# Proteins	Modifications	MH+ [Da]	q-Value	PEP	A7: Area	B7: Area	C7: Area	D7: Area	E7: Area	F7: Area	G7: Area	H7: Area	I7: Area	J7: Area	K7: Area	L7: Area	M7: Area	N7: Area	O7: Area	P7: Area	Q7: Area	R7: Area	S7: Area	T7: Area	U7: Area
	DVNTAIAAIK	3		1015.58	0	5.4446e-16	7.69255e+06	0	0	5.26869e+06	9.39346e+06	6.08188e+06	0	1.10741e+07	2.27504e+07	3.46726e+07	1.93322e+08	6.92471e+07	5.35756e+07	2.26492e+07	1.21786e+07	1.16812e+07	0	7.0622e+06	6.28721e+07	2.30271e+07	0
	VGINYQPPTVVPGGDLAK	5		1824.98	0	5.4446e-16	2.79576e+07	0	0	2.17261e+07	4.1704e+07	25538121	3.96658e+07	3.97089e+07	7.64236e+07	1.15223e+08	5.95935e+08	2.56406e+08	1.87006e+08	7.89731e+07	3.99994e+07	4.35875e+07	0	2.79364e+07	218892488	9.49403e+07	4.93569e+07
	AYHEALSVSDITNSCFEPANQMVK	1	C15(Carbamidomethyl); M22(Oxidation)	2727.24	0	5.4446e-16	1.64123e+06	0	0	0	4.24038e+06	4.50431e+06	4.89184e+06	6.18771e+06	8.22629e+06	2.05505e+07	3.47128e+07	3.05409e+07	2.19147e+07	1.67228e+07	0	3.59806e+06	0	1.8022e+06	2.77727e+07	5.22042e+06	0
	AVCMLSNTTAIAEAWSR	4	C3(Carbamidomethyl); M4(Oxidation)	1896.89	0	5.62683e-16	0	0	0	0	0	0	0	0	0	6.62124e+06	59728852	2.93915e+07	0	0	0	0	0	0	2.25735e+07	0	4.24267e+06
	IISQVVSSITASLR	5		1473.86	0	6.34458e-16	0	0	0	0	0	0	0	0	0	0	0	0	7.08924e+07	0	0	0	0	0	0	0	0
	AVCMLSNTTAIAEAWSR	4	C3(Carbamidomethyl)	1880.9	0	1.18223e-15	0	0	0	0	0	0	0	0	0	0	0	0	4.36765e+06	0	0	0	0	0	1.1089e+07	0	0
	ELIDTVLDR	3		1073.58	0	1.517e-14	9.11332e+06	0	0	1.01826e+07	1.66388e+07	0	1.55214e+07	2.03888e+07	3.36592e+07	6.39348e+07	2.91524e+08	1.18662e+08	9.95392e+07	5.50638e+07	4.22232e+07	3.96894e+07	2.42018e+07	1.34414e+07	6.93177e+07	0	0
	EDAANNYAR	9		1023.45	0	1.13112e-13	0	0	0	1.69031e+06	2.83094e+06	2.33931e+06	3.38925e+06	0	5.43956e+06	8.65378e+06	9.26655e+07	2.30659e+07	7.07395e+06	0	1.3509e+07	0	2.67078e+06	3.35761e+06	0	1.65025e+06	0
	LFHPEQMITGKEDAANNYAR	4		2305.1	0	8.93583e-13	0	0	0	0	0	0	0	0	0	0	1.37524e+07	7.34258e+06	0	0	0	0	0	0	0	0	0
	LFHPEQMITGKEDAANNYAR	4	M7(Oxidation)	2321.1	0	7.35894e-12	0	0	0	0	0	0	0	0	0	0	3.82828e+07	8.95218e+06	0	0	0	0	0	0	0	0	0
	YMAVCLLYR	8	M2(Oxidation); C5(Carbamidomethyl)	1204.58	0	6.88217e-11	0	0	0	3.05795e+06	0	0	0	4.40082e+06	6.48989e+06	2.09249e+07	1.25053e+08	4.08185e+07	2.75204e+07	1.41326e+07	3.61328e+06	6.67763e+06	0	2.20562e+06	2.81065e+07	0	0
	RTIQFVDWCPTGFK	3	C9(Carbamidomethyl)	1754.87	0	5.20058e-10	0	0	0	0	0	0	0	0	0	0	5.17737e+06	0	0	0	0	0	0	0	0	0	0
	FDLMYAK	11		887.433	0	2.16739e-09	0	0	0	0	0	0	0	0	0	0	3.16489e+07	2.00595e+07	0	0	0	0	0	0	0	0	0
	YMAVCLLYR	8	C5(Carbamidomethyl)	1188.59	0	3.56012e-09	0	0	0	0	0	0	0	0	0	0	3.46444e+07	1.74884e+07	0	0	0	0	0	0	0	0	0
	LFHPEQMITGK	4	M7(Oxidation)	1316.66	0	4.00869e-09	0	0	0	0	0	0	468278	0	0	4.64097e+06	4.086e+07	7.56725e+06	0	0	0	0	0	0	0	0	0
	KLFHPEQMITGKEDAANNYAR	4	M8(Oxidation)	2449.19	0	7.08913e-07	0	0	0	0	0	0	0	0	0	0	1.79983e+06	1.51964e+06	0	0	0	0	0	0	0	0	0
	LFHPEQMITGK	4		1300.67	0	9.74055e-07	0	0	0	0	0	0	0	0	0	3121642	3.31081e+07	1.27278e+07	0	0	0	0	0	0	0	0	0
	KLFHPEQMITGK	4		1428.77	0	1.96126e-06	0	0	0	0	0	0	0	0	0	0	8.51478e+06	0	0	0	0	0	0	0	0	0	0
	EDLAALEK	8		888.466	0	5.37463e-06	0	0	0	0	0	0	0	0	0	0	3.76531e+07	0	0	0	0	0	0	0	0	0	0
	FDGALNVDLNEFQTNLVPYPR	6		2422.2	0	3.66288e-05	0	0	0	0	0	0	0	0	0	0	0	0	0	0	0	0	0	0	1.58036e+07	0	0
	NLDVERPSYTNLNR	1		1690.85	0	3.91367e-05	0	0	0	0	0	2.915e+06	0	0	0	3.20059e+07	1.80566e+08	5.01143e+07	4.64792e+07	0	1.48129e+07	1.70784e+07	0	0	0	0	3.69052e+06
	IHFPLAAYTPLISAEK	1		1770.98	0	8.10678e-05	0	0	0	0	0	0	0	0	0	6.68126e+06	9.70708e+07	0	0	0	0	0	0	0	0	0	0
	LSVDYGK	6		781.409	0	0.000338746	0	0	0	0	0	0	0	0	0	0	5.53551e+07	1.65477e+07	9.57421e+06	0	0	0	0	0	0	0	0
	AYHEALSVSDITNSCFEPANQMVK	1	C15(Carbamidomethyl)	2711.24	0	0.00110527	0	0	0	0	0	0	0	0	0	0	0	7.80601e+06	0	0	0	0	0	0	0	0	0
	DYEEVGADSNEGGEEEGEEY	1		2206.8	0	0.00185458	0	0	0	0	0	0	0	0	0	0	0	4.6282e+06	0	0	0	0	0	0	0	0	0
	FDLMYAK	11	M4(Oxidation)	903.427	0	0.00367483	0	0	0	0	0	0	0	0	0	11056360	8.8225e+07	1.68737e+07	13950568	0	0	0	0	0	0	3.07095e+06	0
	LSVDYGKK	6		909.503	0	0.0122268	0	0	0	667490	0	0	0	0	0	1.17312e+07	5.95887e+07	1.55964e+07	0	0	9.59625e+06	0	0	0	0	0	0
	GHYTVGK	5		761.394	0.002328	0.0122851	0	0	0	0	0	0	0	0	7.27225e+06	1.14392e+07	0	3.30547e+07	0	8.05573e+06	0	0	0	3.12501e+06	0	0	0
	KLFHPEQMITGK	4	M8(Oxidation)	1444.76	0	0.133899	0	0	0	0	0	0	0	0	0	0	4.60204e+06	0	0	0	0	0	0	0	0	0	0
	RNLDVERPSYTNLNR	1		1846.95	0.002717	0.310862	0	0	0	0	0	0	0	0	0	0	1.52609e+07	0	0	0	0	0	0	0	0	0	0
O44954	Putative uncharacterized protein C34B2.7 OS=Caenorhabditis elegans GN=sdha-2 PE=2 SV=1 - [O44954_CAEEL]	44.69	1	23	catalytic activity; nucleotide binding		development; metabolic process; reproduction; response to stimulus; transport	640	70.381	6.88818	Pf02910; Pf00890	0	0	0	0	0	0	0	3.26919e+07	2.18083e+06	868626	0	0	0	0	0	0	0	0	0	0	0
	Sequence	# Proteins	Modifications	MH+ [Da]	q-Value	PEP	A7: Area	B7: Area	C7: Area	D7: Area	E7: Area	F7: Area	G7: Area	H7: Area	I7: Area	J7: Area	K7: Area	L7: Area	M7: Area	N7: Area	O7: Area	P7: Area	Q7: Area	R7: Area	S7: Area	T7: Area	U7: Area
	SCALTILNENKPGDSIPELPVNCEEK	1	C2(Carbamidomethyl); C23(Carbamidomethyl)	2927.41	0	4.27157e-09	0	0	0	0	0	0	0	2.15093e+07	0	0	0	0	0	0	0	0	0	0	0	0	0
	IDEYDYSNPLEGQQK	1		1798.81	0	9.66635e-09	0	0	0	0	0	0	0	2.41482e+07	0	0	0	0	0	0	0	0	0	0	0	0	0
	TGAVDLTYRPVIDK	1		1547.84	0	1.26473e-06	0	0	0	0	0	0	0	1.4542e+07	0	0	0	0	0	0	0	0	0	0	0	0	0
	AFGGQSNDFGR	2		1155.52	0	2.10653e-06	0	0	0	0	0	0	0	3.40499e+07	0	0	0	0	0	0	0	0	0	0	0	0	0
	VIPGLYAAGECAAHSVHGANR	1	C11(Carbamidomethyl)	2150.05	0	2.46793e-06	0	0	0	0	0	0	0	1.64991e+07	0	0	0	0	0	0	0	0	0	0	0	0	0
	CIGVVALDIETGQIHR	1	C1(Carbamidomethyl)	1780.93	0	4.80308e-06	0	0	0	0	0	0	0	6.45449e+06	0	0	0	0	0	0	0	0	0	0	0	0	0
	GEGGYLVNSQGER	1		1365.64	0	1.9728e-05	0	0	0	0	0	0	0	1.87776e+07	0	0	0	0	0	0	0	0	0	0	0	0	0
	GSDWLGDQDAIHYMTR	2		1864.83	0	3.14693e-05	0	0	0	0	0	0	0	9.79421e+06	0	0	0	0	0	0	0	0	0	0	0	0	0
	NTVLATGGYGR	2		1108.57	0	4.04982e-05	0	0	0	0	0	0	0	3.98776e+07	0	0	0	0	0	0	0	0	0	0	0	0	0
	AIIELENYGMPFSR	1	M10(Oxidation)	1655.81	0	5.70252e-05	0	0	0	0	0	0	0	1.03542e+07	0	0	0	0	0	0	0	0	0	0	0	0	0
	DHIYLQLHHLPAEQLQQR	2		2239.17	0	0.00042817	0	0	0	0	0	0	0	4.83937e+06	0	0	0	0	0	0	0	0	0	0	0	0	0
	GSDWLGDQDAIHYMTR	2	M14(Oxidation)	1880.82	0	0.000705383	0	0	0	0	0	0	0	7.08234e+06	0	0	0	0	0	0	0	0	0	0	0	0	0
	AKNTVLATGGYGR	1		1307.7	0	0.000851352	0	0	0	0	0	0	0	1.21585e+06	0	0	0	0	0	0	0	0	0	0	0	0	0
	AMTMEINEGR	1	M2(Oxidation); M4(Oxidation)	1183.51	0.001027	0.00492296	0	0	0	0	0	0	0	3.2697e+06	0	0	0	0	0	0	0	0	0	0	0	0	0
	EPIPVIPTVHYNMGGVPTNYK	2	M13(Oxidation)	2342.18	0.001027	0.0119568	0	0	0	0	0	0	0	1.35647e+07	0	0	0	0	0	0	0	0	0	0	0	0	0
	WHFYDTVK	2		1095.52	0.001027	0.0124775	0	0	0	0	0	0	0	2.11593e+07	0	0	0	0	0	0	0	0	0	0	0	0	0
	GDISSIELR	1		989.525	0.001027	0.0136048	0	0	0	0	0	0	0	1.52709e+07	0	0	0	0	0	0	0	0	0	0	0	0	0
	HSIIGIDTK	1		983.551	0.001027	0.018024	0	0	0	0	0	0	0	6.26556e+06	0	0	0	0	0	0	0	0	0	0	0	0	0
	SETDWVPPK	2		1058.51	0.00294	0.0267605	0	0	0	0	0	0	0	5.9761e+06	0	0	0	0	0	0	0	0	0	0	0	0	0
	KPFDQHWR	1		1113.56	0.0045	0.0309045	0	0	0	0	0	0	0	6.53377e+06	0	0	0	0	0	0	0	0	0	0	0	0	0
	AYFSCTSAHTCTGDGTALTAR	1	C5(Carbamidomethyl); C11(Carbamidomethyl)	2247.97	0.0045	0.0334852	0	0	0	0	0	0	0	1.54957e+07	0	0	0	0	0	0	0	0	0	0	0	0	0
	KHSIIGIDTK	1		1111.64	0.005235	0.0478132	0	0	0	0	0	0	0	3.39143e+06	0	0	0	0	0	0	0	0	0	0	0	0	0
	TCCVADR	2	C2(Carbamidomethyl); C3(Carbamidomethyl)	881.359	0.005235	0.0479495	0	0	0	0	0	0	0	1.15405e+07	0	0	0	0	0	0	0	0	0	0	0	0	0
	HAAVFR	1		700.389	0.005613	0.0877357	0	0	0	0	0	0	0	1.09062e+07	0	0	0	0	0	0	0	0	0	0	0	0	0
O18688	Protein F26E4.8, confirmed by transcript evidence OS=Caenorhabditis elegans GN=tba-1 PE=2 SV=1 - [O18688_CAEEL]	53.01	10	22	catalytic activity; nucleotide binding; protein binding; structural molecule activity	cytoplasm; cytoskeleton	cell differentiation; cell division; cell growth; cell organization and biogenesis; cellular component movement; development; metabolic process; regulation of biological process; reproduction; transport	449	49.9774	5.04639	Pf00091; Pf03953	1.49211e+07	7.01031e+06	1.57232e+07	1.23924e+07	2.25788e+07	1.581e+07	1.94908e+07	2.37239e+07	4.42777e+07	7.12767e+07	3.6026e+08	1.48105e+08	1.19146e+08	5.22287e+07	3.19105e+07	3.16527e+07	1.34363e+07	1.61467e+07	1.17027e+08	3.38077e+07	2.67998e+07
	Sequence	# Proteins	Modifications	MH+ [Da]	q-Value	PEP	A7: Area	B7: Area	C7: Area	D7: Area	E7: Area	F7: Area	G7: Area	H7: Area	I7: Area	J7: Area	K7: Area	L7: Area	M7: Area	N7: Area	O7: Area	P7: Area	Q7: Area	R7: Area	S7: Area	T7: Area	U7: Area
	IISQVVSSITASLR	5		1473.86	0	6.42502e-11	0	0	0	0	0	0	0	0	0	0	0	0	7.08924e+07	0	0	0	0	0	0	0	0
	AVCMLSNTTAIAEAWSR	4	C3(Carbamidomethyl); M4(Oxidation)	1896.89	0	4.66665e-10	0	0	0	0	0	0	0	0	0	6.62124e+06	59728852	2.93915e+07	0	0	0	0	0	0	2.25735e+07	0	4.24267e+06
	AYHEALSVNDITNSCFEPANQMVK	3	C15(Carbamidomethyl); M22(Oxidation)	2754.24	0	2.48393e-09	0	0	0	0	3.67245e+06	0	3.28525e+06	4.38563e+06	0	1.61831e+07	4.37954e+07	2.28829e+07	18012943	1.22896e+07	0	3.24932e+06	0	0	1.81226e+07	3.41181e+06	0
	AVCMLSNTTAIAEAWSR	4	C3(Carbamidomethyl)	1880.9	0	1.28525e-08	0	0	0	0	0	0	0	0	0	0	0	0	4.36765e+06	0	0	0	0	0	1.1089e+07	0	0
	VGINYQPPTVVPGGDLAK	5		1824.99	0	1.40902e-08	2.79576e+07	0	0	2.17261e+07	4.1704e+07	25538121	3.96658e+07	3.97089e+07	7.64236e+07	1.15223e+08	5.95935e+08	2.56406e+08	1.87006e+08	7.89731e+07	3.99994e+07	4.35875e+07	0	2.79364e+07	218892488	9.49403e+07	4.93569e+07
	IHFPLAAYTPLISADK	2		1756.96	0	5.3369e-07	0	0	0	0	0	0	0	0	0	2.37606e+06	0	0	0	0	0	0	0	0	0	0	0
	DVNTAIAAIK	3		1015.58	0	8.86191e-07	7.69255e+06	0	0	5.26869e+06	9.39346e+06	6.08188e+06	0	1.10741e+07	2.27504e+07	3.46726e+07	1.93322e+08	6.92471e+07	0	2.26492e+07	1.21786e+07	1.16812e+07	0	7.0622e+06	6.28721e+07	0	0
	IHFPLAAYTPLISADK	2	K16(Methyl)	1770.98	0	1.14875e-06	0	0	0	0	0	0	0	0	0	6.68126e+06	0	0	0	0	0	0	0	0	0	0	0
	LFHPEQMITGK	4	M7(Oxidation)	1316.67	0	1.11135e-05	0	0	0	0	0	0	468278	0	0	4.64097e+06	4.086e+07	7.56725e+06	0	0	0	0	0	0	0	0	0
	LFHPEQMITGK	4		1300.67	0	2.37185e-05	0	0	0	0	0	0	0	0	0	3121642	3.31081e+07	1.27278e+07	0	0	0	0	0	0	0	0	0
	FDGALNVDLNEFQTNLVPYPR	6		2422.2	0	3.66288e-05	0	0	0	0	0	0	0	0	0	0	0	0	0	0	0	0	0	0	1.58036e+07	0	0
	YMAVCLLYR	8	M2(Oxidation); C5(Carbamidomethyl)	1204.59	0	9.7746e-05	0	0	0	3.05795e+06	0	0	0	4.40082e+06	6.48989e+06	2.09249e+07	1.25053e+08	4.08185e+07	2.75204e+07	1.41326e+07	3.61328e+06	6.67763e+06	0	2.20562e+06	2.81065e+07	0	0
	DYEEVGADSNEGGNEEEGEEY	2		2320.85	0	0.000114925	0	0	0	0	0	0	0	0	0	0	1.36103e+07	0	0	0	0	0	0	0	0	0	0
	ELIDTVLDR	3		1073.58	0	0.000180085	9.11332e+06	0	0	1.01826e+07	1.66388e+07	0	1.55214e+07	2.03888e+07	3.36592e+07	6.39348e+07	2.91524e+08	1.18662e+08	9.95392e+07	5.50638e+07	4.22232e+07	3.96894e+07	2.42018e+07	1.34414e+07	6.93177e+07	0	0
	AYHEALSVNDITNSCFEPANQMVK	3	C15(Carbamidomethyl)	2738.25	0	0.000349199	0	0	0	0	0	0	0	0	0	3.70862e+06	0	9495326	0	0	0	0	0	0	0	0	0
	EDAANNYAR	9		1023.45	0	0.00137601	0	0	0	0	2.83094e+06	0	0	0	5.43956e+06	8.65378e+06	9.26655e+07	2.30659e+07	7.07395e+06	0	1.3509e+07	0	2.67078e+06	3.35761e+06	0	1.65025e+06	0
	LFHPEQMITGKEDAANNYAR	4	M7(Oxidation)	2321.1	0	0.00671303	0	0	0	0	0	0	0	0	0	0	3.82828e+07	8.95218e+06	0	0	0	0	0	0	0	0	0
	LFHPEQMITGKEDAANNYAR	4		2305.1	0	0.00710076	0	0	0	0	0	0	0	0	0	0	1.37524e+07	7.34258e+06	0	0	0	0	0	0	0	0	0
	RTIQFVDWCPTGFK	3	C9(Carbamidomethyl)	1754.87	0	0.0183144	0	0	0	0	0	0	0	0	0	0	5.17737e+06	0	0	0	0	0	0	0	0	0	0
	YMAVCLLYR	8	C5(Carbamidomethyl)	1188.59	0	0.0185066	0	0	0	0	0	0	0	0	0	0	3.46444e+07	1.74884e+07	0	0	0	0	0	0	0	0	0
	KLFHPEQMITGKEDAANNYAR	4	M8(Oxidation)	2449.19	0	0.0304932	0	0	0	0	0	0	0	0	0	0	1.79983e+06	0	0	0	0	0	0	0	0	0	0
	FDLMYAK	11		887.433	0	0.0333282	0	0	0	0	0	0	0	0	0	0	3.16489e+07	2.00595e+07	0	0	0	0	0	0	0	0	0
	LSVDYGKK	6		909.503	0.003056	0.0400513	0	0	0	0	0	0	0	0	0	0	5.95887e+07	1.55964e+07	0	0	9.59625e+06	0	0	0	0	0	0
	FDLMYAK	11	M4(Oxidation)	903.428	0.005873	0.0511451	0	0	0	0	0	0	0	0	0	11056360	8.8225e+07	1.68737e+07	0	0	0	0	0	0	0	3.07095e+06	0
	GHYTVGK	5		761.394	0.006772	0.0836426	0	0	0	0	0	0	0	0	7.27225e+06	0	0	3.30547e+07	0	0	0	0	0	3.12501e+06	0	0	0
	LSVDYGK	6		781.408	0.001568	0.128068	0	0	0	0	0	0	0	0	0	0	0	1.65477e+07	0	0	0	0	0	0	0	0	0
	KLFHPEQMITGK	4	M8(Oxidation)	1444.76	0	0.133899	0	0	0	0	0	0	0	0	0	0	4.60204e+06	0	0	0	0	0	0	0	0	0	0
	EDLAALEK	8		888.466	0	0.145949	0	0	0	0	0	0	0	0	0	0	3.76531e+07	0	0	0	0	0	0	0	0	0	0
	NLSVDRPSYTNLNR	2		1648.84	0.001395	0.238516	0	0	0	0	0	0	0	0	0	0	125911539	0	0	0	0	0	0	0	0	0	0
	KLFHPEQMITGK	4		1428.77	0.001395	0.284924	0	0	0	0	0	0	0	0	0	0	8.51478e+06	0	0	0	0	0	0	0	0	0	0
P47209	T-complex protein 1 subunit epsilon OS=Caenorhabditis elegans GN=cct-5 PE=1 SV=1 - [TCPE_CAEEL]	43.54	2	22	catalytic activity; nucleotide binding; protein binding	cytoplasm; cytosol	cell organization and biogenesis; development; metabolic process; regulation of biological process; reproduction; response to stimulus; transport	542	59.369	5.59229	Pf00118	0	0	0	0	0	0	0	0	3.4833e+07	1.05697e+06	0	0	0	0	0	0	0	0	0	0	0
	Sequence	# Proteins	Modifications	MH+ [Da]	q-Value	PEP	A7: Area	B7: Area	C7: Area	D7: Area	E7: Area	F7: Area	G7: Area	H7: Area	I7: Area	J7: Area	K7: Area	L7: Area	M7: Area	N7: Area	O7: Area	P7: Area	Q7: Area	R7: Area	S7: Area	T7: Area	U7: Area
	MLVSPDGDVTITNDGATIMEK	1	M1(Oxidation); M19(Oxidation)	2239.05	0	5.27159e-20	0	0	0	0	0	0	0	0	1.22524e+07	0	0	0	0	0	0	0	0	0	0	0	0
	IVYGGGSAELAAAIQVAK	2		1717.95	0	7.43941e-11	0	0	0	0	0	0	0	0	8.20918e+06	0	0	0	0	0	0	0	0	0	0	0	0
	ALETLDSISDKFPVENR	1		1933.99	0	1.93048e-08	0	0	0	0	0	0	0	0	4.2853e+07	0	0	0	0	0	0	0	0	0	0	0	0
	MLSIEQCPNNK	2	M1(Oxidation); C7(Carbamidomethyl)	1349.62	0	2.94843e-08	0	0	0	0	0	0	0	0	9.54928e+06	0	0	0	0	0	0	0	0	0	0	0	0
	EQISLATQVVR	2		1243.7	0	2.13509e-07	0	0	0	0	0	0	0	0	3.12193e+07	0	0	0	0	0	0	0	0	0	0	0	0
	IADGFDLACK	1	C9(Carbamidomethyl)	1109.53	0	2.22095e-06	0	0	0	0	0	0	0	0	1.27483e+07	0	0	0	0	0	0	0	0	0	0	0	0
	VAILTCPFEPPKPK	2	C6(Carbamidomethyl)	1596.88	0	1.10881e-05	0	0	0	0	0	0	0	0	2.884e+07	0	0	0	0	0	0	0	0	0	0	0	0
	SSLGIDAVFAGTNDMK	2	M15(Oxidation)	1641.77	0	2.32301e-05	0	0	0	0	0	0	0	0	3.29563e+06	0	0	0	0	0	0	0	0	0	0	0	0
	EADRIDGIEQYAFR	2		1682.81	0	6.08373e-05	0	0	0	0	0	0	0	0	3.04268e+07	0	0	0	0	0	0	0	0	0	0	0	0
	LDITSTEDFK	2		1168.57	0	8.17489e-05	0	0	0	0	0	0	0	0	1.15949e+07	0	0	0	0	0	0	0	0	0	0	0	0
	VIETLLSK	2		902.556	0	0.000327697	0	0	0	0	0	0	0	0	2.22308e+07	0	0	0	0	0	0	0	0	0	0	0	0
	LEDTILVK	2		930.551	0	0.00164669	0	0	0	0	0	0	0	0	2.39553e+07	0	0	0	0	0	0	0	0	0	0	0	0
	LGTAGLVR	2		786.483	0	0.00176755	0	0	0	0	0	0	0	0	2.20333e+07	0	0	0	0	0	0	0	0	0	0	0	0
	MIIDEAKR	2	M1(Oxidation)	991.523	0	0.0033658	0	0	0	0	0	0	0	0	2.73334e+06	0	0	0	0	0	0	0	0	0	0	0	0
	ETFETMIR	2	M6(Oxidation)	1042.48	0	0.00730256	0	0	0	0	0	0	0	0	3.55258e+06	0	0	0	0	0	0	0	0	0	0	0	0
	DVNFEMIK	1	M6(Oxidation)	1011.48	0.0028	0.0245452	0	0	0	0	0	0	0	0	6.9595e+06	0	0	0	0	0	0	0	0	0	0	0	0
	MDVQHHVAK	1	M1(Oxidation)	1080.52	0.004523	0.0292652	0	0	0	0	0	0	0	0	3.58266e+06	0	0	0	0	0	0	0	0	0	0	0	0
	LMVELSK	1	M2(Oxidation)	835.459	0.004523	0.0344544	0	0	0	0	0	0	0	0	4.91928e+06	0	0	0	0	0	0	0	0	0	0	0	0
	AVANTLR	1		744.435	0.005731	0.0382925	0	0	0	0	0	0	0	0	8.37573e+06	0	0	0	0	0	0	0	0	0	0	0	0
	SHILAAR	1		767.453	0.005731	0.0667409	0	0	0	0	0	0	0	0	1.3283e+07	0	0	0	0	0	0	0	0	0	0	0	0
	EQENQKR	1		931.457	0.004523	0.0704257	0	0	0	0	0	0	0	0	429222	0	0	0	0	0	0	0	0	0	0	0	0
	TMSHPQMPK	1	M2(Oxidation); M7(Oxidation)	1088.49	0.004523	0.0918195	0	0	0	0	0	0	0	0	591241	0	0	0	0	0	0	0	0	0	0	0	0
Q9XW92	V-type proton ATPase catalytic subunit A OS=Caenorhabditis elegans GN=vha-13 PE=1 SV=3 - [VATA_CAEEL]	39.93	1	22	catalytic activity; metal ion binding; nucleotide binding; transporter activity	cytoplasm; membrane	cell organization and biogenesis; cellular component movement; development; metabolic process; regulation of biological process; reproduction; transport	606	66.4177	5.18604	Pf00306; Pf00006; Pf02874	2.81269e+06	204031	595731	586899	1.19103e+06	505497	1.47234e+06	8.64424e+06	4.90383e+07	3.5477e+06	0	212356	0	1.27852e+06	1.8619e+06	0	0	267703	0	0	600070
	Sequence	# Proteins	Modifications	MH+ [Da]	q-Value	PEP	A7: Area	B7: Area	C7: Area	D7: Area	E7: Area	F7: Area	G7: Area	H7: Area	I7: Area	J7: Area	K7: Area	L7: Area	M7: Area	N7: Area	O7: Area	P7: Area	Q7: Area	R7: Area	S7: Area	T7: Area	U7: Area
	HAVEATAQSDNK	1		1270.6	0	5.4446e-16	663380	0	332545	388660	846127	0	0	4.48711e+06	1.08173e+07	0	0	0	0	730820	1.43913e+06	0	0	0	0	0	0
	LGEMPADSGYPAYLAAR	1	M4(Oxidation)	1797.85	0	4.14737e-13	0	0	0	0	0	0	0	9.22607e+06	4.74899e+07	3.54513e+06	0	0	0	0	2.28467e+06	0	0	0	0	0	0
	DSMGDLIYQLSAMK	1	M3(Oxidation); M13(Oxidation)	1603.73	0	1.59478e-12	0	0	0	0	0	0	0	0	4.16301e+06	0	0	0	0	0	0	0	0	0	0	0	0
	DMGLNVAMMADSTSR	1	M2(Oxidation); M8(Oxidation); M9(Oxidation)	1646.68	0	3.53395e-10	0	0	0	0	0	0	0	1.393e+06	7219449	0	0	0	0	0	0	0	0	0	0	0	0
	YSNSDAIIYVGCGER	1	C12(Carbamidomethyl)	1703.77	0	6.61482e-10	2.44933e+06	0	0	0	1.64699e+06	0	1.76623e+06	9.4858e+06	4.4512e+07	3.72837e+06	0	0	0	1826229	0	0	0	0	0	0	0
	LGEMPADSGYPAYLAAR	1		1781.85	0	6.70411e-09	0	0	0	0	0	0	0	2.12751e+06	1.4546e+07	0	0	0	0	0	0	0	0	0	0	0	0
	LAANNPLLCGQR	1	C9(Carbamidomethyl)	1326.69	0	3.37651e-08	3.85274e+06	0	0	0	0	0	0	7.22084e+06	5.24226e+07	0	0	0	0	0	0	0	0	0	0	0	0
	TALVANTSNMPVAAR	1	M10(Oxidation)	1531.79	0	4.61141e-08	2.13599e+06	0	858917	785003	0	0	1.17845e+06	6.38396e+06	3.17612e+07	3.36961e+06	0	0	0	0	0	0	0	0	0	0	0
	NMIGFYDLAR	1	M2(Oxidation)	1215.58	0	6.28306e-07	0	0	0	0	0	0	0	4920277	2.49664e+07	0	0	0	0	0	0	0	0	0	0	0	0
	ASLAESDKVTLEVAK	1		1560.85	0	1.05148e-06	0	0	0	0	0	0	0	0	5.91119e+06	0	0	0	0	0	0	0	0	0	0	0	0
	VGHQELVGEIIR	1		1349.75	0	7.19987e-06	0	0	0	0	1.07999e+06	0	0	0	4.48382e+07	1.38277e+06	0	0	0	0	0	0	0	0	0	0	0
	TVISQSLSK	1		962.552	0	1.87686e-05	0	0	0	0	0	0	0	5.40744e+06	3.12902e+07	0	0	0	0	0	0	0	0	0	0	0	0
	TALVANTSNMPVAAR	1		1515.79	0	3.5917e-05	0	0	0	0	0	0	0	0	1.64436e+07	1.45856e+06	0	0	0	0	0	0	0	0	0	0	0
	GVSTNALSR	1		904.483	0	7.26611e-05	0	0	0	587034	0	0	0	4.53039e+06	2.46568e+07	0	0	0	0	0	0	0	0	0	0	0	0
	GNEMSEVLR	1	M4(Oxidation)	1050.49	0	0.000101739	0	0	0	0	0	0	0	2.04892e+06	8.7309e+06	0	0	0	0	0	0	0	0	0	0	0	0
	ALEEFYEK	1		1028.49	0	0.00021417	0	0	0	0	0	0	0	6.25835e+06	3.81651e+07	0	0	0	0	0	0	0	0	0	0	0	0
	IIKDDFLQQNGYTK	1		1682.87	0	0.000328246	0	0	0	0	0	0	0	0	1.17295e+07	0	0	0	0	0	0	0	0	0	0	0	0
	NYPEFVSLR	1		1124.57	0	0.000371508	0	0	0	0	0	0	0	0	4.72022e+07	0	0	0	0	0	0	0	0	0	0	0	0
	WDFVVSK	1		880.455	0	0.00044959	0	0	0	0	0	0	0	0	1.90812e+07	0	0	0	0	0	0	0	0	0	0	0	0
	FKDPVADGEAK	1		1176.59	0	0.013283	1.50861e+06	0	0	0	0	0	0	3.7536e+06	2.3848e+07	0	0	0	0	0	0	0	0	0	0	0	0
	GNEMSEVLR	1		1034.49	0	0.0144913	0	0	0	0	0	0	0	0	5.29426e+06	0	0	0	0	0	0	0	0	0	0	0	0
	CLGSPER	1	C1(Carbamidomethyl)	818.382	0.004523	0.0431005	0	0	0	0	0	0	0	0	8.45452e+06	0	0	0	0	0	0	0	0	0	0	0	0
	LASFYER	1		885.444	0.004523	0.0545974	0	0	0	0	0	0	0	0	1.37498e+07	0	0	0	0	0	0	0	0	0	0	0	0
	ITWNVIK	1		873.519	0.004523	0.0825566	0	0	0	0	0	0	0	0	1.38454e+07	0	0	0	0	0	0	0	0	0	0	0	0
	SPRPVTEK	1		913.509	0.005613	0.0870319	0	0	0	0	0	0	0	1.08276e+06	0	0	0	0	0	0	0	0	0	0	0	0	0
Q09541	Putative subtilase-type proteinase F21H12.6 OS=Caenorhabditis elegans GN=F21H12.6 PE=2 SV=1 - [YQS6_CAEEL]	19.07	1	22	catalytic activity; metal ion binding		development; metabolic process; regulation of biological process; reproduction	1374	150.994	7.66455	Pf00082; Pf02310	0	0	0	4.57171e+06	0	0	0	0	0	0	0	0	0	0	0	0	0	0	0	0	0
	Sequence	# Proteins	Modifications	MH+ [Da]	q-Value	PEP	A7: Area	B7: Area	C7: Area	D7: Area	E7: Area	F7: Area	G7: Area	H7: Area	I7: Area	J7: Area	K7: Area	L7: Area	M7: Area	N7: Area	O7: Area	P7: Area	Q7: Area	R7: Area	S7: Area	T7: Area	U7: Area
	LGAMETGQAMTR	1	M4(Oxidation); M10(Oxidation)	1297.59	0	3.92299e-08	0	0	0	844846	0	0	0	0	0	0	0	0	0	0	0	0	0	0	0	0	0
	TDTEQEIFLTK	1		1324.66	0	2.22358e-06	0	0	0	3.63773e+06	0	0	0	0	0	0	0	0	0	0	0	0	0	0	0	0	0
	LVDQTPENVQK	1		1270.66	0	5.28839e-06	0	0	0	3.73253e+06	0	0	0	0	0	0	0	0	0	0	0	0	0	0	0	0	0
	GDYTIQAQIR	1		1164.6	0	6.96282e-06	0	0	0	2.011e+06	0	0	0	0	0	0	0	0	0	0	0	0	0	0	0	0	0
	SFVGASSSYPDR	1		1272.58	0	8.49106e-05	0	0	0	3.34929e+06	0	0	0	0	0	0	0	0	0	0	0	0	0	0	0	0	0
	KEDVVGPSHNIAASEALK	1		1864.98	0	0.000108134	0	0	0	3.44006e+06	0	0	0	0	0	0	0	0	0	0	0	0	0	0	0	0	0
	LISQFEER	1		1021.53	0	0.00125712	0	0	0	1.91949e+06	0	0	0	0	0	0	0	0	0	0	0	0	0	0	0	0	0
	LLLTYQLK	1		991.618	0	0.00173818	0	0	0	3.30394e+06	0	0	0	0	0	0	0	0	0	0	0	0	0	0	0	0	0
	FVEVPSWATSAK	1		1321.68	0	0.00210906	0	0	0	2.98342e+06	0	0	0	0	0	0	0	0	0	0	0	0	0	0	0	0	0
	QLTEHEK	1		884.447	0	0.00285877	0	0	0	459337	0	0	0	0	0	0	0	0	0	0	0	0	0	0	0	0	0
	YPDHLPLLQNR	1		1365.72	0	0.0031449	0	0	0	837283	0	0	0	0	0	0	0	0	0	0	0	0	0	0	0	0	0
	IQGPIGNEWSK	1		1228.63	0	0.00321382	0	0	0	3.18821e+06	0	0	0	0	0	0	0	0	0	0	0	0	0	0	0	0	0
	KPTSISLIHGATNTPIR	1		1806.02	0	0.00354857	0	0	0	4.22187e+06	0	0	0	0	0	0	0	0	0	0	0	0	0	0	0	0	0
	IPVTVINPEK	1		1109.66	0	0.0111602	0	0	0	4.28449e+06	0	0	0	0	0	0	0	0	0	0	0	0	0	0	0	0	0
	VVGGTSEK	1		776.414	0	0.013266	0	0	0	787490	0	0	0	0	0	0	0	0	0	0	0	0	0	0	0	0	0
	ILSLNIGDHR	1		1137.64	0	0.0154915	0	0	0	944372	0	0	0	0	0	0	0	0	0	0	0	0	0	0	0	0	0
	YPNYDGR	1		884.388	0	0.0636021	0	0	0	769002	0	0	0	0	0	0	0	0	0	0	0	0	0	0	0	0	0
	VSPDGNLTEIVVPSGAHGSHVAGIAAANYPDNPQK	1		3482.73	0	0.0734193	0	0	0	5.20876e+06	0	0	0	0	0	0	0	0	0	0	0	0	0	0	0	0	0
	LSEILVNK	1		915.549	0	0.0910443	0	0	0	659809	0	0	0	0	0	0	0	0	0	0	0	0	0	0	0	0	0
	SKSEQIDATVSEELKK	1		1791.93	0	0.092024	0	0	0	724701	0	0	0	0	0	0	0	0	0	0	0	0	0	0	0	0	0
	HAAALGQFGR	1		1027.54	0	0.150788	0	0	0	1.6341e+06	0	0	0	0	0	0	0	0	0	0	0	0	0	0	0	0	0
	DGVIEGISGR	1		1002.52	0.006056	0.2461	0	0	0	889159	0	0	0	0	0	0	0	0	0	0	0	0	0	0	0	0	0
P53013	Elongation factor 1-alpha OS=Caenorhabditis elegans GN=eft-3 PE=2 SV=1 - [EF1A_CAEEL]	45.57	4	21	catalytic activity; DNA binding; nucleotide binding; RNA binding; translation regulator activity	cytoplasm	development; metabolic process; regulation of biological process; reproduction; response to stimulus	463	50.6363	8.93896	Pf03143; Pf03144; Pf00009	5.84576e+06	2.39014e+06	3.13495e+06	4.55244e+06	6.21982e+06	5.22781e+06	8.68254e+06	9.23978e+06	1.51896e+07	1.45129e+07	1.57039e+07	4.63192e+07	1.8043e+07	4.03315e+07	1.32929e+07	2.39857e+07	1.80609e+08	1.74661e+08	4.35651e+08	1.33877e+08	7.80114e+07
	Sequence	# Proteins	Modifications	MH+ [Da]	q-Value	PEP	A7: Area	B7: Area	C7: Area	D7: Area	E7: Area	F7: Area	G7: Area	H7: Area	I7: Area	J7: Area	K7: Area	L7: Area	M7: Area	N7: Area	O7: Area	P7: Area	Q7: Area	R7: Area	S7: Area	T7: Area	U7: Area
	MDSTEPPFSEAR	2	M1(Oxidation)	1382.59	0	5.4446e-16	5.22502e+06	1.67057e+06	3.07224e+06	2.98045e+06	4.26639e+06	3.797e+06	0	6.23177e+06	4.64996e+06	1.29444e+07	1.60927e+07	29895621	1.18416e+07	2.61723e+07	1.72686e+07	21268236	1.2699e+08	2.13808e+08	3.25774e+08	7.41706e+07	1.29717e+07
	IGGIGTVPVGR	2		1025.61	0	5.4446e-16	2.95763e+06	1.21546e+06	0	0	0	0	0	0	2.67339e+06	3.32078e+06	7.7641e+06	2.3073e+07	8.84528e+06	1.09892e+07	5.34266e+06	0	0	0	1.40619e+07	0	0
	FTEITNEVSGFIK	2		1484.76	0	5.4446e-16	8.07826e+06	3.95685e+06	0	0	0	0	0	0	0	0	0	5.13028e+07	0	4.4062e+07	3.44815e+06	0	0	1.94533e+08	4.31751e+08	0	0
	YYITIIDAPGHR	3		1418.74	0	5.4446e-16	0	1.54301e+06	3.52406e+06	6.46049e+06	8.98399e+06	6.65861e+06	9.99538e+06	1.34302e+07	2.01718e+07	1.77509e+07	1.55836e+07	4.50702e+07	2.41963e+07	4.22867e+07	0	2.69841e+07	1.87473e+08	3.03844e+07	4.96297e+08	1.63149e+08	1.04923e+08
	MDSTEPPFSEAR	2		1366.59	0	5.4446e-16	0	0	0	0	2.38397e+06	1.31579e+06	0	0	0	5.34374e+06	6.62629e+06	3.72086e+07	0	2.191e+07	0	0	0	3.43409e+07	1.3544e+08	1.61836e+07	7.48705e+06
	VETGIIKPGMVVTFAPQNVTTEVK	2	M10(Oxidation)	2574.38	0	5.4446e-16	0	0	0	0	0	0	0	0	0	0	1.41845e+07	3.01229e+07	6.74255e+06	15172280	0	0	0	0	0	0	0
	EHALLAQTLGVK	2		1279.74	0	1.10928e-15	4.234e+06	0	2.80853e+06	4.21639e+06	5.40907e+06	0	7.3697e+06	7.52261e+06	1.44606e+07	1.28436e+07	1.54355e+07	4.25847e+07	1.80912e+07	3.46457e+07	8.22563e+06	2.37049e+07	1.74389e+08	1.12421e+08	3.78905e+08	1.33027e+08	5.56966e+07
	LPLQDVYK	2		975.55	0	2.16487e-14	3.8564e+06	1.08834e+06	1.63265e+06	1.71992e+06	2.39509e+06	0	0	0	4.83646e+06	3.23837e+06	9.28302e+06	2.64842e+07	1.01383e+07	1.57154e+07	9.84655e+06	1.06649e+07	7.22472e+07	4.72129e+07	46342144	5.47822e+06	2.4474e+06
	FTEITNEVSGFIKK	2		1612.86	0	6.82424e-14	0	0	0	0	0	0	0	0	0	0	0	0	0	0	0	0	2.86062e+07	7.97973e+06	6.09743e+07	7.74647e+06	0
	VHINIVVIGHVDSGK	4		1586.9	0	4.28366e-09	0	0	0	0	0	0	0	0	0	0	0	0	0	0	0	0	732881	0	0	1.03977e+06	0
	EAQEMGK	4		792.355	0	1.45278e-06	0	0	0	0	0	0	0	0	0	695608	1.35398e+06	4.24307e+06	0	2.15681e+06	0	0	5.81548e+06	3.33604e+06	0	1.91279e+06	0
	STTTGHLIYK	4		1120.6	0	1.11053e-05	0	0	0	2.35467e+06	0	0	0	6.76656e+06	1.09365e+07	9.52397e+06	1.14265e+07	0	0	1.81092e+07	1.27637e+07	0	1.36711e+08	0	9.25032e+07	0	7.34144e+07
	GSFKYAWVLDK	4	K4(Dimethyl)	1341.72	0	9.60788e-05	0	0	0	0	0	0	0	5.01659e+06	0	0	6.60044e+06	2.72193e+07	0	0	0	0	1.6954e+08	0	1.42659e+08	1.05455e+08	0
	EAQEMGK	4	M5(Oxidation)	808.349	0	0.000195417	0	0	0	0	0	0	0	0	0	0	0	0	0	0	0	0	0	1.38158e+06	0	0	0
	QLIVACNK	1	C6(Carbamidomethyl)	945.517	0	0.000204824	0	0	0	2.05649e+06	0	0	0	0	0	0	0	2.07101e+07	0	0	0	1.34287e+07	9.00395e+07	1.15643e+08	2.16756e+08	5.80637e+07	0
	VETGIIKPGMVVTFAPQNVTTEVK	2		2558.39	0	0.000373432	0	0	0	0	0	0	0	0	0	0	2.9188e+06	18534137	0	0	0	0	0	0	0	0	0
	TLLEALDSIIPPQRPTDRPLR	1		2401.35	0.002328	0.00346937	0	0	0	0	0	0	0	0	0	0	0	0	0	2.07284e+07	0	0	1.79966e+08	0	0	0	0
	KVEDFPK	2		862.467	0	0.0120658	0	0	0	0	0	0	0	0	0	0	0	3.85596e+06	0	0	0	0	0	383843	0	0	1.60255e+06
	TIEKFEK	1		894.492	0	0.0256142	0	0	0	0	0	0	0	0	0	0	0	0	0	0	0	0	0	2.539e+07	0	0	0
	KIGYNPK	2		819.471	0.003759	0.0508743	0	0	0	0	0	0	0	0	0	0	0	4.67871e+06	0	0	0	0	0	0	0	1.03837e+07	0
	FEKEAQEMGK	4	M8(Oxidation)	1212.55	0	0.0702241	0	0	0	0	0	0	0	0	0	0	0	0	0	0	0	0	1.68383e+06	0	0	0	0
	CGGIDKR	1	C1(Carbamidomethyl); K6(Trimethyl)	847.445	0	0.14792	0	0	0	0	0	0	0	0	0	0	0	0	0	0	0	0	0	0	0	0	2.38203e+07
	GSVCSDSKQDPAK	1	C4(Carbamidomethyl)	1378.63	0.005991	0.219245	0	0	0	0	0	0	0	0	0	0	0	796566	0	0	0	0	0	0	0	0	0
	GWAVER	1		717.367	0.008077	0.284973	0	0	0	0	0	0	0	0	0	0	0	1.57816e+07	0	0	0	0	0	0	0	0	0
Q22235	Putative uncharacterized protein OS=Caenorhabditis elegans GN=T05E11.3 PE=2 SV=1 - [Q22235_CAEEL]	26.71	2	21	nucleotide binding; protein binding	cytoplasm	cell organization and biogenesis; development; metabolic process; regulation of biological process; reproduction; response to stimulus; transport	760	87.0584	5.05908	Pf00183; Pf02518	0	0	6.34335e+06	5.69454e+06	1.42616e+07	1.12355e+07	4.09735e+07	2.0663e+07	4.39267e+06	0	956314	0	0	0	1.05228e+07	0	1.75481e+07	2.45132e+07	1.2531e+07	3.4884e+06	0
	Sequence	# Proteins	Modifications	MH+ [Da]	q-Value	PEP	A7: Area	B7: Area	C7: Area	D7: Area	E7: Area	F7: Area	G7: Area	H7: Area	I7: Area	J7: Area	K7: Area	L7: Area	M7: Area	N7: Area	O7: Area	P7: Area	Q7: Area	R7: Area	S7: Area	T7: Area	U7: Area
	VTASEEDTTAASTAK	2		1481.7	0	1.75552e-10	0	0	0	0	0	5.63336e+06	577817	0	0	0	0	0	0	0	0	0	0	0	0	0	0
	ELISNASDALDK	3		1275.64	0	1.32936e-07	0	0	0	0	0	2.23028e+07	1.01359e+08	4.09198e+07	8.29947e+06	0	1.55533e+06	0	0	0	0	0	0	0	0	0	0
	ELISNASDALDKIR	3		1544.83	0	1.69298e-06	0	0	0	0	0	2.16018e+06	2.09836e+07	8.98214e+06	0	0	0	0	0	0	0	0	0	0	0	0	0
	LLFETATLR	2		1063.61	0	3.60128e-05	0	0	0	0	0	5.77043e+06	0	0	0	0	0	0	0	0	0	0	0	0	0	0	0
	LGVMEDPSNR	2	M4(Oxidation)	1133.52	0	6.2154e-05	0	0	0	0	0	0	0	3.14932e+06	0	0	0	0	0	0	0	0	0	0	0	0	0
	TEMVEEAVEEEPATTEDGAVEEEKEEK	2	M3(Oxidation)	3053.32	0	7.08633e-05	0	0	0	0	0	0	0	0	0	0	0	0	0	0	0	0	0	0	0	0	0
	KPNQVEEDEYK	2		1378.65	0	0.000161686	0	0	0	0	0	2.77692e+06	0	3.52068e+06	485869	0	357294	0	0	0	0	0	0	0	0	0	0
	SPSALVASSYGWSGNMER	2	M16(Oxidation)	1914.87	0	0.000260484	0	0	0	0	0	2.82213e+06	0	0	0	0	0	0	0	0	0	0	0	0	0	0	0
	KPNQVEEDEYKQFYK	2		1944.93	0	0.000313439	0	0	0	0	0	0	0	1.6766e+06	0	0	0	0	0	0	0	0	0	0	0	0	0
	QDLINNLGTIAR	2		1327.73	0	0.000638613	0	0	0	0	0	3.38633e+06	0	7.71151e+06	0	0	0	0	0	0	0	0	0	0	0	0	0
	HEFQAEVNR	1		1129.54	0	0.000645419	0	0	0	0	0	0	0	4.15414e+06	0	0	0	0	0	0	0	0	0	0	0	0	0
	KEVETSPFVER	2		1320.68	0	0.000664021	0	0	0	0	0	0	0	3.77183e+06	0	0	0	0	0	0	0	0	0	0	0	0	0
	KSPNDMFQNYGK	2	M6(Oxidation)	1444.65	0	0.000729619	0	0	0	0	0	0	0	1.9249e+06	0	0	0	0	0	0	0	0	0	0	0	0	0
	AEKHEFQAEVNR	1		1457.71	0	0.001523	0	0	0	0	0	0	0	930921	0	0	0	0	0	0	0	0	0	0	0	0	0
	SPNDMFQNYGK	2	M5(Oxidation)	1316.56	0	0.00174434	0	0	0	0	0	0	0	1.23408e+06	0	0	0	0	0	0	0	0	0	0	0	0	0
	EGVTIDDGEK	2		1062.49	0	0.00614027	0	0	0	0	0	1.68306e+06	0	0	0	0	0	0	0	0	0	0	0	0	0	0	0
	LIINSLYR	2		991.592	0.005235	0.0528043	0	0	0	0	0	0	0	1.20869e+07	0	0	0	0	0	0	0	0	0	0	0	0	0
	SKAEKHEFQAEVNR	1		1672.84	0.005613	0.0621203	0	0	0	0	0	0	0	340613	0	0	0	0	0	0	0	0	0	0	0	0	0
	QDAIYYMAGTSR	2		1375.63	0.005613	0.0636479	0	0	0	0	0	0	0	1.23962e+06	0	0	0	0	0	0	0	0	0	0	0	0	0
	FQSSNDADK	2		1011.44	0.005613	0.0712407	0	0	0	0	0	0	0	1.36737e+06	0	0	0	0	0	0	0	0	0	0	0	0	0
	NKEIFLR	2		919.534	0.007706	0.117459	0	0	0	0	0	0	0	3.16108e+06	0	0	0	0	0	0	0	0	0	0	0	0	0
Q7JL40	Pyruvate kinase OS=Caenorhabditis elegans GN=pyk-1 PE=2 SV=1 - [Q7JL40_CAEEL]	47.46	5	20	catalytic activity; metal ion binding; protein binding		development; metabolic process; regulation of biological process; reproduction	531	57.3646	6.62451	Pf02887; Pf00224	275436	0	0	0	216806	0	0	244883	2.18511e+06	1.89787e+07	0	0	0	0	0	0	0	0	0	0	0
	Sequence	# Proteins	Modifications	MH+ [Da]	q-Value	PEP	A7: Area	B7: Area	C7: Area	D7: Area	E7: Area	F7: Area	G7: Area	H7: Area	I7: Area	J7: Area	K7: Area	L7: Area	M7: Area	N7: Area	O7: Area	P7: Area	Q7: Area	R7: Area	S7: Area	T7: Area	U7: Area
	QTGIICTIGPACASVEMLQK	5	C6(Carbamidomethyl); C12(Carbamidomethyl); M17(Oxidation)	2193.07	0	1.30633e-12	0	0	0	0	0	0	0	0	0	1.2918e+07	0	0	0	0	0	0	0	0	0	0	0
	AEGSDVANAVLDGADCVMLSGETAK	5	C16(Carbamidomethyl); M18(Oxidation)	2496.12	0	2.04402e-12	0	0	0	0	0	0	0	0	0	5.16361e+06	0	0	0	0	0	0	0	0	0	0	0
	IENQEGVDNADEIISESDGVMVAR	5	M21(Oxidation)	2606.19	0	7.99595e-11	0	0	0	0	0	0	0	0	0	1.19001e+07	0	0	0	0	0	0	0	0	0	0	0
	LNFSHGSHEYHAGTIANVR	5		2110.02	0	8.28822e-10	0	0	0	0	0	0	0	0	0	1.59025e+07	0	0	0	0	0	0	0	0	0	0	0
	IENQEGVDNADEIISESDGVMVAR	5		2590.19	0	9.62636e-10	0	0	0	0	0	0	0	0	0	6.98085e+06	0	0	0	0	0	0	0	0	0	0	0
	KGVNLPGTIVDLPAVSEK	5		1837.04	0	1.45349e-08	0	0	0	0	0	0	0	0	0	7.95403e+06	0	0	0	0	0	0	0	0	0	0	0
	YKPAVPILTISR	5		1357.82	0	1.52642e-07	0	0	0	0	0	0	0	0	0	1.32009e+07	0	0	0	0	0	0	0	0	0	0	0
	VIGIALDTKGPEIR	5		1481.87	0	1.22946e-05	0	0	0	0	0	0	0	0	0	2.03554e+06	0	0	0	0	0	0	0	0	0	0	0
	VIGIALDTK	5		929.566	0	1.8312e-05	0	0	0	0	0	0	0	0	0	1.56381e+07	0	0	0	0	0	0	0	0	0	0	0
	QGAGATNTLR	5		988.517	0	3.14444e-05	0	0	0	0	0	0	0	0	0	1.38605e+07	0	0	0	0	0	0	0	0	0	0	0
	LILNGMNIAR	5	M6(Oxidation)	1130.63	0	8.98016e-05	0	0	0	0	0	0	0	0	0	3.82519e+06	0	0	0	0	0	0	0	0	0	0	0
	EAEAAVYHR	5		1045.5	0	0.000232396	0	0	0	0	0	0	0	0	0	1.06274e+07	0	0	0	0	0	0	0	0	0	0	0
	AADWPTDVDNR	5		1259.56	0	0.000597239	0	0	0	0	0	0	0	0	0	2.25632e+07	0	0	0	0	0	0	0	0	0	0	0
	INHAIAIGK	5		936.562	0	0.000931443	0	0	0	0	0	0	0	0	0	1.05094e+07	0	0	0	0	0	0	0	0	0	0	0
	TGLLAGGASAEIELAR	5		1528.83	0	0.00247367	0	0	0	0	0	0	0	0	0	2.70974e+06	0	0	0	0	0	0	0	0	0	0	0
	GVFPVHYPAER	5		1271.65	0	0.00493431	0	0	0	0	0	0	0	0	0	1.52274e+07	0	0	0	0	0	0	0	0	0	0	0
	EAADSFSDKR	5		1125.52	0.000747	0.00590442	0	0	0	0	0	0	0	0	0	1.02424e+07	0	0	0	0	0	0	0	0	0	0	0
	GDLGIEIPAEK	5		1141.61	0.001278	0.0113995	0	0	0	0	0	0	0	0	0	1.84704e+07	0	0	0	0	0	0	0	0	0	0	0
	GEYPVDALK	5		991.509	0.001278	0.0125403	0	0	0	0	0	0	0	0	0	1.19142e+07	0	0	0	0	0	0	0	0	0	0	0
	SAIQCSR	5	C5(Carbamidomethyl)	821.393	0.006263	0.0652376	0	0	0	0	0	0	0	0	0	7.62104e+06	0	0	0	0	0	0	0	0	0	0	0
	EAPHLVR	5		821.462	0.008771	0.0886992	0	0	0	0	0	0	0	0	0	7.15887e+06	0	0	0	0	0	0	0	0	0	0	0
Q20938	Probable 26S proteasome regulatory subunit rpn-6.1 OS=Caenorhabditis elegans GN=rpn-6.1 PE=2 SV=2 - [PS11A_CAEEL]	39.04	2	20	protein binding	cytoplasm; cytosol; nucleus; proteasome	development; reproduction	438	49.0602	5.43994	Pf01399	0	0	0	0	0	0	7.90448e+06	0	0	0	0	7.80154e+07	1.6756e+07	0	0	0	0	0	0	0	0
	Sequence	# Proteins	Modifications	MH+ [Da]	q-Value	PEP	A7: Area	B7: Area	C7: Area	D7: Area	E7: Area	F7: Area	G7: Area	H7: Area	I7: Area	J7: Area	K7: Area	L7: Area	M7: Area	N7: Area	O7: Area	P7: Area	Q7: Area	R7: Area	S7: Area	T7: Area	U7: Area
	ECIQWATEQNR	2	C2(Carbamidomethyl)	1434.64	0	4.35286e-08	0	0	0	0	0	0	0	0	0	0	0	6.92e+07	1.62856e+07	0	0	0	0	0	0	0	0
	AYYNLSNIGR	2		1170.59	0	6.50666e-08	0	0	0	0	0	0	0	0	0	0	0	6.42113e+07	1.59143e+07	0	0	0	0	0	0	0	0
	YTQALPLAADLIR	2		1444.81	0	1.85122e-07	0	0	0	0	0	0	0	0	0	0	0	6.68009e+07	1.19774e+07	0	0	0	0	0	0	0	0
	MQAALDLQSGILHAADEKDFK	2		2301.15	0	7.82807e-06	0	0	0	0	0	0	0	0	0	0	0	2.28651e+07	1.80681e+07	0	0	0	0	0	0	0	0
	EDSIMELGNILAQNK	2	M5(Oxidation)	1690.83	0	0.00114854	0	0	0	0	0	0	0	0	0	0	0	3.11567e+07	0	0	0	0	0	0	0	0	0
	KKEDSIMELGNILAQNK	2		1931.02	0	0.003635	0	0	0	0	0	0	0	0	0	0	0	5.26579e+06	0	0	0	0	0	0	0	0	0
	NMIEQTRPFLVSLGK	2		1732.94	0	0.00377846	0	0	0	0	0	0	0	0	0	0	0	3.29486e+07	0	0	0	0	0	0	0	0	0
	MQAALDLQSGILHAADEKDFK	2	M1(Oxidation)	2317.15	0	0.00381247	0	0	0	0	0	0	0	0	0	0	0	41498976	0	0	0	0	0	0	0	0	0
	LYNDLQR	2		921.478	0	0.0043178	0	0	0	0	0	0	0	0	0	0	0	4.56314e+07	1.24574e+07	0	0	0	0	0	0	0	0
	NMIEQTRPFLVSLGK	2	M2(Oxidation)	1748.93	0	0.00596945	0	0	0	0	0	0	0	0	0	0	0	4.44879e+07	0	0	0	0	0	0	0	0	0
	TTANAIYVNPR	2		1219.64	0	0.00606567	0	0	0	0	0	0	0	0	0	0	0	9.80453e+07	0	0	0	0	0	0	0	0	0
	SPASGDDDIK	2		1004.45	0	0.00657664	0	0	0	0	0	0	0	0	0	0	0	1.69573e+07	0	0	0	0	0	0	0	0	0
	SPASGDDDIKK	2		1132.55	0	0.007655	0	0	0	0	0	0	0	0	0	0	0	3.38827e+06	0	0	0	0	0	0	0	0	0
	LSQMILDQK	2	M4(Oxidation)	1091.57	0	0.0185645	0	0	0	0	0	0	0	0	0	0	0	1.30439e+07	0	0	0	0	0	0	0	0	0
	DLVDLCLK	2	C6(Carbamidomethyl)	975.518	0	0.0247679	0	0	0	0	0	0	0	0	0	0	0	3.63731e+07	0	0	0	0	0	0	0	0	0
	LSQMILDQK	2		1075.58	0	0.027113	0	0	0	0	0	0	0	0	0	0	0	1.90503e+07	0	0	0	0	0	0	0	0	0
	VSALTALK	2		802.503	0	0.0328604	0	0	0	0	0	0	0	0	0	0	0	3.4204e+07	0	0	0	0	0	0	0	0	0
	HLTNLVK	2		824.498	0	0.0405521	0	0	0	0	0	0	0	0	0	0	0	2.56322e+07	0	0	0	0	0	0	0	0	0
	MQAALDLQSGILHAADEK	2		1910.96	0	0.0412983	0	0	0	0	0	0	0	0	0	0	0	6.94053e+06	0	0	0	0	0	0	0	0	0
	KKEDSIMELGNILAQNK	2	M7(Oxidation)	1947.02	0	0.0658667	0	0	0	0	0	0	0	0	0	0	0	7.80068e+06	0	0	0	0	0	0	0	0	0
	IDDQDGDIK	2		1018.47	0	0.0666501	0	0	0	0	0	0	0	0	0	0	0	2.69188e+07	0	0	0	0	0	0	0	0	0
	SPASGDDDIKKK	2		1260.64	0.002125	0.0725441	0	0	0	0	0	0	0	0	0	0	0	7.51057e+06	0	0	0	0	0	0	0	0	0
	QTEELR	1		775.394	0.004722	0.139241	0	0	0	0	0	0	0	0	0	0	0	2.11162e+07	0	0	0	0	0	0	0	0	0
	KHFHSLSER	1		1140.59	0.006874	0.264413	0	0	0	0	0	0	0	0	0	0	0	6.04701e+06	0	0	0	0	0	0	0	0	0
P27420	Heat shock 70 kDa protein C OS=Caenorhabditis elegans GN=hsp-3 PE=1 SV=2 - [HSP7C_CAEEL]	33.43	1	20	catalytic activity; metal ion binding; nucleotide binding; protein binding	cytoplasm; endoplasmic reticulum; organelle lumen	cell communication; cell organization and biogenesis; development; metabolic process; regulation of biological process; reproduction; response to stimulus; transport	661	72.9785	5.05908	Pf00012; Pf06723; Pf01968	1.86612e+06	2080261	8.5155e+06	1.244e+07	2.00645e+07	1.44617e+07	3.81621e+07	2.42972e+08	1.61176e+07	1.15993e+07	3.93985e+06	5.27545e+06	0	0	711563	0	0	0	2.84151e+06	0	0
	Sequence	# Proteins	Modifications	MH+ [Da]	q-Value	PEP	A7: Area	B7: Area	C7: Area	D7: Area	E7: Area	F7: Area	G7: Area	H7: Area	I7: Area	J7: Area	K7: Area	L7: Area	M7: Area	N7: Area	O7: Area	P7: Area	Q7: Area	R7: Area	S7: Area	T7: Area	U7: Area
	IINEPTAAAIAYGLDK	3		1659.9	0	4.6393e-13	0	0	0	1.35801e+07	2.57131e+07	1.40992e+07	3.50031e+07	2.30262e+08	1.59951e+07	1.27101e+07	0	0	0	0	0	0	0	0	0	0	0
	ITPSYVAFSGDQGDR	1		1612.76	0	7.43418e-11	0	0	0	0	0	0	2.30683e+07	9.69445e+06	917311	0	0	0	0	0	0	0	0	0	0	0	0
	DAGTIAGLNVVR	1		1185.66	0	8.85821e-11	0	0	0	0	0	0	1.48895e+07	0	0	0	0	0	0	0	0	0	0	0	0	0	0
	VEIIANDQGNR	3		1228.63	0	9.471e-10	0	0	1.04249e+07	1.22089e+07	1.96348e+07	1.48241e+07	4.32922e+07	2.5123e+08	1.01358e+07	6.67511e+06	0	0	0	0	0	0	0	0	0	0	0
	DAGAGGEEAPEEGSDDKDEL	1		1990.8	0	3.78421e-09	0	0	0	0	0	0	1.42849e+07	5.0543e+06	0	0	0	0	0	0	0	0	0	0	0	0	0
	IINEPTAAAIAYGLDKK	3		1787.99	0	7.47897e-09	0	0	6.60606e+06	1.15309e+07	1.48457e+07	0	3.61911e+07	2.47424e+08	2.22218e+07	1.54126e+07	0	0	0	0	0	0	0	0	0	0	0
	NAVVTVPAYFNDAQR	1		1664.84	0	1.59481e-06	0	0	0	0	0	0	1.55946e+07	7.62378e+06	0	0	0	0	0	0	0	0	0	0	0	0	0
	NQLTINPENTIFDAK	2		1717.87	0	3.37074e-06	0	0	0	0	0	0	1.86174e+07	12423476	0	0	0	0	0	0	0	0	0	0	0	0	0
	NELESYAYNLK	1		1343.65	0	5.23587e-05	0	0	0	0	0	0	1.51667e+07	0	0	0	0	0	0	0	0	0	0	0	0	0	0
	ITITNDQNR	1		1074.55	0	8.56112e-05	0	0	0	0	0	0	8.3367e+06	0	0	0	0	0	0	0	0	0	0	0	0	0	0
	SQVFSTAADNQPTVTIQVFEGERPMTK	1	M25(Oxidation)	2997.46	0	0.000128512	0	0	0	0	0	0	8.51978e+06	0	0	0	0	0	0	0	0	0	0	0	0	0	0
	FAEDDKK	1		852.408	0	0.000536951	0	0	0	0	0	0	1.74103e+06	981656	0	0	0	0	0	0	0	0	0	0	0	0	0
	LGGKLDEDDKK	1		1217.63	0	0.000989079	0	0	0	0	0	0	570341	0	0	0	0	0	0	0	0	0	0	0	0	0	0
	SNKPSVEVK	1		987.543	0	0.00239546	0	0	0	0	0	0	2.33256e+06	0	0	0	0	0	0	0	0	0	0	0	0	0	0
	ALSTQHQTK	2		1013.54	0	0.00244845	0	0	0	0	0	0	2.54768e+06	1.08938e+06	354436	285238	0	0	0	0	0	0	0	0	0	0	0
	VMEYFIK	2	M2(Oxidation)	945.474	0	0.00357208	0	0	0	0	0	0	0	4.22973e+06	0	0	0	0	0	0	0	0	0	0	0	0	0
	NQIEDKEK	1		1003.5	0.002784	0.0121149	0	0	0	0	0	0	4.54942e+06	1.52554e+06	0	0	0	0	0	0	0	0	0	0	0	0	0
	DNHQLGK	1		811.405	0.002784	0.0143493	0	0	0	0	0	0	3257126	767329	0	0	0	0	0	0	0	0	0	0	0	0	0
	LDEDDKK	1		862.414	0.005421	0.0602723	0	0	0	0	0	0	773564	0	0	0	0	0	0	0	0	0	0	0	0	0	0
	FDLTGLPPAPR	1		1183.65	0.00375	0.274614	0	0	0	0	0	0	9.82042e+06	0	0	0	0	0	0	0	0	0	0	0	0	0	0
Q09591	Mitotic chromosome and X-chromosome-associated protein mix-1 OS=Caenorhabditis elegans GN=mix-1 PE=1 SV=2 - [MIX1_CAEEL]	16.24	1	20	catalytic activity; metal ion binding; nucleotide binding; protein binding; transcription regulator activity	chromosome; cytoplasm; membrane; nucleus	cell division; cell organization and biogenesis; cellular component movement; development; metabolic process; regulation of biological process; response to stimulus	1244	140.254	8.1333	Pf00005; Pf02463; Pf02483; Pf06470	0	0	0	3.18345e+06	252626	0	0	0	0	0	0	0	0	0	0	0	0	0	0	0	0
	Sequence	# Proteins	Modifications	MH+ [Da]	q-Value	PEP	A7: Area	B7: Area	C7: Area	D7: Area	E7: Area	F7: Area	G7: Area	H7: Area	I7: Area	J7: Area	K7: Area	L7: Area	M7: Area	N7: Area	O7: Area	P7: Area	Q7: Area	R7: Area	S7: Area	T7: Area	U7: Area
	TNINNSEFGIVVR	1		1462.76	0	1.1224e-10	0	0	0	2.6208e+06	0	0	0	0	0	0	0	0	0	0	0	0	0	0	0	0	0
	VLQAQALELTDAGK	1		1456.8	0	5.7076e-10	0	0	0	3.8964e+06	0	0	0	0	0	0	0	0	0	0	0	0	0	0	0	0	0
	STASQMSSGITAAK	1	M6(Oxidation)	1355.65	0	2.0937e-06	0	0	0	1.03898e+06	0	0	0	0	0	0	0	0	0	0	0	0	0	0	0	0	0
	DIQSQSDDEALVTK	1		1548.74	0	3.23976e-06	0	0	0	3.03317e+06	0	0	0	0	0	0	0	0	0	0	0	0	0	0	0	0	0
	ELTSLQQSEASNR	1		1462.71	0	9.74118e-06	0	0	0	647452	0	0	0	0	0	0	0	0	0	0	0	0	0	0	0	0	0
	SKSDIGSADNYQK	1		1412.66	0	1.00931e-05	0	0	0	572230	0	0	0	0	0	0	0	0	0	0	0	0	0	0	0	0	0
	FADGHSTCTR	1	C8(Carbamidomethyl)	1151.49	0	2.16063e-05	0	0	0	651905	0	0	0	0	0	0	0	0	0	0	0	0	0	0	0	0	0
	RPQIEAQQR	1		1125.61	0	6.1899e-05	0	0	0	1.13319e+06	367554	0	0	0	0	0	0	0	0	0	0	0	0	0	0	0	0
	SDIGSADNYQK	1		1197.54	0	7.43551e-05	0	0	0	442045	137699	0	0	0	0	0	0	0	0	0	0	0	0	0	0	0	0
	LKEVDR	1		759.435	0	8.58923e-05	0	0	0	294225	0	0	0	0	0	0	0	0	0	0	0	0	0	0	0	0	0
	AEQTVAQNK	1		988.505	0	0.000252333	0	0	0	860552	0	0	0	0	0	0	0	0	0	0	0	0	0	0	0	0	0
	GGLYDFEGYTVSK	1		1435.67	0	0.000303548	0	0	0	2.46455e+06	0	0	0	0	0	0	0	0	0	0	0	0	0	0	0	0	0
	TLKDVEDK	1		947.504	0	0.00491001	0	0	0	474334	0	0	0	0	0	0	0	0	0	0	0	0	0	0	0	0	0
	YNDTVTK	1		840.409	0	0.0277041	0	0	0	562100	0	0	0	0	0	0	0	0	0	0	0	0	0	0	0	0	0
	VHSEEYEK	1		1020.46	0	0.0536456	0	0	0	597626	0	0	0	0	0	0	0	0	0	0	0	0	0	0	0	0	0
	SMHELISHGGTK	1	M2(Oxidation)	1312.63	0	0.0564776	0	0	0	461851	0	0	0	0	0	0	0	0	0	0	0	0	0	0	0	0	0
	SCCIQNVSNLDTCEAK	1	C2(Carbamidomethyl); C3(Carbamidomethyl); C13(Carbamidomethyl)	1898.8	0	0.0981558	0	0	0	1.89228e+06	0	0	0	0	0	0	0	0	0	0	0	0	0	0	0	0	0
	DSLHELSGGQR	1		1198.58	0.002629	0.217428	0	0	0	618581	0	0	0	0	0	0	0	0	0	0	0	0	0	0	0	0	0
	IITAQATGK	1		902.53	0.003701	0.235533	0	0	0	1.11654e+06	0	0	0	0	0	0	0	0	0	0	0	0	0	0	0	0	0
	EKELTSLQQSEASNRK	1		1847.94	0.009588	0.253086	0	0	0	468896	0	0	0	0	0	0	0	0	0	0	0	0	0	0	0	0	0
Q93794	F-box/WD repeat-containing protein sel-10 OS=Caenorhabditis elegans GN=sel-10 PE=1 SV=3 - [SEL10_CAEEL]	35.43	2	19	protein binding	cytoplasm; nucleus	cell communication; development; metabolic process; regulation of biological process; reproduction	587	65.2702	6.40479	Pf00646; Pf00400	1.09331e+06	0	503252	340569	1.23795e+06	410841	295666	0	3.12481e+06	8.57347e+06	6.13951e+06	5.30134e+06	0	0	0	0	0	0	0	0	0
	Sequence	# Proteins	Modifications	MH+ [Da]	q-Value	PEP	A7: Area	B7: Area	C7: Area	D7: Area	E7: Area	F7: Area	G7: Area	H7: Area	I7: Area	J7: Area	K7: Area	L7: Area	M7: Area	N7: Area	O7: Area	P7: Area	Q7: Area	R7: Area	S7: Area	T7: Area	U7: Area
	LCSTSTMLACAVGSR	2	C2(Carbamidomethyl); C10(Carbamidomethyl)	1613.74	0	5.62683e-16	0	0	0	0	270776	0	0	0	0	1.69415e+06	1.73658e+06	0	0	0	0	0	0	0	0	0	0
	NMVATSSDDGTVK	2	M2(Oxidation)	1340.6	0	9.14322e-15	0	0	0	0	462858	0	0	0	1.31934e+06	2.05016e+06	2.93303e+06	0	0	0	0	0	0	0	0	0	0
	DLSSAEQMDAFTR	2	M8(Oxidation)	1486.65	0	3.22437e-14	0	0	0	0	1.12432e+06	0	0	0	0	3.57075e+06	3.73748e+06	0	0	0	0	0	0	0	0	0	0
	VYSLLFESER	2		1242.64	0	1.95032e-12	0	0	0	0	0	0	0	0	6.47321e+06	1.23756e+07	1.08654e+07	8682183	0	0	0	0	0	0	0	0	0
	NMVATSSDDGTVK	2		1324.6	0	1.88871e-10	0	0	0	0	0	0	0	0	0	2.14453e+06	1.84416e+06	2.28433e+06	0	0	0	0	0	0	0	0	0
	HLATLHGHHAAVR	2		1419.77	0	5.9658e-10	0	0	0	0	0	0	0	0	513400	4.9687e+06	0	2.60891e+06	0	0	0	0	0	0	0	0	0
	GNILVSCNADSHVR	2	C7(Carbamidomethyl)	1541.75	0	6.20124e-10	0	0	0	0	1.24026e+06	0	0	0	1.58187e+06	7.24742e+06	0	4.15109e+06	0	0	0	0	0	0	0	0	0
	LCSTSTMLACAVGSR	2	C2(Carbamidomethyl); M7(Oxidation); C10(Carbamidomethyl)	1629.74	0	9.4303e-10	0	0	0	0	0	0	0	0	0	3.40784e+06	0	0	0	0	0	0	0	0	0	0	0
	NWNANPIMGSAVLR	2	M8(Oxidation)	1558.78	0	2.96926e-09	0	0	0	0	976877	0	0	0	1.25468e+06	3.86941e+06	0	3.07074e+06	0	0	0	0	0	0	0	0	0
	VWSTVDGSLLHTLQGHTSTVR	2		2294.19	0	7.86061e-08	0	0	0	0	0	0	0	0	0	3.577e+06	0	0	0	0	0	0	0	0	0	0	0
	DLSSAEQMDAFTR	2		1470.65	0	9.31548e-07	0	0	0	0	0	0	0	0	0	2.14226e+06	0	0	0	0	0	0	0	0	0	0	0
	LLQESNMTNIR	2	M7(Oxidation)	1334.67	0	2.45507e-05	0	0	0	0	1.34927e+06	0	0	0	0	4.971e+06	3.81564e+06	2.64067e+06	0	0	0	0	0	0	0	0	0
	FGDIFER	2		883.43	0	6.3776e-05	0	0	0	0	0	0	0	0	0	5.5481e+06	3.09284e+06	0	0	0	0	0	0	0	0	0	0
	TLTGHNNR	2		912.465	0	0.000260166	0	0	0	0	0	0	0	0	335153	1.53847e+06	826197	379724	0	0	0	0	0	0	0	0	0
	IWNAHTGR	2		954.489	0	0.000445322	0	0	0	0	0	0	0	0	0	1.67365e+06	1.09124e+06	0	0	0	0	0	0	0	0	0	0
	SIVCSGSLDTSIR	2	C4(Carbamidomethyl)	1394.69	0	0.000730585	0	0	0	0	0	0	0	0	0	6.09741e+06	0	0	0	0	0	0	0	0	0	0	0
	LISEIDKIWK	2		1244.73	0	0.00171957	0	0	0	0	0	0	0	0	0	807085	0	0	0	0	0	0	0	0	0	0	0
	VEHLIALFK	2		1069.64	0.001278	0.0102992	0	0	0	0	0	0	0	0	0	1.8961e+06	0	0	0	0	0	0	0	0	0	0	0
	VWDVESGR	2		947.458	0.005873	0.0553821	0	0	0	0	0	0	0	0	0	3.9953e+06	0	0	0	0	0	0	0	0	0	0	0
	NNDLNPR	2		842.411	0.008362	0.0810049	0	0	0	0	0	0	0	0	0	1.96977e+06	0	0	0	0	0	0	0	0	0	0	0
	ADKIEK	1		703.398	0.004104	0.221387	0	0	0	0	0	0	0	0	0	611003	0	0	0	0	0	0	0	0	0	0	0
	HHPDPTDR	1		974.443	0	0.422856	0	0	0	0	257123	0	0	0	0	0	0	0	0	0	0	0	0	0	0	0	0
P52275	Tubulin beta-2 chain OS=Caenorhabditis elegans GN=tbb-2 PE=2 SV=1 - [TBB2_CAEEL]	49.56	3	18	catalytic activity; enzyme regulator activity; nucleotide binding; structural molecule activity	cytoplasm; cytoskeleton	cell differentiation; cell division; cell growth; cell organization and biogenesis; cellular component movement; development; metabolic process; regulation of biological process; reproduction; transport	450	50.3122	4.89404	Pf00091; Pf03953	1.39826e+07	1.10855e+06	0	1.03693e+06	1.73406e+06	0	1.35802e+06	0	245335	7.30385e+06	2.24281e+07	7.77413e+06	6.26459e+06	5.58099e+06	5.2874e+06	5.05836e+06	1.83621e+06	3.42805e+06	8.21588e+06	6.55848e+06	5.29258e+06
	Sequence	# Proteins	Modifications	MH+ [Da]	q-Value	PEP	A7: Area	B7: Area	C7: Area	D7: Area	E7: Area	F7: Area	G7: Area	H7: Area	I7: Area	J7: Area	K7: Area	L7: Area	M7: Area	N7: Area	O7: Area	P7: Area	Q7: Area	R7: Area	S7: Area	T7: Area	U7: Area
	LAVNMVPFPR	5	M5(Oxidation)	1159.63	0	5.4446e-16	1.26794e+07	0	0	1.01878e+06	0	0	0	0	0	5.62964e+06	1.03549e+07	6.01678e+06	5.87661e+06	6.77687e+06	5.5021e+06	4.08527e+06	0	2875000	5.28267e+06	1.81877e+06	5.0884e+06
	EVDEQMLNVQNK	2	M6(Oxidation)	1462.68	0	5.4446e-16	6.00295e+06	0	0	532626	0	0	0	0	0	0	0	0	4.98511e+06	1895457	1.45363e+06	0	0	383064	5.9872e+06	0	0
	FPGQLNADLR	5		1130.59	0	5.4446e-16	7.0419e+06	0	0	0	1.36984e+06	0	0	0	0	3.59425e+06	1.25271e+07	4.56004e+06	7.30211e+06	5.09197e+06	4.62033e+06	0	0	2.21676e+06	6.28567e+06	0	4.33857e+06
	AVLVDLEPGTMDSVR	4	M11(Oxidation)	1617.81	0	5.62683e-16	1.50101e+07	0	0	1.55939e+06	2.09827e+06	0	0	0	0	8.17869e+06	3.09779e+07	8.02602e+06	0	0	5.73977e+06	7.86751e+06	0	0	9.88658e+06	7.70957e+06	6.45077e+06
	ALTVAELTQQMFDAK	3	M11(Oxidation)	1681.85	0	5.65836e-16	1.42584e+07	0	0	0	0	0	0	0	0	8.10323e+06	2.04479e+07	9.27959e+06	0	0	1.92068e+06	0	0	4.46517e+06	0	0	0
	IMSSFSVVPSPK	3		1278.67	0	1.13892e-15	0	0	0	0	0	0	0	0	0	0	6.23896e+06	5.48171e+06	0	0	0	0	0	0	0	0	0
	IMSSFSVVPSPK	3	M2(Oxidation)	1294.67	0	1.76924e-15	8.93602e+06	0	0	0	0	0	0	0	0	3.14257e+06	1.58585e+07	4.49499e+06	5.61505e+06	0	3.24356e+06	3.2223e+06	0	2.94398e+06	0	2.41608e+06	0
	LHFFMPGFAPLSAK	3	M5(Oxidation)	1578.81	0	4.12693e-15	5.10593e+06	0	0	0	0	0	0	0	0	0	7.38585e+06	3.51035e+06	0	4.87412e+06	0	0	0	0	0	0	0
	IDVYYNEANNGK	2		1399.65	0	1.60935e-12	0	0	0	0	0	0	0	0	0	0	6.31745e+06	0	0	0	0	0	0	0	0	0	0
	ISEQFTAMFR	5	M8(Oxidation)	1245.59	0	1.68534e-11	1.60312e+06	0	0	0	0	0	0	0	0	4.10725e+06	9.67048e+06	2.73121e+06	0	0	0	0	0	0	8.47539e+06	8.24449e+06	0
	LAVNMVPFPR	5		1143.63	0	1.59375e-09	2.83723e+06	0	0	0	0	0	0	0	0	0	7.5099e+06	0	0	0	0	1.10164e+06	0	0	0	0	0
	TAVCDIPPR	5	C4(Carbamidomethyl)	1028.52	0	5.51977e-07	3.72939e+06	0	0	0	0	0	0	0	0	0	6.12746e+06	0	2.52311e+06	0	0	0	0	0	0	3.56204e+06	0
	MREIVHVQAGQCGNQIGSK	2	M1(Oxidation); C12(Carbamidomethyl)	2128.04	0	1.63954e-06	1.30498e+06	0	0	0	0	0	0	0	0	0	3343971	0	0	0	0	0	0	0	0	0	0
	GETDLQLER	1		1060.53	0	5.63091e-05	3.56533e+06	0	0	0	0	0	0	0	0	0	0	0	0	0	0	0	0	0	0	0	2.74778e+06
	ISEQFTAMFR	5		1229.6	0	0.000145788	0	0	0	0	0	0	0	0	0	0	1.76882e+06	0	0	0	0	0	0	0	0	0	0
	EIVHVQAGQCGNQIGSK	2	C10(Carbamidomethyl)	1824.9	0	0.000232452	0	0	0	0	0	0	0	0	0	0	0	0	0	0	0	0	0	0	0	1.76954e+06	0
	EAEGCDCLQGFQLTHSLGGGTGSGMGTLLISK	3	C5(Carbamidomethyl); C7(Carbamidomethyl); M25(Oxidation)	3297.51	0	0.000459339	0	0	0	0	0	0	0	0	0	0	0	0	0	0	0	0	0	0	0	3.72137e+06	0
	AVLVDLEPGTMDSVR	4		1601.82	0	0.000666099	2.32011e+06	0	0	0	0	0	0	0	0	0	9.00452e+06	0	0	0	0	0	0	0	0	0	0
	FWEVISDEHGIQPDGTFK	2		2105	0	0.00226041	0	0	0	0	0	0	0	0	0	0	0	0	0	0	0	0	0	0	0	0	1.12265e+06
	IREEYPDR	4		1077.53	0	0.0110261	1.17727e+06	0	0	0	0	0	0	0	0	0	7.0321e+06	0	0	0	0	0	0	0	0	0	0
	NMMAACDPR	5	M2(Oxidation); M3(Oxidation); C6(Carbamidomethyl)	1097.42	0	0.0154924	2.43868e+06	0	0	0	0	0	0	0	0	1.02565e+06	0	0	0	0	0	0	0	645801	0	0	0
	EVDEQMLNVQNK	2		1446.69	0	0.030349	0	0	0	0	0	0	0	0	0	0	0	4.06013e+06	0	0	0	0	0	0	0	0	0
	YLTVAAMFR	2	M7(Oxidation)	1087.56	0.00489	0.0697511	0	0	0	0	0	0	0	0	0	0	8.06515e+06	0	0	0	0	0	0	0	0	0	0
	NMMAACDPR	5	M3(Oxidation); C6(Carbamidomethyl)	1081.42	0.004722	0.188547	0	0	0	0	0	0	0	0	0	0	0	831850	0	0	0	0	0	0	0	0	0
Q94261	COP9/Signalosome and eIF3 complex-shared subunit 1 OS=Caenorhabditis elegans GN=cif-1 PE=1 SV=1 - [EIF3M_CAEEL]	43.08	1	18	catalytic activity; DNA binding; protein binding; receptor activity; RNA binding; signal transducer activity	cytoplasm; extracellular; membrane; nucleus	cell differentiation; development; metabolic process; regulation of biological process; reproduction; response to stimulus	390	44.056	5.75732	Pf01399	0	0	0	0	0	0	0	0	0	0	0	2.9044e+07	1.15502e+06	0	0	0	0	0	0	0	0
	Sequence	# Proteins	Modifications	MH+ [Da]	q-Value	PEP	A7: Area	B7: Area	C7: Area	D7: Area	E7: Area	F7: Area	G7: Area	H7: Area	I7: Area	J7: Area	K7: Area	L7: Area	M7: Area	N7: Area	O7: Area	P7: Area	Q7: Area	R7: Area	S7: Area	T7: Area	U7: Area
	GTGWASHAGIAVR	1		1282.66	0	0.00477396	0	0	0	0	0	0	0	0	0	0	0	1.71865e+07	1.88667e+06	0	0	0	0	0	0	0	0
	VMTALLGTYTEK	1		1326.7	0	0.00824981	0	0	0	0	0	0	0	0	0	0	0	2.52828e+07	0	0	0	0	0	0	0	0	0
	ALVDMCAEAR	1	M5(Oxidation); C6(Carbamidomethyl)	1151.52	0	0.00937016	0	0	0	0	0	0	0	0	0	0	0	1.15969e+07	0	0	0	0	0	0	0	0	0
	ALVDMCAEAR	1	C6(Carbamidomethyl)	1135.52	0	0.00982044	0	0	0	0	0	0	0	0	0	0	0	2.00744e+07	0	0	0	0	0	0	0	0	0
	GYSNFHTVQEK	1		1309.62	0	0.0150396	0	0	0	0	0	0	0	0	0	0	0	2.07675e+07	0	0	0	0	0	0	0	0	0
	QTHNNVHEVNQR	1		1475.71	0	0.0152247	0	0	0	0	0	0	0	0	0	0	0	1.64935e+07	423365	0	0	0	0	0	0	0	0
	TLIVSSYQHR	1		1203.65	0	0.0178589	0	0	0	0	0	0	0	0	0	0	0	2.98136e+07	0	0	0	0	0	0	0	0	0
	NEISLDELAK	1		1131.59	0	0.0199552	0	0	0	0	0	0	0	0	0	0	0	8.11773e+06	0	0	0	0	0	0	0	0	0
	VDETILLK	1		930.55	0	0.0247069	0	0	0	0	0	0	0	0	0	0	0	1.37503e+07	0	0	0	0	0	0	0	0	0
	SFSFDHLER	1		1137.53	0	0.0266818	0	0	0	0	0	0	0	0	0	0	0	2.06004e+07	0	0	0	0	0	0	0	0	0
	RFGTEQWVLLEK	1		1505.81	0	0.0391473	0	0	0	0	0	0	0	0	0	0	0	1.04252e+07	0	0	0	0	0	0	0	0	0
	ALLVDQR	1		814.477	0	0.0444433	0	0	0	0	0	0	0	0	0	0	0	2.70782e+07	0	0	0	0	0	0	0	0	0
	FVTEHLK	1		873.482	0	0.050422	0	0	0	0	0	0	0	0	0	0	0	1.33431e+07	0	0	0	0	0	0	0	0	0
	CEPVVDSFIK	1	C1(Carbamidomethyl)	1193.59	0	0.0527027	0	0	0	0	0	0	0	0	0	0	0	3.02401e+07	0	0	0	0	0	0	0	0	0
	DDAMECVR	1	C6(Carbamidomethyl)	995.39	0	0.0534166	0	0	0	0	0	0	0	0	0	0	0	7.13043e+06	0	0	0	0	0	0	0	0	0
	TAVVDPK	1		729.414	0	0.0659471	0	0	0	0	0	0	0	0	0	0	0	1.2428e+07	0	0	0	0	0	0	0	0	0
	INEMAR	1		733.366	0.004722	0.127565	0	0	0	0	0	0	0	0	0	0	0	6.74085e+06	0	0	0	0	0	0	0	0	0
	QYLNKHDSVK	1		1231.64	0.004722	0.174416	0	0	0	0	0	0	0	0	0	0	0	881485	0	0	0	0	0	0	0	0	0
	INEMAR	1	M4(Oxidation)	749.361	0.004722	0.179548	0	0	0	0	0	0	0	0	0	0	0	5.86708e+06	0	0	0	0	0	0	0	0	0
	VMTALLGTYTEK	1	M2(Oxidation)	1342.69	0.006824	0.230713	0	0	0	0	0	0	0	0	0	0	0	9.30785e+06	0	0	0	0	0	0	0	0	0
	QLQELR	1		786.446	0.006874	0.25932	0	0	0	0	0	0	0	0	0	0	0	1.43549e+07	0	0	0	0	0	0	0	0	0
Q6A8K1	Actin protein 4, isoform c OS=Caenorhabditis elegans GN=act-4 PE=2 SV=1 - [Q6A8K1_CAEEL]	54.42	4	17	catalytic activity; motor activity; nucleotide binding; protein binding; structural molecule activity	cytoplasm; cytoskeleton	cell division; cell organization and biogenesis; cellular component movement; development; metabolic process; reproduction; transport	362	40.4002	5.8335	Pf00022	6.91263e+06	0	1.39452e+06	4.98078e+06	9.48933e+06	3.72558e+06	7.32911e+06	6.35967e+06	1.94412e+07	1.45874e+07	8.57945e+06	9.3351e+07	1.51979e+08	1.37724e+08	1.07835e+07	3.13981e+07	1.16012e+07	9.46705e+06	3.39673e+07	0	0
	Sequence	# Proteins	Modifications	MH+ [Da]	q-Value	PEP	A7: Area	B7: Area	C7: Area	D7: Area	E7: Area	F7: Area	G7: Area	H7: Area	I7: Area	J7: Area	K7: Area	L7: Area	M7: Area	N7: Area	O7: Area	P7: Area	Q7: Area	R7: Area	S7: Area	T7: Area	U7: Area
	DLYANTVLSGGTTMYPGIADR	5	M14(Oxidation)	2231.07	0	6.72878e-15	0	0	0	0	2.28535e+06	1.83805e+06	0	0	0	2.74257e+06	0	2.19272e+07	5.30716e+07	4.57993e+07	0	0	0	0	0	0	0
	KDLYANTVLSGGTTMYPGIADR	5	M15(Oxidation)	2359.16	0	1.03189e-11	0	0	0	0	0	0	0	0	0	0	0	0	2.07862e+07	2.02609e+07	0	0	0	0	0	0	0
	SYELPDGQVITVGNER	5		1776.87	0	6.87375e-10	8.44357e+06	0	0	5.35694e+06	9.82032e+06	6.60057e+06	7.92822e+06	1.16462e+07	1.56298e+07	1.65971e+07	1.09885e+07	1.15335e+08	1.85889e+08	1.6421e+08	9.86715e+06	3.35011e+07	2.0754e+07	1.04064e+07	0	0	0
	VAPEEHPVLLTEAPLNPK	5		1954.06	0	2.07349e-08	1.02497e+07	0	0	6.9979e+06	1.28659e+07	2.00764e+06	1.09018e+07	3.24102e+06	2.32526e+07	2.07209e+07	1.1416e+07	1.03398e+08	1.78624e+08	159562438	2.05808e+07	2.92951e+07	4.72201e+06	1.07426e+07	5.47977e+07	0	0
	AGFAGDDAPR	5		976.447	0	4.16128e-06	2.04462e+06	0	0	1.12479e+06	2.67751e+06	2.56854e+06	1.88973e+06	0	0	2.78388e+06	0	3.23069e+07	5.09131e+07	6.28101e+06	0	0	0	0	2.57197e+07	0	0
	IWHHTFYNELR	6		1515.75	0	7.36475e-06	0	0	0	1.05297e+06	1.04749e+06	0	3.15736e+06	4.19178e+06	0	0	2.10267e+06	3.18053e+07	5.44232e+07	6.6315e+07	0	0	0	0	0	0	0
	DSYVGDEAQSK	6		1198.52	0	7.96063e-05	1.3042e+06	0	0	621636	1.88059e+06	1.73293e+06	1.70451e+06	1.62823e+06	0	2.67749e+06	1.72875e+06	1.87125e+07	3.01431e+07	1.25997e+07	1.90241e+06	0	0	419082	0	0	0
	GYSFTTTAER	5		1132.53	0	0.000126827	0	0	0	2.58749e+06	5.78176e+06	0	0	0	0	0	0	6.13203e+07	9.14242e+07	8.93981e+07	0	0	0	7.25215e+06	2.13846e+07	0	0
	QEYDESGPSIVHR	6		1516.7	0	0.000186766	0	0	0	1.12251e+06	3.07494e+06	0	0	0	0	6.4443e+06	0	4.3263e+07	6.41316e+07	5.94808e+07	0	0	9.32751e+06	0	0	0	0
	TTGVVLDSGDGVTHTVPIYEGYALPHAILR	4		3151.64	0	0.000810479	0	0	0	0	0	0	0	0	0	0	0	0	0	5.69462e+07	0	0	0	0	0	0	0
	AVFPSIVGRPR	5		1198.7	0	0.0045451	0	0	0	0	0	0	0	0	0	0	0	2.06826e+07	3.11393e+07	0	0	0	0	0	0	0	0
	DLTDYLMK	5	M7(Oxidation)	1014.48	0.001278	0.0074929	0	0	0	1102881	0	0	0	0	0	5.94225e+06	3.33384e+06	2.73715e+07	0	0	0	0	0	0	0	0	0
	HQGVMVGMGQK	5	M5(Oxidation)	1187.56	0	0.0127477	0	0	0	0	0	0	0	0	0	0	0	2.77538e+06	0	0	0	0	0	0	0	0	0
	EITALAPSTMK	5		1161.62	0	0.0140915	0	0	0	0	0	0	0	0	0	0	0	2.32715e+07	0	0	0	0	0	0	0	0	0
	EITALAPSTMK	5	M10(Oxidation)	1177.61	0	0.0255114	0	0	0	0	0	0	0	0	0	0	0	1.34254e+07	2.77613e+07	0	0	0	0	0	0	0	0
	HQGVMVGMGQK	5	M5(Oxidation); M8(Oxidation)	1203.56	0	0.0338062	649834	0	0	0	500831	0	0	0	0	695483	0	7.87633e+06	0	0	0	0	0	0	0	0	0
	DSYVGDEAQSKR	6		1354.62	0	0.0353639	0	0	0	0	0	0	0	0	0	0	0	0	2.38876e+07	0	908977	0	0	0	0	0	0
	IIAPPERK	6		923.566	0.002812	0.0590965	0	0	0	0	0	0	0	0	0	0	0	0	0	1.50717e+07	0	0	0	0	0	0	0
	KDLYANTVLSGGTTMYPGIADR	5		2343.16	0.003699	0.16709	0	0	0	0	0	0	0	0	0	0	0	3.49768e+06	0	0	0	0	0	0	0	0	0
	CDIDIR	5	C1(Carbamidomethyl)	791.371	0.005545	0.209249	0	0	0	0	0	0	0	0	0	0	0	8.1967e+06	0	0	0	0	0	0	0	0	0
P10984	Actin-2 OS=Caenorhabditis elegans GN=act-2 PE=2 SV=3 - [ACT2_CAEEL]	52.39	1	17	catalytic activity; motor activity; nucleotide binding; protein binding; structural molecule activity	cytoplasm; cytoskeleton	cell division; cell organization and biogenesis; cellular component movement; development; reproduction; transport	376	41.7508	5.47803	Pf00022	6.91263e+06	393146	1.50949e+06	4.98078e+06	9.48933e+06	3.72558e+06	7.32911e+06	6.35967e+06	1.5168e+07	1.45874e+07	8.57945e+06	9.3351e+07	1.51979e+08	1.37724e+08	1.14981e+07	3.13981e+07	1.18724e+07	9.46705e+06	3.39673e+07	0	1.53328e+07
	Sequence	# Proteins	Modifications	MH+ [Da]	q-Value	PEP	A7: Area	B7: Area	C7: Area	D7: Area	E7: Area	F7: Area	G7: Area	H7: Area	I7: Area	J7: Area	K7: Area	L7: Area	M7: Area	N7: Area	O7: Area	P7: Area	Q7: Area	R7: Area	S7: Area	T7: Area	U7: Area
	DLYANTVLSGGTTMYPGIADR	5	M14(Oxidation)	2231.06	0	2.94003e-22	0	0	0	0	2.28535e+06	1.83805e+06	0	0	0	2.74257e+06	0	2.19272e+07	5.30716e+07	4.57993e+07	0	0	0	0	0	0	0
	VAPEEHPVLLTEAPLNPK	5		1954.06	0	3.2194e-20	1.02497e+07	0	1.39452e+06	6.9979e+06	1.28659e+07	2.00764e+06	1.09018e+07	3.24102e+06	2.32526e+07	2.07209e+07	1.1416e+07	1.03398e+08	1.78624e+08	159562438	2.05808e+07	2.92951e+07	4.72201e+06	1.07426e+07	5.47977e+07	0	0
	AGFAGDDAPR	5		976.447	0	5.4446e-16	2.04462e+06	0	1.62445e+06	1.12479e+06	2.67751e+06	2.56854e+06	1.88973e+06	0	0	2.78388e+06	0	3.23069e+07	5.09131e+07	6.28101e+06	0	0	0	0	2.57197e+07	0	0
	SYELPDGQVITVGNER	5		1776.87	0	5.4446e-16	8.44357e+06	0	0	5.35694e+06	9.82032e+06	6.60057e+06	7.92822e+06	1.16462e+07	1.56298e+07	1.65971e+07	1.09885e+07	1.15335e+08	1.85889e+08	1.6421e+08	9.86715e+06	3.35011e+07	2.0754e+07	1.04064e+07	0	0	0
	IWHHTFYNELR	6		1515.75	0	5.4446e-16	0	0	0	1.05297e+06	1.04749e+06	0	3.15736e+06	4.19178e+06	0	0	2.10267e+06	3.18053e+07	5.44232e+07	6.6315e+07	0	0	0	0	0	0	0
	KDLYANTVLSGGTTMYPGIADR	5	M15(Oxidation)	2359.16	0	5.4446e-16	0	0	0	0	0	0	0	0	0	0	0	0	2.07862e+07	2.02609e+07	0	0	0	0	0	0	0
	GYSFTTTAER	5		1132.53	0	1.17572e-12	0	0	0	2.58749e+06	5.78176e+06	0	0	0	6.62174e+06	0	0	6.13203e+07	9.14242e+07	8.93981e+07	0	0	0	7.25215e+06	2.13846e+07	0	0
	DSYVGDEAQSK	6		1198.52	0	2.79825e-11	1.3042e+06	0	0	621636	1.88059e+06	1.73293e+06	1.70451e+06	1.62823e+06	0	2.67749e+06	1.72875e+06	1.87125e+07	3.01431e+07	1.25997e+07	1.90241e+06	0	0	419082	0	0	0
	QEYDESGPSIVHR	6		1516.7	0	3.04854e-11	0	0	0	1.12251e+06	3.07494e+06	0	2.1639e+06	0	0	6.4443e+06	0	4.3263e+07	6.41316e+07	5.94808e+07	0	0	9.32751e+06	0	0	0	0
	AVFPSIVGRPR	5		1198.7	0	1.50658e-09	0	0	0	0	800685	0	0	0	0	0	0	2.06826e+07	3.11393e+07	0	0	0	0	0	0	0	0
	DSYVGDEAQSKR	6		1354.62	0	3.3212e-07	0	0	0	0	0	0	0	0	0	0	0	0	2.38876e+07	0	908977	0	0	0	0	0	0
	EITALAPSTMK	5	M10(Oxidation)	1177.61	0	0.000936909	0	0	0	0	0	0	0	0	0	0	0	1.34254e+07	2.77613e+07	0	0	0	0	0	0	0	0
	HQGVMVGMGQK	5	M5(Oxidation)	1187.56	0	0.00634208	0	0	0	0	0	0	0	0	0	0	0	2.77538e+06	0	0	0	0	0	0	0	0	0
	CDIDIR	5	C1(Carbamidomethyl)	791.371	0	0.00704937	0	0	0	0	0	0	0	0	0	0	0	8.1967e+06	1.78574e+07	0	0	0	0	436794	0	0	0
	EITALAPSTMK	5		1161.62	0	0.00708207	0	0	0	0	0	0	0	0	0	0	0	2.32715e+07	0	0	0	0	0	0	0	0	0
	DLTDYLMK	5	M7(Oxidation)	1014.48	0.001278	0.0074929	0	0	0	1102881	0	0	0	0	0	5.94225e+06	3.33384e+06	2.73715e+07	4.7963e+07	0	4.04636e+06	0	0	0	0	0	0
	TTGIVLDSGDGVTHTVPIYEGYALPHAILR	1		3165.66	0	0.0156681	0	0	0	0	0	0	0	0	0	0	0	0	0	0	0	0	5.5358e+06	0	0	0	0
	HQGVMVGMGQK	5	M5(Oxidation); M8(Oxidation)	1203.56	0	0.0338062	649834	0	0	0	500831	0	0	0	0	695483	0	7.87633e+06	0	0	0	0	0	0	0	0	0
	IIAPPERK	6		923.566	0.002328	0.0416912	0	0	0	0	0	0	0	0	0	0	0	0	0	1.50717e+07	0	0	0	0	0	0	0
	KDLYANTVLSGGTTMYPGIADR	5		2343.16	0.003699	0.16709	0	0	0	0	0	0	0	0	0	0	0	3.49768e+06	0	0	0	0	0	0	0	0	0
O61792	Proteasome regulatory particle, non-atpase-like protein 8, confirmed by transcript evidence OS=Caenorhabditis elegans GN=rpn-8 PE=1 SV=1 - [O61792_CAEEL]	47.51	1	17	protein binding	cytoplasm; cytosol; proteasome	cell division; development; reproduction	362	40.662	6.48096	Pf01398	0	0	0	0	0	0	552591	108569	0	202058	1.54246e+06	3.51801e+07	0	0	0	0	0	0	0	0	0
	Sequence	# Proteins	Modifications	MH+ [Da]	q-Value	PEP	A7: Area	B7: Area	C7: Area	D7: Area	E7: Area	F7: Area	G7: Area	H7: Area	I7: Area	J7: Area	K7: Area	L7: Area	M7: Area	N7: Area	O7: Area	P7: Area	Q7: Area	R7: Area	S7: Area	T7: Area	U7: Area
	AGAHHCLGNVHANLPVNK	1	C6(Carbamidomethyl)	1908.96	0	0.000316051	0	0	0	0	0	0	0	0	0	0	0	2.13497e+07	0	0	0	0	0	0	0	0	0
	DIKDQTAGTLSQR	1		1432.74	0	0.00289539	0	0	0	0	0	0	0	0	0	0	0	3.09414e+07	0	0	0	0	0	0	0	0	0
	VVGVLLGSMK	1	M9(Oxidation)	1018.59	0	0.00576922	0	0	0	0	0	0	0	0	0	0	0	1.3889e+07	0	0	0	0	0	0	0	0	0
	DKTLDIGNSFAVPFDEDDKDK	1		2369.11	0	0.00625007	0	0	0	0	0	0	0	0	0	0	0	5.76011e+06	0	0	0	0	0	0	0	0	0
	AEKEQETGEAEK	1		1348.62	0	0.00638061	0	0	0	0	0	0	0	0	0	0	437346	1.15912e+07	0	0	0	0	0	0	0	0	0
	SVVALHNLIDNK	1		1322.74	0	0.00650442	0	0	0	0	0	0	0	0	0	0	0	3.23596e+07	0	0	0	0	0	0	0	0	0
	VVGVLLGSMK	1		1002.6	0	0.006797	0	0	0	0	0	0	0	0	0	0	0	1.59281e+07	0	0	0	0	0	0	0	0	0
	ITDQLMGLR	1		1046.57	0	0.00688379	0	0	0	0	0	0	0	0	0	0	0	1.82398e+07	0	0	0	0	0	0	0	0	0
	GLQSQLESIEK	1		1231.65	0	0.011023	0	0	0	0	0	0	0	0	0	0	2.64758e+06	4.22395e+07	0	0	0	0	0	0	0	0	0
	AEKEQETGEAEKK	1		1476.72	0	0.011656	0	0	0	0	0	0	0	0	0	0	0	381669	0	0	0	0	0	0	0	0	0
	IVGWYHTGPK	1		1157.61	0	0.0161315	0	0	0	0	0	0	0	0	0	0	0	14357891	0	0	0	0	0	0	0	0	0
	ITDQLMGLR	1	M6(Oxidation)	1062.56	0	0.0212907	0	0	0	0	0	0	0	0	0	0	0	2.09938e+07	0	0	0	0	0	0	0	0	0
	TFEHVPSDIGAEEAEEVGVEHLLR	1		2663.29	0	0.022183	0	0	0	0	0	0	0	0	0	0	0	6.25998e+06	0	0	0	0	0	0	0	0	0
	TLDIGNSFAVPFDEDDKDK	1		2125.99	0	0.0553325	0	0	0	0	0	0	0	0	0	0	0	9.06197e+06	0	0	0	0	0	0	0	0	0
	SSTPNTPKK	1		959.513	0	0.0592219	0	0	0	0	0	0	0	0	0	0	0	0	0	0	0	0	0	0	0	0	0
	EQETGEAEK	1		1020.45	0	0.0651068	0	0	0	0	0	0	0	0	0	0	0	2.32514e+06	0	0	0	0	0	0	0	0	0
	YLHDIVR	1		915.504	0	0.0785883	0	0	0	0	0	0	0	0	0	0	0	1.54786e+07	0	0	0	0	0	0	0	0	0
	EKIVGWYHTGPK	1		1414.75	0.006824	0.22765	0	0	0	0	0	0	0	0	0	0	0	2.24491e+06	0	0	0	0	0	0	0	0	0
	LHKNDIAINEQLK	1		1535.85	0.00796	0.253726	0	0	0	0	0	0	0	0	0	0	0	1.54467e+06	0	0	0	0	0	0	0	0	0
P27604	Adenosylhomocysteinase OS=Caenorhabditis elegans GN=ahcy-1 PE=1 SV=1 - [SAHH_CAEEL]	46	1	17	catalytic activity; protein binding	extracellular	cell organization and biogenesis; development; metabolic process; regulation of biological process; reproduction; response to stimulus; transport	437	47.5054	6.25244	Pf02826; Pf05221; Pf02254; Pf00670	0	0	0	0	492691	0	0	0	0	0	1.83393e+06	7.18098e+07	1.1238e+06	1.97712e+06	0	0	0	2.4532e+06	0	0	0
	Sequence	# Proteins	Modifications	MH+ [Da]	q-Value	PEP	A7: Area	B7: Area	C7: Area	D7: Area	E7: Area	F7: Area	G7: Area	H7: Area	I7: Area	J7: Area	K7: Area	L7: Area	M7: Area	N7: Area	O7: Area	P7: Area	Q7: Area	R7: Area	S7: Area	T7: Area	U7: Area
	EIILAENEMPGLMAMR	1	M9(Oxidation); M13(Oxidation); M15(Oxidation)	1865.88	0	0.000114439	0	0	0	0	0	0	0	0	0	0	0	3.06118e+07	0	0	0	0	0	0	0	0	0
	EIILAENEMPGLMAMR	1	M9(Oxidation); M13(Oxidation)	1849.88	0	0.000372037	0	0	0	0	0	0	0	0	0	0	0	2.5894e+07	0	0	0	0	0	0	0	0	0
	ANIIVTTTGCK	1	C10(Carbamidomethyl)	1177.62	0	0.0015523	0	0	0	0	0	0	0	0	0	0	0	4.82239e+07	0	0	0	0	0	0	0	0	0
	LSDEQASYLGVPVAGPYKPDHYR	1		2562.26	0	0.00176486	0	0	0	0	0	0	0	0	0	0	0	6.93011e+07	0	0	0	0	0	0	0	0	0
	GLSEETTTGVHNLAK	1		1556.79	0	0.00180781	0	0	0	0	0	0	0	0	0	0	0	66504277	0	0	0	0	0	0	0	0	0
	VPAINVNDSVTK	1		1256.68	0	0.00503169	0	0	0	0	0	0	0	0	0	0	0	6.07951e+07	0	0	0	0	0	0	0	0	0
	ATDVMLAGK	1		905.476	0	0.00822919	0	0	0	0	0	0	0	0	0	0	0	1.82984e+07	0	0	0	0	0	0	0	0	0
	YPQYLAGIR	1		1080.58	0	0.010316	0	0	0	0	0	0	0	0	0	0	0	7.79343e+07	0	0	0	0	0	0	0	0	0
	HVILLAEGR	1		1007.6	0	0.0120267	0	0	0	0	0	0	0	0	0	0	0	6.8194e+07	0	0	0	0	0	0	0	0	0
	EIILAENEMPGLMAMR	1	M9(Oxidation)	1833.89	0	0.0155865	0	0	0	0	0	0	0	0	0	0	0	4.1556e+06	0	0	0	0	0	0	0	0	0
	FDNLYGIR	1		997.509	0	0.0187121	0	0	0	0	0	0	0	0	0	0	0	1.47233e+07	0	0	0	0	0	0	0	0	0
	LGLYVLPK	1		902.57	0	0.0233718	0	0	0	0	0	0	0	0	0	0	2.02489e+06	6.42229e+07	0	0	0	0	0	0	0	0	0
	HVILLAEGRLVNLGCATGHPSFVMSNSFTNQVLAQVELWTK	1	C15(Carbamidomethyl); T17(Phospho); M24(Oxidation); T40(Phospho); K41(Dimethyl)	4741.35	0	0.0452245	0	0	0	0	0	0	0	0	0	0	0	0	0	0	0	0	0	4.05113e+06	0	0	0
	SKFDNLYGIR	1		1212.64	0	0.0508413	0	0	0	0	0	0	0	0	0	0	0	4.31357e+07	0	0	0	0	0	0	0	0	0
	VAVVAGYGDVGK	1		1134.61	0	0.0621994	0	0	0	0	0	0	0	0	0	0	1.64297e+06	0	0	0	0	0	0	855260	0	0	0
	YGPSQPLK	1		889.477	0.002125	0.0701912	0	0	0	0	0	0	0	0	0	0	0	3.63918e+07	0	0	0	0	0	0	0	0	0
	FGTPQEYK	1		969.467	0	0.0787733	0	0	0	0	0	0	0	0	0	0	0	4.10202e+07	0	0	0	0	0	0	0	0	0
	KDTIKPQVDR	1		1199.67	0.002125	0.0890242	0	0	0	0	0	0	0	0	0	0	0	5.88853e+06	0	0	0	0	0	0	0	0	0
	ESLPDGIKR	1		1014.56	0.004007	0.093402	0	0	0	0	0	0	0	0	0	0	0	2.26061e+07	0	0	0	0	0	0	0	0	0
P27639	Eukaryotic initiation factor 4A OS=Caenorhabditis elegans GN=inf-1 PE=2 SV=1 - [IF4A_CAEEL]	42.04	3	17	catalytic activity; DNA binding; nucleotide binding; RNA binding		development; metabolic process; regulation of biological process; reproduction; response to stimulus	402	45.379	5.14795	Pf00271; Pf00270	1.29977e+06	0	0	448695	797007	0	0	0	0	2.20233e+06	2.92582e+06	2.2124e+07	4.05333e+06	1.93105e+07	4.36946e+06	7606948	3.17648e+06	2.17895e+06	2.50484e+07	7.69126e+06	2.96102e+06
	Sequence	# Proteins	Modifications	MH+ [Da]	q-Value	PEP	A7: Area	B7: Area	C7: Area	D7: Area	E7: Area	F7: Area	G7: Area	H7: Area	I7: Area	J7: Area	K7: Area	L7: Area	M7: Area	N7: Area	O7: Area	P7: Area	Q7: Area	R7: Area	S7: Area	T7: Area	U7: Area
	VLITTDILAR	2		1114.68	0	5.4446e-16	2.03815e+06	0	0	0	0	0	0	0	0	3.64599e+06	0	2.96842e+07	0	3.4509e+07	5.43614e+06	0	0	4.62639e+06	5.63497e+07	18309772	0
	MFVLDEADEMLSR	1	M1(Oxidation); M10(Oxidation)	1587.7	0	5.4446e-16	0	0	0	0	0	0	0	0	0	0	0	9.47684e+06	0	7.49916e+06	1.66594e+06	0	0	1.26295e+06	0	0	0
	KDELTLEGIR	2		1173.65	0	6.21956e-08	0	0	0	0	0	0	0	0	0	0	0	0	0	1.29606e+07	3.45448e+06	0	0	0	1.28227e+07	3.30371e+06	1.95074e+06
	GFKDQIYEVFR	2		1401.71	0	8.48811e-08	0	0	0	0	0	0	0	0	0	0	0	4.21228e+06	0	1.0462e+07	0	0	6.095e+06	0	0	0	0
	ELAQQIQK	1		957.535	0	1.01722e-07	0	0	0	0	0	0	0	0	0	0	0	1.22818e+07	0	0	4.21775e+06	0	2.40868e+06	647520	3.27171e+06	0	5.9654e+06
	MTENQFTVSCLHGDMDQAER	2	C10(Carbamidomethyl); M15(Oxidation)	2384.99	0	6.05109e-07	0	0	0	0	0	0	0	0	0	0	0	5.84301e+06	0	3.79612e+06	0	0	0	0	0	0	0
	VGDMINR	1	M4(Oxidation)	820.397	0	7.59557e-06	561382	0	0	0	0	0	0	0	0	0	0	0	0	3.52609e+06	0	0	1.02576e+06	417462	0	1.46031e+06	0
	DELTLEGIR	2		1045.55	0	0.000168036	0	0	0	0	0	0	0	0	0	0	0	0	0	0	0	0	0	0	5.39912e+06	0	0
	MFVLDEADEMLSR	1	M10(Oxidation)	1571.71	0	0.000635781	0	0	0	0	0	0	0	0	0	0	0	7.47234e+06	0	0	0	0	0	0	0	0	0
	IDHEDPHVQALVMAPTR	1	M13(Oxidation)	1944.96	0	0.00169243	0	0	0	0	0	0	0	0	0	0	0	1.63153e+07	0	6900903	0	0	0	0	0	0	0
	VGDMINR	1		804.402	0.002328	0.00346937	0	0	0	0	0	0	0	0	0	0	0	0	0	1.79621e+06	0	0	0	0	0	0	0
	MTENQFTVSCLHGDMDQAER	2	M1(Oxidation); C10(Carbamidomethyl); M15(Oxidation)	2400.98	0	0.00401641	0	0	0	0	0	0	0	0	0	0	0	5.47101e+06	0	0	0	0	0	0	0	0	0
	GIYGFGFEKPSAIQK	2		1641.86	0	0.00930767	0	0	0	0	0	0	0	0	0	0	0	1.49431e+07	0	0	0	0	0	0	0	0	0
	DVIAQAQSGTGK	3		1174.6	0	0.0193638	0	0	0	0	0	0	0	0	0	0	0	2.03727e+07	0	9.59226e+06	0	0	0	0	0	0	0
	KVDTLTEK	1		933.524	0	0.0457269	0	0	0	0	0	0	0	0	0	758668	0	4.1555e+06	0	0	0	0	0	0	0	1209963	966928
	GVAINFVTENDAR	2		1405.71	0	0.0545838	0	0	0	0	0	0	0	0	0	0	0	8.92883e+06	0	0	0	0	0	0	0	0	0
	TATFSVSILQR	1		1222.68	0.004007	0.10351	0	0	0	0	0	0	0	0	0	0	0	1.14216e+07	0	0	0	0	0	0	0	0	0
	NALDTSR	1		776.388	0.001568	0.140364	0	0	0	0	0	0	0	0	0	0	0	5.51452e+06	0	0	0	0	0	0	0	0	0
	ENYIHR	2		831.41	0	0.193871	0	0	0	0	0	0	0	0	0	0	0	7.04688e+06	0	0	0	0	0	0	5.9726e+06	0	0
	RKVDTLTEK	1		1089.62	0.00796	0.239298	0	0	0	0	0	0	0	0	0	0	0	2.88454e+06	0	0	0	0	0	0	0	0	0
P46561	ATP synthase subunit beta, mitochondrial OS=Caenorhabditis elegans GN=atp-2 PE=1 SV=2 - [ATPB_CAEEL]	41.08	1	17	catalytic activity; metal ion binding; nucleotide binding; protein binding; transcription regulator activity; transporter activity	cytoplasm; membrane; mitochondrion	cell organization and biogenesis; cellular component movement; development; metabolic process; regulation of biological process; reproduction; response to stimulus; transport	538	57.4909	5.77002	Pf00306; Pf00006; Pf02874	0	0	0	0	0	0	0	0	0	2.02362e+07	4.13182e+07	1.46048e+06	2.4407e+06	0	0	0	0	0	5.31887e+06	726628	0
	Sequence	# Proteins	Modifications	MH+ [Da]	q-Value	PEP	A7: Area	B7: Area	C7: Area	D7: Area	E7: Area	F7: Area	G7: Area	H7: Area	I7: Area	J7: Area	K7: Area	L7: Area	M7: Area	N7: Area	O7: Area	P7: Area	Q7: Area	R7: Area	S7: Area	T7: Area	U7: Area
	FTQAGSEVSALLGR	1		1435.75	0	5.62683e-16	0	0	0	0	0	0	0	0	0	2.17598e+07	4.98852e+07	0	0	0	0	0	0	0	0	0	0
	VSLVYGQMNEPPGAR	1	M8(Oxidation)	1633.8	0	5.62683e-16	0	0	0	0	0	0	0	0	0	1.16514e+07	2.49682e+07	0	0	0	0	0	0	0	0	0	0
	IPSAVGYQPTLATDMGSMQER	1	M18(Oxidation)	2268.06	0	5.62683e-16	0	0	0	0	0	0	0	0	0	2.63074e+06	6.36921e+06	0	0	0	0	0	0	0	0	0	0
	IPSAVGYQPTLATDMGSMQER	1	M15(Oxidation); M18(Oxidation)	2284.06	0	5.62683e-16	0	0	0	0	0	0	0	0	0	1.04832e+07	2.73642e+07	0	0	0	0	0	0	0	0	0	0
	IPSAVGYQPTLATDMGSMQER	1		2252.07	0	5.62683e-16	0	0	0	0	0	0	0	0	0	4.98494e+06	5.55319e+06	0	0	0	0	0	0	0	0	0	0
	ATAANASGR	1		818.41	0	1.43052e-14	0	0	0	0	0	0	0	0	0	3.02158e+06	0	0	0	0	0	0	0	0	0	0	0
	FVSLEETIR	1		1093.59	0	4.17448e-14	0	0	0	0	0	0	0	0	0	1.86208e+07	3.15304e+07	0	0	0	0	0	0	0	0	0	0
	VSLVYGQMNEPPGAR	1		1617.8	0	1.39224e-13	0	0	0	0	0	0	0	0	0	4.38482e+06	1.05569e+07	0	0	0	0	0	0	0	0	0	0
	AHGGYSVFAGVGER	1		1406.68	0	1.49414e-11	0	0	0	0	0	0	0	0	0	5.32974e+06	1.26496e+07	0	0	0	0	0	0	0	0	0	0
	IMDPNVVGQNHYDIAR	1	M2(Oxidation)	1857.89	0	4.03426e-10	0	0	0	0	0	0	0	0	0	1.17575e+07	0	0	0	0	0	0	0	0	0	0	0
	IMNVIGEPIDER	1	M2(Oxidation)	1401.7	0	2.09428e-08	0	0	0	0	0	0	0	0	0	0	17914157	0	0	0	0	0	0	0	0	0	0
	LILEVSQHLGDNVVR	1		1691.95	0	5.53903e-08	0	0	0	0	0	0	0	0	0	4.81222e+06	4.4871e+06	0	0	0	0	0	0	0	0	0	0
	TVLIMELINNVAK	1	M5(Oxidation)	1473.83	0	2.15003e-07	0	0	0	0	0	0	0	0	0	8.6777e+06	0	0	0	0	0	0	0	0	0	0	0
	IGLFGGAGVGK	1		975.562	0	4.86098e-07	0	0	0	0	0	0	0	0	0	19005370	3.40688e+07	0	0	0	0	0	0	0	0	0	0
	IMNVIGEPIDER	1		1385.71	0	5.16468e-07	0	0	0	0	0	0	0	0	0	3.43339e+06	7.90301e+06	0	0	0	0	0	0	0	0	0	0
	VVDLLAPYAK	1		1088.64	0	1.5839e-06	0	0	0	0	0	0	0	0	0	1.99434e+07	4.00007e+07	0	0	0	0	0	0	0	0	0	0
	KAEELAK	1		788.451	0	2.06602e-06	0	0	0	0	0	0	0	0	0	1.48603e+06	4.56601e+06	0	0	0	0	0	0	0	0	0	0
	CIAMDGTEGLVR	1	C1(Carbamidomethyl); M4(Oxidation)	1337.62	0	3.40598e-06	0	0	0	0	0	0	0	0	0	0	6.627e+06	0	0	0	0	0	0	0	0	0	0
	EGNDLYHEMIEGGVIDLK	1	M9(Oxidation)	2047.96	0	6.02816e-05	0	0	0	0	0	0	0	0	0	3.59702e+06	0	0	0	0	0	0	0	0	0	0	0
	GIAELAIYPAVDPLDSTSR	1		1988.04	0.001278	0.0244412	0	0	0	0	0	0	0	0	0	6.03013e+06	0	0	0	0	0	0	0	0	0	0	0
	ILQDYK	1		779.429	0.00489	0.0445307	0	0	0	0	0	0	0	0	0	0	9.15997e+06	0	0	0	0	0	0	0	0	0	0
Q9XXK1	ATP synthase subunit alpha, mitochondrial OS=Caenorhabditis elegans GN=H28O16.1 PE=1 SV=1 - [ATPA_CAEEL]	29	4	17	catalytic activity; metal ion binding; nucleotide binding; protein binding; transporter activity	cytoplasm; membrane; mitochondrion	cell organization and biogenesis; cellular component movement; development; metabolic process; regulation of biological process; reproduction; transport	538	57.7516	8.93896	Pf00306; Pf00006; Pf02874	501117	0	0	0	0	0	0	0	0	2.13867e+07	0	0	0	0	0	0	0	0	0	0	7.31886e+06
	Sequence	# Proteins	Modifications	MH+ [Da]	q-Value	PEP	A7: Area	B7: Area	C7: Area	D7: Area	E7: Area	F7: Area	G7: Area	H7: Area	I7: Area	J7: Area	K7: Area	L7: Area	M7: Area	N7: Area	O7: Area	P7: Area	Q7: Area	R7: Area	S7: Area	T7: Area	U7: Area
	ILGTETGINLEETGK	4		1574.83	0	1.99637e-10	0	0	0	0	0	0	0	0	0	2.41091e+07	0	0	0	0	0	0	0	0	0	0	0
	TGAIVDVPVGDGLLGR	2		1538.85	0	2.92821e-10	0	0	0	0	0	0	0	0	0	1.75466e+07	0	0	0	0	0	0	0	0	0	0	0
	HALIIFDDLSK	3		1271.7	0	1.80964e-07	0	0	0	0	0	0	0	0	0	2.2356e+07	0	0	0	0	0	0	0	0	0	0	0
	EAYPGDVFYLHSR	3		1553.74	0	1.15554e-06	0	0	0	0	0	0	0	0	0	1.76951e+07	0	0	0	0	0	0	0	0	0	0	0
	TIREEGQISPQTDAQLK	3		1913.99	0	3.45804e-06	0	0	0	0	0	0	0	0	0	6.93782e+06	0	0	0	0	0	0	0	0	0	0	0
	VLSIGDGIAR	4		1000.58	0	5.28762e-06	0	0	0	0	0	0	0	0	0	1.51825e+07	0	0	0	0	0	0	0	0	0	0	0
	TAIAIDTIINQK	3		1300.75	0	5.08308e-05	0	0	0	0	0	0	0	0	0	1.32305e+07	0	0	0	0	0	0	0	0	0	0	0
	AVDSLVPIGR	3		1026.59	0	0.000111162	0	0	0	0	0	0	0	0	0	1.25088e+07	0	0	0	0	0	0	0	0	0	0	0
	STVAQIVK	3		845.508	0	0.00338935	0	0	0	0	0	0	0	0	0	5.76242e+06	0	0	0	0	0	0	0	0	0	0	0
	FNDAGDDKKK	3		1137.55	0	0.00401778	0	0	0	0	0	0	0	0	0	1.71505e+06	0	0	0	0	0	0	0	0	0	0	0
	EEGQISPQTDAQLK	3		1543.76	0	0.00458761	0	0	0	0	0	0	0	0	0	6.2946e+06	0	0	0	0	0	0	0	0	0	0	0
	VGSAAQTK	3		761.415	0.001278	0.0185382	0	0	0	0	0	0	0	0	0	2.96229e+06	0	0	0	0	0	0	0	0	0	0	0
	APGIIPR	3		723.451	0.005873	0.0501678	0	0	0	0	0	0	0	0	0	7.29526e+06	0	0	0	0	0	0	0	0	0	0	0
	LTELLK	3		716.455	0.008771	0.094596	0	0	0	0	0	0	0	0	0	6.90975e+06	0	0	0	0	0	0	0	0	0	0	0
	EGDIVKR	1		816.457	0	0.158307	0	0	0	0	0	0	0	0	0	2.70996e+06	0	0	0	0	0	0	0	0	0	0	0
	FNDAGDDKK	1		1009.46	0.004104	0.199757	0	0	0	0	0	0	0	0	0	497390	0	0	0	0	0	0	0	0	0	0	0
	QAVAYR	1		707.383	0.004104	0.213174	0	0	0	0	0	0	0	0	0	5.01855e+06	0	0	0	0	0	0	0	0	0	0	0
P55155	Vitellogenin-1 OS=Caenorhabditis elegans GN=vit-1 PE=1 SV=2 - [VIT1_CAEEL]	12.31	1	17	nucleotide binding; protein binding; transporter activity	cytoplasm; extracellular	development; metabolic process; regulation of biological process; reproduction; transport	1616	187.946	6.93213	Pf01347; Pf00094	1.21843e+06	0	2.46872e+06	1.3729e+06	715488	9.39596e+06	9.4724e+06	1.33651e+06	5.07786e+06	3.29062e+06	2.19754e+06	1.88792e+06	0	3.27192e+06	0	0	0	534589	0	1.32613e+07	0
	Sequence	# Proteins	Modifications	MH+ [Da]	q-Value	PEP	A7: Area	B7: Area	C7: Area	D7: Area	E7: Area	F7: Area	G7: Area	H7: Area	I7: Area	J7: Area	K7: Area	L7: Area	M7: Area	N7: Area	O7: Area	P7: Area	Q7: Area	R7: Area	S7: Area	T7: Area	U7: Area
	TLEGDCQVAYTVIR	3	C6(Carbamidomethyl)	1624.8	0	9.63118e-09	0	0	3.07631e+06	2.06174e+06	0	0	8.28304e+06	2.46298e+06	5.77136e+06	0	0	3.14224e+06	0	0	0	0	0	0	0	0	0
	GEQEIVAQLQNEEIR	3		1755.88	0	1.2344e-08	0	0	2.50764e+06	0	0	1.16679e+07	0	0	0	0	0	1.31767e+06	0	0	0	0	0	0	0	0	0
	SIQETPFPSQTIAEALIK	1		1973.06	0	1.80755e-06	0	0	0	0	0	0	1.12367e+07	0	0	0	0	0	0	0	0	0	0	0	0	0	0
	IESSYDKEEQSEENTSFFTNEK	3		2641.14	0	3.36263e-06	0	0	0	1.69565e+06	0	0	8.89743e+06	0	0	0	0	0	0	0	0	0	0	0	0	0	0
	EFELEQENTESR	3		1510.66	0	4.83205e-06	0	0	0	0	755262	5.3507e+06	0	0	0	0	0	0	0	0	0	0	0	0	0	0	0
	FEYIEAEER	3		1185.54	0	4.50529e-05	1.50484e+06	0	0	0	0	7.5025e+06	2.47974e+06	0	0	0	0	0	0	0	0	0	0	0	0	0	0
	YSSECPECEK	3	C5(Carbamidomethyl); C8(Carbamidomethyl)	1288.48	0	8.49968e-05	658414	0	648884	0	0	0	1.23298e+06	0	1.10108e+06	0	0	0	0	0	0	0	0	0	0	0	0
	LNQINAVAEYK	3		1262.67	0	0.000125429	1.49203e+06	0	1.8222e+06	0	0	9.01749e+06	2719137	0	6.65376e+06	0	0	1.20385e+06	0	0	0	0	0	0	0	0	0
	MFTPLFEQGVK	3	M1(Oxidation)	1312.66	0	0.000192696	0	0	0	0	0	6.27571e+06	0	0	0	0	0	0	0	0	0	0	0	0	0	0	0
	SQLLVVRPEMPSSLR	3	M10(Oxidation)	1727.95	0	0.00178455	0	0	0	0	675714	5.8565e+06	0	898176	0	0	0	0	0	0	0	0	0	0	0	0	0
	KSEVTVNAQLQQSK	3		1559.84	0	0.00217416	0	0	0	284226	0	0	0	0	0	0	0	0	0	0	0	0	0	0	0	0	0
	TELSQIK	3		818.461	0	0.0113745	0	0	0	361303	0	3.90474e+06	1.13546e+06	0	2.80846e+06	0	0	0	0	0	0	0	0	0	0	0	0
	VYLPSIAQR	3		1046.6	0	0.011975	0	0	0	0	0	6.26081e+06	0	0	0	0	0	0	0	0	0	0	0	0	0	0	0
	TVVVPQWQQK	3		1212.67	0	0.0294119	0	0	0	0	0	7.37137e+06	0	0	0	0	0	0	0	0	0	0	0	0	0	0	0
	QYEPEIR	2		934.461	0.002784	0.0440881	0	0	0	0	0	0	2.8141e+06	0	0	0	0	0	0	0	0	0	0	0	0	0	0
	YVQMALEK	2	M4(Oxidation)	997.501	0.005421	0.065784	0	0	0	0	0	0	0	0	0	0	0	0	0	0	0	0	0	0	0	0	0
	VFMQQYK	2	M3(Oxidation)	959.464	0.005421	0.0680824	0	0	0	0	0	0	902834	0	0	0	0	0	0	0	0	0	0	0	0	0	0
Q09309	Uncharacterized WD repeat-containing protein F21H12.1 OS=Caenorhabditis elegans GN=F21H12.1 PE=4 SV=3 - [YQS1_CAEEL]	44.49	1	16	catalytic activity; metal ion binding; protein binding		development; metabolic process; reproduction; response to stimulus	454	51.3033	5.13525	Pf00400	1.00621e+06	0	0	417169	0	440110	0	0	0	6.20064e+06	5.01627e+07	9.34802e+06	0	0	593854	0	0	0	0	0	0
	Sequence	# Proteins	Modifications	MH+ [Da]	q-Value	PEP	A7: Area	B7: Area	C7: Area	D7: Area	E7: Area	F7: Area	G7: Area	H7: Area	I7: Area	J7: Area	K7: Area	L7: Area	M7: Area	N7: Area	O7: Area	P7: Area	Q7: Area	R7: Area	S7: Area	T7: Area	U7: Area
	IQTVLANDTPGSSDESASCVSYDR	1	C19(Carbamidomethyl)	2572.15	0	5.62683e-16	0	0	0	0	0	0	0	0	0	0	2.41751e+07	4.48728e+06	0	0	0	0	0	0	0	0	0
	NVCTDSDGLYVCGASTK	1	C3(Carbamidomethyl); C12(Carbamidomethyl)	1846.79	0	5.62683e-16	0	0	0	0	0	0	0	0	0	0	5.46899e+07	1.06272e+07	0	0	0	0	0	0	0	0	0
	YIEKENEFDMEDEDADEDMTSK	1	M10(Oxidation); M19(Oxidation)	2715.04	0	5.62683e-16	0	0	0	0	0	0	0	0	0	0	1.68617e+07	0	0	0	0	0	0	0	0	0	0
	FNSMVTFAMFHPR	1	M4(Oxidation); M9(Oxidation)	1616.73	0	7.83426e-12	0	0	0	0	0	0	0	0	0	0	7.56848e+06	0	0	0	0	0	0	0	0	0	0
	WGSIVAVGCTDGR	1	C9(Carbamidomethyl)	1377.66	0	2.93064e-11	0	0	0	0	0	0	0	0	0	0	3.50962e+07	0	0	0	0	0	0	0	0	0	0
	VLIYDFMTR	1	M7(Oxidation)	1173.6	0	9.54277e-11	0	0	0	0	0	0	0	0	0	7.37093e+06	3.54046e+07	6.21159e+06	0	0	0	0	0	0	0	0	0
	TYGAQFPEELECHLDLQNASANCCK	1	C12(Carbamidomethyl); C23(Carbamidomethyl); C24(Carbamidomethyl)	2955.27	0	2.35373e-10	0	0	0	0	0	0	0	0	0	3.34932e+06	5.83935e+06	0	0	0	0	0	0	0	0	0	0
	TYELEDLLHQR	1		1416.71	0	1.66084e-09	0	0	0	0	0	0	0	0	0	0	1.34958e+07	8.98788e+06	0	0	0	0	0	0	0	0	0
	IQTVLANDTPGSSDESASCVSYDRK	1	C19(Carbamidomethyl)	2700.24	0	2.68942e-09	0	0	0	0	0	0	0	0	0	0	2.69954e+07	0	0	0	0	0	0	0	0	0	0
	FIITNTQDR	1		1107.58	0	4.16306e-09	0	0	0	0	0	0	0	0	0	0	4.47021e+07	8.42899e+06	0	0	0	0	0	0	0	0	0
	QNTVQQIR	1		986.536	0	2.90643e-08	0	0	0	255084	0	0	0	0	0	3.63805e+06	2.52494e+07	0	0	0	0	0	0	0	0	0	0
	AHSLYIWESNTGSLIK	1		1818.94	0	3.43872e-08	0	0	0	0	0	0	0	0	0	0	1.91774e+06	0	0	0	0	0	0	0	0	0	0
	LLIYNAETLK	1		1177.68	0	0.000161538	0	0	0	579254	0	0	0	0	0	7.59294e+06	5.10963e+07	0	0	0	0	0	0	0	0	0	0
	YIIAGTGK	1		822.472	0	0.0131232	0	0	0	0	0	0	0	0	0	0	1.77545e+07	0	0	0	0	0	0	0	0	0	0
	QPTVEQFSPR	1		1188.6	0.002656	0.0255568	0	0	0	0	0	0	0	0	0	0	34635553	0	0	0	0	0	0	0	0	0	0
	LPDDIR	1		728.393	0.002656	0.0346008	0	0	0	0	0	0	0	0	0	0	4.27202e+06	0	0	0	0	0	0	0	0	0	0
Q19626	Probable V-type proton ATPase subunit B OS=Caenorhabditis elegans GN=vha-12 PE=1 SV=1 - [VATB_CAEEL]	35.85	1	16	catalytic activity; metal ion binding; nucleotide binding; structural molecule activity; transporter activity	cytoplasm; membrane	cell death; cell differentiation; cell organization and biogenesis; cellular component movement; cellular homeostasis; development; metabolic process; regulation of biological process; reproduction; response to stimulus; transport	491	54.716	5.47803	Pf00306; Pf00006; Pf02874	2.798e+06	354521	0	1.15581e+06	2.346e+06	0	2.07154e+06	0	0	4.82987e+07	2.93062e+07	4.00582e+06	0	0	903446	0	0	640393	0	0	0
	Sequence	# Proteins	Modifications	MH+ [Da]	q-Value	PEP	A7: Area	B7: Area	C7: Area	D7: Area	E7: Area	F7: Area	G7: Area	H7: Area	I7: Area	J7: Area	K7: Area	L7: Area	M7: Area	N7: Area	O7: Area	P7: Area	Q7: Area	R7: Area	S7: Area	T7: Area	U7: Area
	AVVQVFEGTSGIDAK	1		1520.79	0	5.62683e-16	0	0	0	0	0	0	0	0	0	6.17798e+07	5.25629e+07	0	0	0	0	0	0	0	0	0	0
	IPIFSASGLPHNEIAAQIVR	1		2133.18	0	5.62683e-16	0	0	0	0	0	0	0	0	0	5.0319e+07	1.65977e+07	0	0	0	0	0	0	0	0	0	0
	TPVSEDMLGR	1		1104.53	0	6.36309e-14	0	0	0	0	0	0	0	0	0	0	7.11665e+06	0	0	0	0	0	0	0	0	0	0
	IALTSAEFLAYQCK	1	C13(Carbamidomethyl)	1614.82	0	1.56795e-11	0	0	0	0	0	0	0	0	0	1.71792e+07	0	0	0	0	0	0	0	0	0	0	0
	EDHSDVSNQLYACYAIGK	1	C13(Carbamidomethyl)	2069.92	0	7.31053e-11	0	0	0	0	0	0	0	0	0	1.61208e+07	1.71046e+06	0	0	0	0	0	0	0	0	0	0
	TPVSEDMLGR	1	M7(Oxidation)	1120.53	0	2.61676e-08	0	0	0	0	0	0	0	0	0	1.31969e+07	8.17285e+06	0	0	0	0	0	0	0	0	0	0
	LIYPPINVLPSLSR	1		1581.94	0	6.05388e-07	0	0	0	0	0	0	0	0	0	3.27975e+07	0	0	0	0	0	0	0	0	0	0	0
	NFITQGHYENR	1		1378.65	0	2.35929e-06	0	0	0	0	0	0	0	0	0	2.32221e+07	1.76942e+07	0	0	0	0	0	0	0	0	0	0
	SAIGEGMTR	1	M7(Oxidation)	937.44	0	0.000124852	0	0	0	0	0	0	0	0	0	0	6.72857e+06	0	0	0	0	0	0	0	0	0	0
	FPQFSEIVK	1		1094.59	0	0.00252495	0	0	0	0	0	0	0	0	0	2.58777e+07	1.76615e+07	0	0	0	0	0	0	0	0	0	0
	ITLPDGSK	1		830.462	0.001278	0.0165561	0	0	0	0	0	0	0	0	0	4.3333e+06	0	0	0	0	0	0	0	0	0	0	0
	NTICEFTGDILR	1	C4(Carbamidomethyl)	1438.7	0.001278	0.0236899	0	0	0	0	0	0	0	0	0	1.63713e+07	0	0	0	0	0	0	0	0	0	0	0
	SGQVLEISK	1		960.535	0.005405	0.0434945	0	0	0	0	0	0	0	0	0	1.09451e+07	0	0	0	0	0	0	0	0	0	0	0
	IFNGSGKPIDK	1		1175.64	0	0.054845	0	0	0	0	0	0	0	0	0	1.78602e+06	0	0	0	0	0	0	0	0	0	0	0
	NYNTNPR	1		878.41	0.006263	0.0576069	0	0	0	0	0	0	0	0	0	5.55717e+06	0	0	0	0	0	0	0	0	0	0	0
	IPESTLEK	1		916.498	0.001395	0.186483	0	0	0	0	0	0	0	0	0	7.40651e+06	1.11546e+07	0	0	0	0	0	0	0	0	0	0
	RIPESTLEK	1		1072.6	0.004104	0.20533	0	0	0	0	0	0	0	0	0	9.34035e+06	0	0	0	0	0	0	0	0	0	0	0
Q9U302	Protein Y106G6H.2a, confirmed by transcript evidence OS=Caenorhabditis elegans GN=pab-1 PE=2 SV=1 - [Q9U302_CAEEL]	34.21	4	16	nucleotide binding; RNA binding	cytoplasm; nucleus	cell organization and biogenesis; development; metabolic process; regulation of biological process; reproduction; transport	646	71.6025	9.02686	Pf00658; Pf00076	0	0	0	0	0	0	0	0	0	1.9918e+06	2.86994e+07	1.92941e+07	0	3.71611e+06	780852	0	0	0	0	0	0
	Sequence	# Proteins	Modifications	MH+ [Da]	q-Value	PEP	A7: Area	B7: Area	C7: Area	D7: Area	E7: Area	F7: Area	G7: Area	H7: Area	I7: Area	J7: Area	K7: Area	L7: Area	M7: Area	N7: Area	O7: Area	P7: Area	Q7: Area	R7: Area	S7: Area	T7: Area	U7: Area
	LSLGYAYVNFQQPADAER	5		2042	0	1.19094e-13	0	0	0	0	0	0	0	0	0	2.91519e+06	2.31195e+07	16736830	0	4.02549e+06	0	0	0	0	0	0	0
	NLDETVDDDGLKK	4		1461.71	0	1.27673e-05	0	0	0	0	0	0	0	0	0	1.0684e+06	2.30782e+07	4.45284e+06	0	0	0	0	0	0	0	0	0
	GYGFVHFETEEAAQNAIQK	3		2139.01	0	0.0010624	0	0	0	0	0	0	0	0	0	0	6.46058e+06	9.8908e+06	0	3.40672e+06	0	0	0	0	0	0	0
	FGNITSCEVMTVEGK	4	C7(Carbamidomethyl)	1671.77	0	0.00134838	0	0	0	0	0	0	0	0	0	0	7.84833e+06	8.00543e+06	0	0	0	0	0	0	0	0	0
	GFGFVCFEKPEEATSAVTEMNSK	4	C6(Carbamidomethyl); M20(Oxidation)	2581.16	0	0.00178686	0	0	0	0	0	0	0	0	0	0	1.97637e+07	1.19413e+07	0	0	0	0	0	0	0	0	0
	FSAAGPVLSIR	3		1117.63	0	0.00293895	0	0	0	0	0	0	0	0	0	0	3.66579e+07	2.63781e+07	0	0	0	0	0	0	0	0	0
	FGNITSCEVMTVEGK	4	C7(Carbamidomethyl); M10(Oxidation)	1687.77	0	0.00321697	0	0	0	0	0	0	0	0	0	0	1.47271e+07	8.06328e+06	0	0	0	0	0	0	0	0	0
	VAIDEDGFSK	3		1080.52	0	0.0161828	0	0	0	0	0	0	0	0	0	0	2.41774e+07	1.21103e+07	0	0	0	0	0	0	0	0	0
	MHGNVPGAAMYNPTQPGPGYYVANPMQQQR	4	M1(Oxidation); M10(Oxidation); M26(Oxidation)	3322.48	0	0.0173186	0	0	0	0	0	0	0	0	0	0	2.9849e+06	0	0	0	0	0	0	0	0	0	0
	MVCSKPLYVAIAQR	3	M1(Oxidation); C3(Carbamidomethyl)	1651.86	0	0.0569122	0	0	0	0	0	0	0	0	0	0	0	1.63477e+06	0	0	0	0	0	0	0	0	0
	MVCSKPLYVAIAQR	3	C3(Carbamidomethyl)	1635.87	0	0.0704805	0	0	0	0	0	0	0	0	0	0	3.02861e+06	0	0	0	0	0	0	0	0	0	0
	NFGDHYNK	4		994.436	0	0.0965303	0	0	0	0	0	0	0	0	0	0	3.61785e+06	1.71838e+06	0	0	0	0	0	0	0	0	0
	YQGVNLYVK	6		1083.58	0.00084	0.118318	0	0	0	0	0	0	0	0	0	0	2.52629e+07	1.47675e+07	0	0	0	0	0	0	0	0	0
	QFESYGNITSAK	4		1344.64	0	0.132975	0	0	0	0	0	0	0	0	0	0	2.02513e+07	0	0	0	0	0	0	0	0	0	0
	AMDTMNFEALHGKPMR	4	M2(Oxidation); M5(Oxidation); M15(Oxidation)	1896.84	0.001395	0.22611	0	0	0	0	0	0	0	0	0	0	3.10141e+06	0	0	0	0	0	0	0	0	0	0
	AQLASQYMQR	6		1195.59	0.001395	0.231928	0	0	0	0	0	0	0	0	0	0	7.47079e+06	0	0	0	0	0	0	0	0	0	0
	NFGDHYNKETLEK	4		1594.75	0.001395	0.241858	0	0	0	0	0	0	0	0	0	0	4.4456e+06	0	0	0	0	0	0	0	0	0	0
	VMTDENGR	4	M2(Oxidation)	937.404	0.001395	0.263821	0	0	0	0	0	0	0	0	0	0	585480	0	0	0	0	0	0	0	0	0	0
Q9GZH5	Proteasome regulatory particle, non-atpase-like protein 1, confirmed by transcript evidence OS=Caenorhabditis elegans GN=rpn-1 PE=2 SV=1 - [Q9GZH5_CAEEL]	23.14	1	16	enzyme regulator activity	cytoplasm; cytosol; proteasome	development; metabolic process; regulation of biological process; reproduction	981	107.313	6.29053		3.39492e+06	0	408440	502719	1.69705e+06	0	0	1.19285e+07	4.71917e+06	0	0	0	0	0	655803	0	0	143720	0	0	0
	Sequence	# Proteins	Modifications	MH+ [Da]	q-Value	PEP	A7: Area	B7: Area	C7: Area	D7: Area	E7: Area	F7: Area	G7: Area	H7: Area	I7: Area	J7: Area	K7: Area	L7: Area	M7: Area	N7: Area	O7: Area	P7: Area	Q7: Area	R7: Area	S7: Area	T7: Area	U7: Area
	GPAPAAATPARPAAQPGNVNVAGTPAPTGTPAVAPAAPR	1		3510.85	0	2.20185e-09	5.29271e+06	0	0	0	0	0	0	3.13963e+06	0	0	0	0	0	0	0	0	0	0	0	0	0
	HNAEVEACDLLIEIER	1	C8(Carbamidomethyl)	1910.93	0	9.0908e-09	0	0	0	0	0	0	0	0	0	0	0	0	0	0	0	0	0	0	0	0	0
	SHLEHSRPFGNSAQPDSTR	1		2123	0	4.62454e-05	0	0	0	0	0	0	0	8.47025e+06	0	0	0	0	0	0	0	0	0	0	0	0	0
	CAIMVNDIPQVHQIFAK	1	C1(Carbamidomethyl); M4(Oxidation)	2000.01	0	5.52457e-05	0	0	0	0	0	0	0	5.29259e+06	0	0	0	0	0	0	0	0	0	0	0	0	0
	VLSDQKPSAIPEVK	1		1510.85	0	9.08738e-05	0	0	0	0	0	0	0	9.82664e+06	0	0	0	0	0	0	0	0	0	0	0	0	0
	TITGFQTHTTPVLLAHGER	1		2079.1	0	0.00020658	4.43553e+06	0	0	0	0	0	0	0	0	0	0	0	0	0	0	0	0	0	0	0	0
	ASTTSMTSVPKPLK	1	M6(Oxidation)	1463.78	0	0.00140779	456535	0	0	0	0	0	0	3.16316e+06	0	0	0	0	0	0	0	0	0	0	0	0	0
	MMAETEEASR	1	M1(Oxidation); M2(Oxidation)	1186.47	0	0.00237557	0	0	0	0	0	0	0	1.89211e+06	0	0	0	0	0	0	0	0	0	0	0	0	0
	SDVFVESLR	1		1051.54	0	0.00302465	0	0	0	0	2.34769e+06	0	0	1.01793e+07	0	0	0	0	0	0	0	0	0	0	0	0	0
	TALQLYLK	1		949.57	0	0.0032613	0	0	0	0	0	0	0	1.03257e+07	0	0	0	0	0	0	0	0	0	0	0	0	0
	FLYINDDYIK	1		1303.66	0.001027	0.00666836	0	0	0	0	0	0	0	1.52804e+07	0	0	0	0	0	0	0	0	0	0	0	0	0
	SETELTDPNMR	1	M10(Oxidation)	1308.57	0.001027	0.0112968	0	0	0	0	0	0	0	4.48883e+06	0	0	0	0	0	0	0	0	0	0	0	0	0
	LSEPDTTLYKPSLETMR	1	M16(Oxidation)	1996.99	0.00294	0.025302	0	0	0	0	0	0	0	1.35289e+06	0	0	0	0	0	0	0	0	0	0	0	0	0
	ELDIMEPK	1	M5(Oxidation)	990.476	0.0045	0.0326125	0	0	0	0	0	0	0	1.82923e+06	0	0	0	0	0	0	0	0	0	0	0	0	0
	EGTSDAR	1		735.326	0.0045	0.0372385	0	0	0	0	0	0	0	1.10711e+06	0	0	0	0	0	0	0	0	0	0	0	0	0
	DQVSLMLVR	1	M6(Oxidation)	1076.58	0.009138	0.314944	0	0	0	0	1.04641e+06	0	0	0	0	0	0	0	0	0	0	0	0	0	0	0	0
P04970	Glyceraldehyde-3-phosphate dehydrogenase 1 OS=Caenorhabditis elegans GN=gpd-1 PE=1 SV=1 - [G3P1_CAEEL]	53.96	1	15	catalytic activity; nucleotide binding; protein binding	cytoplasm	development; metabolic process; regulation of biological process; reproduction	341	36.3597	7.88428	Pf00044; Pf02800	0	0	0	0	0	0	0	0	0	0	0	0	0	3.08823e+07	703271	0	1.53114e+06	9.06293e+06	1.51557e+07	2.10013e+06	8.87999e+06
	Sequence	# Proteins	Modifications	MH+ [Da]	q-Value	PEP	A7: Area	B7: Area	C7: Area	D7: Area	E7: Area	F7: Area	G7: Area	H7: Area	I7: Area	J7: Area	K7: Area	L7: Area	M7: Area	N7: Area	O7: Area	P7: Area	Q7: Area	R7: Area	S7: Area	T7: Area	U7: Area
	VPTPDVSVVDLTVR	2		1496.83	0	5.4446e-16	0	0	0	0	0	0	0	0	0	0	0	0	0	4.32063e+07	0	0	0	0	0	0	0
	ADFVVESTGVFTTK	2		1500.76	0	5.4446e-16	0	0	0	0	0	0	0	0	0	0	0	0	0	5506928	0	0	0	6.78727e+06	0	0	0
	ASAHLQGGAK	2		939.5	0	5.4446e-16	0	0	0	0	0	0	0	0	0	0	0	0	0	2.02162e+06	0	0	1.06979e+06	2.31916e+06	3.05682e+06	2.10013e+06	3.40013e+06
	KVIISAPSADAPMYVVGVNHEK	2		2325.22	0	5.4446e-16	0	0	0	0	0	0	0	0	0	0	0	0	0	2.42553e+06	0	0	0	0	0	0	0
	YDASNDHVVSNASCTTNCLAPLAK	1	C14(Carbamidomethyl); C18(Carbamidomethyl)	2608.18	0	5.4446e-16	0	0	0	0	0	0	0	0	0	0	0	0	0	1.42233e+07	0	0	0	1.20574e+07	1.59641e+07	0	0
	DPAAIAWGSVK	2		1114.59	0	5.65836e-16	0	0	0	0	0	0	0	0	0	0	0	0	0	9.34908e+06	0	0	0	7.87999e+06	1.61421e+07	0	1.47652e+07
	GAGQNIIPASTGAAK	4		1355.73	0	4.03779e-14	0	0	0	0	0	0	0	0	0	0	0	0	0	3.33854e+07	0	0	0	7.25137e+06	0	0	0
	LVSWYDNEYGYSNR	2		1765.78	0	2.5221e-08	0	0	0	0	0	0	0	0	0	0	0	0	0	1.6055e+07	0	0	0	0	0	0	8.47459e+06
	VFNSKDPAAIAWGSVK	2		1689.89	0	5.34457e-06	0	0	0	0	0	0	0	0	0	0	0	0	0	0	0	0	0	1.06658e+06	6.92006e+06	0	0
	ANVGINGFGR	2		1004.53	0	2.39705e-05	0	0	0	0	0	0	0	0	0	0	0	0	0	0	0	0	0	0	0	0	0
	GTVTYDGDFLIVQK	2		1555.8	0	0.000569305	0	0	0	0	0	0	0	0	0	0	0	0	0	0	0	0	0	0	1.33609e+07	0	0
	TVDGPSGK	4		760.383	0	0.000603891	0	0	0	0	0	0	0	0	0	0	0	0	0	7.53898e+06	0	0	0	6.97076e+06	0	0	0
	LEKPASMDDIKK	2		1374.73	0	0.00346937	0	0	0	0	0	0	0	0	0	0	0	0	0	2.39616e+06	0	0	0	0	0	0	0
	YDSTHGQFK	2		1082.49	0	0.00536048	0	0	0	0	0	0	0	0	0	0	0	0	0	0	0	0	1.9925e+06	0	0	0	1.79341e+06
	EKASAHLQGGAK	2		1196.64	0.001502	0.032625	0	0	0	0	0	0	0	0	0	0	0	0	0	216608	0	0	0	0	349370	0	0
P17331	Glyceraldehyde-3-phosphate dehydrogenase 4 OS=Caenorhabditis elegans GN=gpd-4 PE=2 SV=1 - [G3P4_CAEEL]	53.96	1	15	catalytic activity; nucleotide binding	cytoplasm	development; metabolic process; regulation of biological process; reproduction	341	36.4037	7.88428	Pf00044; Pf02800	0	0	0	0	0	0	0	0	0	0	0	0	0	3.08823e+07	703271	0	1.53114e+06	7.36737e+06	1.2455e+07	2.10013e+06	8.87999e+06
	Sequence	# Proteins	Modifications	MH+ [Da]	q-Value	PEP	A7: Area	B7: Area	C7: Area	D7: Area	E7: Area	F7: Area	G7: Area	H7: Area	I7: Area	J7: Area	K7: Area	L7: Area	M7: Area	N7: Area	O7: Area	P7: Area	Q7: Area	R7: Area	S7: Area	T7: Area	U7: Area
	VPTPDVSVVDLTVR	2		1496.83	0	5.4446e-16	0	0	0	0	0	0	0	0	0	0	0	0	0	4.32063e+07	0	0	0	0	0	0	0
	ADFVVESTGVFTTK	2		1500.76	0	5.4446e-16	0	0	0	0	0	0	0	0	0	0	0	0	0	5506928	0	0	0	6.78727e+06	0	0	0
	ASAHLQGGAK	2		939.5	0	5.4446e-16	0	0	0	0	0	0	0	0	0	0	0	0	0	2.02162e+06	0	0	1.06979e+06	2.31916e+06	3.05682e+06	2.10013e+06	3.40013e+06
	KVIISAPSADAPMYVVGVNHEK	2		2325.22	0	5.4446e-16	0	0	0	0	0	0	0	0	0	0	0	0	0	2.42553e+06	0	0	0	0	0	0	0
	DPAAIAWGSVK	2		1114.59	0	5.65836e-16	0	0	0	0	0	0	0	0	0	0	0	0	0	9.34908e+06	0	0	0	7.87999e+06	1.61421e+07	0	1.47652e+07
	GAGQNIIPASTGAAK	4		1355.73	0	4.03779e-14	0	0	0	0	0	0	0	0	0	0	0	0	0	3.33854e+07	0	0	0	7.25137e+06	0	0	0
	LVSWYDNEYGYSNR	2		1765.78	0	2.5221e-08	0	0	0	0	0	0	0	0	0	0	0	0	0	1.6055e+07	0	0	0	0	0	0	8.47459e+06
	VFNSKDPAAIAWGSVK	2		1689.89	0	5.34457e-06	0	0	0	0	0	0	0	0	0	0	0	0	0	0	0	0	0	1.06658e+06	6.92006e+06	0	0
	ANVGINGFGR	2		1004.53	0	2.39705e-05	0	0	0	0	0	0	0	0	0	0	0	0	0	0	0	0	0	0	0	0	0
	YDASNDHVISNASCTTNCLAPLAK	1	C14(Carbamidomethyl); C18(Carbamidomethyl)	2622.19	0	4.11539e-05	0	0	0	0	0	0	0	0	0	0	0	0	0	7.03586e+06	0	0	0	6.59748e+06	7.86214e+06	0	0
	GTVTYDGDFLIVQK	2		1555.8	0	0.000569305	0	0	0	0	0	0	0	0	0	0	0	0	0	0	0	0	0	0	1.33609e+07	0	0
	TVDGPSGK	4		760.383	0	0.000603891	0	0	0	0	0	0	0	0	0	0	0	0	0	7.53898e+06	0	0	0	6.97076e+06	0	0	0
	LEKPASMDDIKK	2		1374.73	0	0.00346937	0	0	0	0	0	0	0	0	0	0	0	0	0	2.39616e+06	0	0	0	0	0	0	0
	YDSTHGQFK	2		1082.49	0	0.00536048	0	0	0	0	0	0	0	0	0	0	0	0	0	0	0	0	1.9925e+06	0	0	0	1.79341e+06
	EKASAHLQGGAK	2		1196.64	0.001502	0.032625	0	0	0	0	0	0	0	0	0	0	0	0	0	216608	0	0	0	0	349370	0	0
Q10051	Pre-mRNA-processing factor 19 homolog OS=Caenorhabditis elegans GN=T10F2.4 PE=2 SV=2 - [PRP19_CAEEL]	44.31	1	15	catalytic activity; DNA binding; protein binding	nucleus; organelle lumen; spliceosomal complex	cell organization and biogenesis; development; metabolic process; regulation of biological process; reproduction; response to stimulus; transport	492	53.1752	6.06201	Pf04564; Pf00400	0	0	0	0	0	0	0	0	0	1.65706e+07	2.14366e+06	0	0	0	0	0	0	0	0	0	0
	Sequence	# Proteins	Modifications	MH+ [Da]	q-Value	PEP	A7: Area	B7: Area	C7: Area	D7: Area	E7: Area	F7: Area	G7: Area	H7: Area	I7: Area	J7: Area	K7: Area	L7: Area	M7: Area	N7: Area	O7: Area	P7: Area	Q7: Area	R7: Area	S7: Area	T7: Area	U7: Area
	INAVVLHPDNITAISASADSHIR	1		2414.28	0	6.32388e-22	0	0	0	0	0	0	0	0	0	1.24844e+07	1.59105e+06	0	0	0	0	0	0	0	0	0	0
	FIAENGTDPISHGELSEDQLVSLK	1		2599.29	0	9.11957e-17	0	0	0	0	0	0	0	0	0	1.73822e+07	0	0	0	0	0	0	0	0	0	0	0
	NQTVAAAFPGHTAAVR	1		1610.84	0	1.43446e-10	0	0	0	0	0	0	0	0	0	1.14617e+07	2.69628e+06	0	0	0	0	0	0	0	0	0	0
	SWSEVVSLSDHSGPVTGVR	1		1998.99	0	1.86863e-10	0	0	0	0	0	0	0	0	0	1.40426e+07	0	0	0	0	0	0	0	0	0	0	0
	VDDDVSIDESEDQQGLSEAILAK	1		2476.16	0	7.79065e-08	0	0	0	0	0	0	0	0	0	8.55299e+06	0	0	0	0	0	0	0	0	0	0	0
	QTASHTGIHSTGTPGITALDIK	1		2206.15	0	2.18426e-07	0	0	0	0	0	0	0	0	0	1.46395e+07	0	0	0	0	0	0	0	0	0	0	0
	SGGTGSAPR	1		789.384	0	6.30852e-06	0	0	0	0	0	0	0	0	0	1.62442e+06	0	0	0	0	0	0	0	0	0	0	0
	NVSGTSIPSLLK	1		1215.69	0	8.69157e-06	0	0	0	0	0	0	0	0	0	1.76903e+07	0	0	0	0	0	0	0	0	0	0	0
	QELSHSLYQHDAACR	1	C14(Carbamidomethyl)	1814.82	0	1.81534e-05	0	0	0	0	0	0	0	0	0	9.05563e+06	0	0	0	0	0	0	0	0	0	0	0
	GNLSLTGGIDK	1		1074.58	0	4.82479e-05	0	0	0	0	0	0	0	0	0	1.40639e+07	0	0	0	0	0	0	0	0	0	0	0
	TFANEEK	1		838.393	0	0.00218377	0	0	0	0	0	0	0	0	0	2.40227e+06	0	0	0	0	0	0	0	0	0	0	0
	EALSTLKPHTSAK	1		1382.76	0	0.00398303	0	0	0	0	0	0	0	0	0	2.80124e+06	0	0	0	0	0	0	0	0	0	0	0
	VQVLHVK	1		822.52	0.001278	0.011929	0	0	0	0	0	0	0	0	0	8.6059e+06	0	0	0	0	0	0	0	0	0	0	0
	TEELAELK	1		932.49	0.001278	0.0122702	0	0	0	0	0	0	0	0	0	2.46201e+06	0	0	0	0	0	0	0	0	0	0	0
	SLVTCSLDK	1	C5(Carbamidomethyl)	1022.52	0.001278	0.0131704	0	0	0	0	0	0	0	0	0	3619509	0	0	0	0	0	0	0	0	0	0	0
O17921	Protein K01G5.7, confirmed by transcript evidence OS=Caenorhabditis elegans GN=tbb-1 PE=2 SV=1 - [O17921_CAEEL]	43.88	1	15	catalytic activity; nucleotide binding; protein binding; structural molecule activity	cytoplasm; cytoskeleton	cell differentiation; cell division; cell growth; cell organization and biogenesis; cellular component movement; development; metabolic process; regulation of biological process; reproduction; transport	449	50.2062	4.89404	Pf00091; Pf03953	1.39826e+07	0	0	1.28909e+06	1.73406e+06	0	1.35802e+06	0	0	7.30385e+06	2.24281e+07	7.77413e+06	6.45858e+06	5.58099e+06	5.2874e+06	5.05836e+06	1.83621e+06	3.42805e+06	6.68125e+06	6.55848e+06	3.10553e+06
	Sequence	# Proteins	Modifications	MH+ [Da]	q-Value	PEP	A7: Area	B7: Area	C7: Area	D7: Area	E7: Area	F7: Area	G7: Area	H7: Area	I7: Area	J7: Area	K7: Area	L7: Area	M7: Area	N7: Area	O7: Area	P7: Area	Q7: Area	R7: Area	S7: Area	T7: Area	U7: Area
	AVLVDLEPGTMDSVR	4	M11(Oxidation)	1617.82	0	3.70836e-10	1.50101e+07	0	0	1.55939e+06	2.09827e+06	0	0	0	0	8.17869e+06	3.09779e+07	8.02602e+06	0	0	5.73977e+06	7.86751e+06	0	0	0	7.70957e+06	0
	LAVNMVPFPR	5	M5(Oxidation)	1159.63	0	3.09124e-09	1.26794e+07	0	0	1.01878e+06	0	0	0	0	0	5.62964e+06	1.03549e+07	6.01678e+06	0	6.77687e+06	5.5021e+06	4.08527e+06	0	2875000	5.28267e+06	1.81877e+06	5.0884e+06
	IMSSFSVVPSPK	3	M2(Oxidation)	1294.67	0	5.3675e-09	8.93602e+06	0	0	0	0	0	0	0	0	3.14257e+06	1.58585e+07	4.49499e+06	5.61505e+06	0	3.24356e+06	3.2223e+06	0	2.94398e+06	0	2.41608e+06	0
	ALTVAELTQQMFDAK	3	M11(Oxidation)	1681.84	0	7.10747e-09	1.42584e+07	0	0	0	0	0	0	0	0	8.10323e+06	2.04479e+07	9.27959e+06	0	0	1.92068e+06	0	0	4.46517e+06	0	0	0
	LHFFMPGFAPLSAK	3	M5(Oxidation)	1578.81	0	4.03487e-08	5.10593e+06	0	0	0	0	0	0	0	0	0	7.38585e+06	3.51035e+06	0	4.87412e+06	0	0	0	0	0	0	0
	ISEQFTAMFR	5	M8(Oxidation)	1245.59	0	7.31789e-07	1.60312e+06	0	0	0	0	0	0	0	0	4.10725e+06	9.67048e+06	2.73121e+06	0	0	0	0	0	0	8.47539e+06	8.24449e+06	0
	LAVNMVPFPR	5		1143.63	0	1.7494e-06	2.83723e+06	0	0	0	0	0	0	0	0	0	7.5099e+06	0	0	0	0	0	0	0	0	0	0
	FPGQLNADLR	5		1130.59	0	2.60425e-06	7.0419e+06	0	0	0	1.36984e+06	0	0	0	0	3.59425e+06	1.25271e+07	4.56004e+06	7.30211e+06	5.09197e+06	4.62033e+06	0	0	2.21676e+06	6.28567e+06	0	0
	EIVHVQAGQCGNQIGSK	2	C10(Carbamidomethyl)	1824.9	0	0.000232452	0	0	0	0	0	0	0	0	0	0	0	0	0	0	0	0	0	0	0	1.76954e+06	0
	TAVCDIPPR	5	C4(Carbamidomethyl)	1028.52	0	0.000430264	3.72939e+06	0	0	0	0	0	0	0	0	0	6.12746e+06	0	0	0	0	0	0	0	0	0	0
	EAEGCDCLQGFQLTHSLGGGTGSGMGTLLISK	3	C5(Carbamidomethyl); C7(Carbamidomethyl); M25(Oxidation)	3297.51	0	0.000459339	0	0	0	0	0	0	0	0	0	0	0	0	0	0	0	0	0	0	0	3.72137e+06	0
	AVLVDLEPGTMDSVR	4		1601.82	0	0.000666099	2.32011e+06	0	0	0	0	0	0	0	0	0	9.00452e+06	0	0	0	0	0	0	0	0	0	0
	EVDEQMLSVQNK	1		1419.68	0	0.00375398	0	0	0	0	0	0	0	0	0	0	0	0	0	0	0	0	0	0	737923	0	0
	IMSSFSVVPSPK	3		1278.67	0	0.00787749	0	0	0	0	0	0	0	0	0	0	6.23896e+06	5.48171e+06	0	0	0	0	0	0	0	0	0
	IDVYYNEANNGK	2		1399.65	0	0.0174009	0	0	0	0	0	0	0	0	0	0	6.31745e+06	0	0	0	0	0	0	0	0	0	0
	MREIVHVQAGQCGNQIGSK	2	M1(Oxidation); C12(Carbamidomethyl)	2128.04	0.001859	0.0197477	1.30498e+06	0	0	0	0	0	0	0	0	0	3343971	0	0	0	0	0	0	0	0	0	0
	NMMAACDPR	5	M2(Oxidation); M3(Oxidation); C6(Carbamidomethyl)	1097.42	0.003077	0.0356039	2.43868e+06	0	0	0	0	0	0	0	0	1.02565e+06	0	0	0	0	0	0	0	0	0	0	0
	ISEQFTAMFR	5		1229.6	0	0.0374966	0	0	0	0	0	0	0	0	0	0	1.76882e+06	0	0	0	0	0	0	0	0	0	0
	NMMAACDPR	5	M3(Oxidation); C6(Carbamidomethyl)	1081.42	0.00796	0.243125	0	0	0	0	0	0	0	0	0	0	0	831850	0	0	0	0	0	0	0	0	0
	FWEVISDEHGIQPDGTFK	2		2105	0	0.251946	0	0	0	0	0	0	0	0	0	0	0	0	0	0	0	0	0	0	0	0	1.12265e+06
	EVDEQMLSVQNK	1	M6(Oxidation)	1435.67	0.001395	0.261176	0	0	0	0	0	0	0	0	0	0	4.24494e+06	0	0	0	0	0	0	0	0	0	0
Q20585	26S proteasome non-ATPase regulatory subunit 6 OS=Caenorhabditis elegans GN=rpn-7 PE=2 SV=1 - [PSMD6_CAEEL]	36.83	1	15	catalytic activity; protein binding	cytoplasm; cytosol; proteasome	cell division; development; metabolic process; reproduction	410	47.5533	6.81494	Pf01399	0	0	0	0	0	0	0	0	0	0	0	2.48041e+07	0	0	0	0	0	0	0	0	0
	Sequence	# Proteins	Modifications	MH+ [Da]	q-Value	PEP	A7: Area	B7: Area	C7: Area	D7: Area	E7: Area	F7: Area	G7: Area	H7: Area	I7: Area	J7: Area	K7: Area	L7: Area	M7: Area	N7: Area	O7: Area	P7: Area	Q7: Area	R7: Area	S7: Area	T7: Area	U7: Area
	KIDEITAEVEDAEK	1		1589.79	0	3.41866e-05	0	0	0	0	0	0	0	0	0	0	0	1.27625e+07	0	0	0	0	0	0	0	0	0
	KPVDDGNFDKEIISR	1		1732.88	0	0.000460167	0	0	0	0	0	0	0	0	0	0	0	2.37035e+07	0	0	0	0	0	0	0	0	0
	IDEITAEVEDAEK	1		1461.69	0	0.000781368	0	0	0	0	0	0	0	0	0	0	0	9.74419e+06	0	0	0	0	0	0	0	0	0
	IVVDATQLAAMK	1	M11(Oxidation)	1275.7	0	0.000975231	0	0	0	0	0	0	0	0	0	0	0	2.02431e+07	0	0	0	0	0	0	0	0	0
	IDAVNGVIEVNHR	1		1435.76	0	0.00149069	0	0	0	0	0	0	0	0	0	0	0	8.89645e+06	0	0	0	0	0	0	0	0	0
	IVVDATQLAAMK	1		1259.7	0	0.00150562	0	0	0	0	0	0	0	0	0	0	0	1.71096e+07	0	0	0	0	0	0	0	0	0
	EYLESYYDCHYDR	1	C9(Carbamidomethyl)	1812.72	0	0.0050066	0	0	0	0	0	0	0	0	0	0	0	9.82736e+06	0	0	0	0	0	0	0	0	0
	IDVVFAMIR	1	M7(Oxidation)	1079.59	0	0.00924206	0	0	0	0	0	0	0	0	0	0	0	7.57595e+06	0	0	0	0	0	0	0	0	0
	YLSPHFNYYSR	1		1446.68	0	0.0102577	0	0	0	0	0	0	0	0	0	0	0	1.85966e+07	0	0	0	0	0	0	0	0	0
	WPDLELSQTR	1		1244.63	0	0.022372	0	0	0	0	0	0	0	0	0	0	0	1.36838e+07	0	0	0	0	0	0	0	0	0
	NLGESEVR	1		903.452	0	0.0228334	0	0	0	0	0	0	0	0	0	0	0	8.3465e+06	0	0	0	0	0	0	0	0	0
	AYEQFLTPYK	1		1259.63	0	0.0236204	0	0	0	0	0	0	0	0	0	0	0	3.04657e+07	0	0	0	0	0	0	0	0	0
	AVIKDGDILLNR	1		1326.77	0	0.0246306	0	0	0	0	0	0	0	0	0	0	0	7.96253e+06	0	0	0	0	0	0	0	0	0
	DGDILLNR	1		915.488	0.002125	0.0698349	0	0	0	0	0	0	0	0	0	0	0	7.42592e+06	0	0	0	0	0	0	0	0	0
	ELMEQGGDWER	1	M3(Oxidation)	1365.57	0	0.0702221	0	0	0	0	0	0	0	0	0	0	0	6.93726e+06	0	0	0	0	0	0	0	0	0
	VGLFFLDHHLINK	1		1552.86	0.00084	0.11007	0	0	0	0	0	0	0	0	0	0	0	3.58588e+06	0	0	0	0	0	0	0	0	0
O61235	Catalase-2 OS=Caenorhabditis elegans GN=ctl-1 PE=2 SV=3 - [CATA2_CAEEL]	35.81	2	15	antioxidant activity; catalytic activity; metal ion binding; protein binding	cytoplasm; endoplasmic reticulum; organelle lumen	cell death; cell differentiation; cell organization and biogenesis; development; metabolic process; regulation of biological process; response to stimulus	497	57.2679	6.93213	Pf00199	0	0	0	0	0	0	0	0	0	1.34337e+07	0	0	0	0	0	0	0	0	0	0	0
	Sequence	# Proteins	Modifications	MH+ [Da]	q-Value	PEP	A7: Area	B7: Area	C7: Area	D7: Area	E7: Area	F7: Area	G7: Area	H7: Area	I7: Area	J7: Area	K7: Area	L7: Area	M7: Area	N7: Area	O7: Area	P7: Area	Q7: Area	R7: Area	S7: Area	T7: Area	U7: Area
	GAGAHGYFEVTHDITK	1		1702.82	0	1.20009e-12	0	0	0	0	0	0	0	0	0	4.62255e+06	0	0	0	0	0	0	0	0	0	0	0
	DGAMAYESQGDAPNYFPNSFR	2	M4(Oxidation)	2352.98	0	1.7063e-09	0	0	0	0	0	0	0	0	0	6.18465e+06	0	0	0	0	0	0	0	0	0	0	0
	FSTVAGESGSADTVR	2		1483.7	0	4.6042e-09	0	0	0	0	0	0	0	0	0	3.19561e+06	0	0	0	0	0	0	0	0	0	0	0
	DAIHFPNFIHALK	2		1522.82	0	5.7041e-09	0	0	0	0	0	0	0	0	0	6.32065e+06	0	0	0	0	0	0	0	0	0	0	0
	LGPNYIQLPVNCPYR	3	C12(Carbamidomethyl)	1803.92	0	7.58774e-09	0	0	0	0	0	0	0	0	0	17208528	0	0	0	0	0	0	0	0	0	0	0
	ESTFQTTGDVDRYETGDDHNYEQPR	2		2960.25	0	5.81064e-06	0	0	0	0	0	0	0	0	0	3.72388e+06	0	0	0	0	0	0	0	0	0	0	0
	LASSDPDYAIR	2		1207.6	0	0.000451346	0	0	0	0	0	0	0	0	0	9.85635e+06	0	0	0	0	0	0	0	0	0	0	0
	DLFNAIESR	2		1064.54	0	0.00118669	0	0	0	0	0	0	0	0	0	1.24453e+07	0	0	0	0	0	0	0	0	0	0	0
	FSTVAGESGSADTVRDPR	2		1851.88	0	0.00127593	0	0	0	0	0	0	0	0	0	1.06471e+07	0	0	0	0	0	0	0	0	0	0	0
	TAVLTAGR	3		788.461	0	0.00527075	0	0	0	0	0	0	0	0	0	1.97908e+06	0	0	0	0	0	0	0	0	0	0	0
	FHFKPAQGSK	2		1146.6	0.001278	0.0105336	0	0	0	0	0	0	0	0	0	773179	0	0	0	0	0	0	0	0	0	0	0
	HQLCQK	2	C4(Carbamidomethyl)	813.403	0.001278	0.0249873	0	0	0	0	0	0	0	0	0	997726	0	0	0	0	0	0	0	0	0	0	0
	NPQTHMR	2		883.42	0.005873	0.0532171	0	0	0	0	0	0	0	0	0	389840	0	0	0	0	0	0	0	0	0	0	0
	PNDPSDNQLK	2		1127.53	0	0.0715118	0	0	0	0	0	0	0	0	0	761827	0	0	0	0	0	0	0	0	0	0	0
	NLDPTDAGK	1		930.452	0.005908	0.25546	0	0	0	0	0	0	0	0	0	2.124e+06	0	0	0	0	0	0	0	0	0	0	0
Q22494	Probable V-type proton ATPase subunit H 2 OS=Caenorhabditis elegans GN=vha-15 PE=2 SV=1 - [VATH2_CAEEL]	34.68	1	15	catalytic activity; enzyme regulator activity; metal ion binding; nucleotide binding; transporter activity	cytoplasm; membrane; vacuole	development; metabolic process; reproduction; transport	470	54.1784	6.31592	Pf03224	0	0	0	133776	474100	0	2.90656e+06	0	0	698998	1.44505e+07	3.66535e+06	0	0	0	0	0	0	0	0	0
	Sequence	# Proteins	Modifications	MH+ [Da]	q-Value	PEP	A7: Area	B7: Area	C7: Area	D7: Area	E7: Area	F7: Area	G7: Area	H7: Area	I7: Area	J7: Area	K7: Area	L7: Area	M7: Area	N7: Area	O7: Area	P7: Area	Q7: Area	R7: Area	S7: Area	T7: Area	U7: Area
	DQVLAANNANGQAAK	1		1484.74	0	5.62683e-16	0	0	0	0	0	0	0	0	0	319782	3.50366e+06	0	0	0	0	0	0	0	0	0	0
	QLDSDVQTDTVAVK	1		1518.76	0	5.62683e-16	0	0	0	0	0	0	0	0	0	0	1.8935e+07	4.19962e+06	0	0	0	0	0	0	0	0	0
	VELFHSAAAR	1		1100.58	0	1.0585e-15	0	0	0	0	0	0	0	0	0	0	8.06526e+06	0	0	0	0	0	0	0	0	0	0
	TMANLITQVAK	1		1189.66	0	5.82686e-14	0	0	0	0	0	0	0	0	0	0	8.26494e+06	0	0	0	0	0	0	0	0	0	0
	NSTTNDYMNTTAR	1	M8(Oxidation)	1504.63	0	9.47555e-14	0	0	0	0	0	0	0	0	0	474232	6.17129e+06	0	0	0	0	0	0	0	0	0	0
	KYDDPDLEDDVK	1		1451.65	0	1.01874e-11	0	0	0	0	0	0	0	0	0	0	9.60252e+06	0	0	0	0	0	0	0	0	0	0
	QDNFIVNQMSSIIAK	1	M9(Oxidation)	1723.87	0	1.21481e-11	0	0	0	0	0	0	0	0	0	0	5.45259e+06	0	0	0	0	0	0	0	0	0	0
	LQLEAQELR	1		1099.61	0	2.90361e-11	0	0	0	0	0	0	0	0	0	0	1.4814e+07	0	0	0	0	0	0	0	0	0	0
	YHALLAVQK	1		1042.6	0	9.27579e-08	0	0	0	0	0	0	0	0	0	1.30298e+06	9.24102e+06	0	0	0	0	0	0	0	0	0	0
	TVVEQYQGK	1		1051.54	0	7.69182e-06	0	0	0	0	0	0	0	0	0	0	9.1888e+06	0	0	0	0	0	0	0	0	0	0
	TVWSQYLGILQR	1		1463.8	0	1.06826e-05	0	0	0	0	0	0	4.68072e+06	0	0	0	0	0	0	0	0	0	0	0	0	0	0
	LMVHNWEYLGK	1	M2(Oxidation)	1405.69	0	1.6883e-05	0	0	0	0	0	0	0	0	0	0	2.59553e+06	0	0	0	0	0	0	0	0	0	0
	LQWSPVHK	1		994.546	0	0.00232946	0	0	0	0	0	0	0	0	0	0	5.88954e+06	0	0	0	0	0	0	0	0	0	0
	LLTAEDPNVR	1		1127.6	0.002784	0.0541233	0	0	0	0	0	0	1.1324e+06	0	0	0	0	6.37837e+06	0	0	0	0	0	0	0	0	0
	HDEYR	1		719.31	0.00489	0.0724884	0	0	0	0	0	0	0	0	0	0	1.75419e+06	418068	0	0	0	0	0	0	0	0	0
O17759	Protein F01G10.1, confirmed by transcript evidence OS=Caenorhabditis elegans GN=tkt-1 PE=4 SV=1 - [O17759_CAEEL]	33.33	1	15	catalytic activity		cell organization and biogenesis; development; metabolic process; regulation of biological process; transport	618	65.9699	6.63916	Pf02780; Pf00456; Pf03894; Pf00676; Pf02779	0	0	0	0	0	0	0	3.00932e+07	8.79079e+06	0	0	0	0	4.54639e+06	4.96859e+06	5.04733e+06	1.73936e+06	1.68939e+06	0	0	0
	Sequence	# Proteins	Modifications	MH+ [Da]	q-Value	PEP	A7: Area	B7: Area	C7: Area	D7: Area	E7: Area	F7: Area	G7: Area	H7: Area	I7: Area	J7: Area	K7: Area	L7: Area	M7: Area	N7: Area	O7: Area	P7: Area	Q7: Area	R7: Area	S7: Area	T7: Area	U7: Area
	LVAQKPINDAPAIDLHVGSIK	1		2199.25	0	8.41448e-09	0	0	0	0	0	0	0	1.45188e+07	0	0	0	0	0	0	0	0	0	0	0	0	0
	TGRPALPVLYDNEEPFHIGQAK	1		2452.26	0	2.49559e-08	0	0	0	0	0	0	0	1.77277e+07	0	0	0	0	0	0	0	0	0	0	0	0	0
	LGQSQATSLGHDVETYK	1		1833.9	0	4.58791e-08	0	0	0	0	0	0	0	1.012e+07	0	0	0	0	0	0	0	0	0	0	0	0	0
	KIDSDIEGHPTPR	1		1464.74	0	2.1093e-07	0	0	0	0	0	0	0	9.66927e+06	0	0	0	0	0	2.64815e+06	0	6.08185e+06	0	445919	0	0	0
	TIPGATVFYPTDAVSAER	1		1894.95	0	1.08112e-06	0	0	0	0	0	0	0	5.80331e+07	0	0	0	0	0	8.23295e+06	0	6.02792e+06	0	4.35062e+06	0	0	0
	GIEGIENEDNWHGKPVPEGTVNAIK	1		2703.34	0	4.01232e-05	0	0	0	0	0	0	0	1.24129e+07	0	0	0	0	0	2.75807e+06	0	3.03222e+06	0	0	0	0	0
	NDLEDAANR	1		1017.46	0	0.000224262	0	0	0	0	0	0	0	5.01395e+06	0	0	0	0	0	0	0	0	0	0	0	0	0
	MAAVSFANLK	1		1051.56	0	0.000704261	0	0	0	0	0	0	0	3.91857e+06	0	0	0	0	0	0	0	0	0	0	0	0	0
	ATELAANTK	1		918.488	0	0.00097559	0	0	0	0	0	0	0	7.31699e+06	0	0	0	0	0	830653	0	0	0	0	0	0	0
	EGIHATVIDPFTIKPLDGK	1		2051.12	0	0.00201528	0	0	0	0	0	0	0	6.85537e+06	0	0	0	0	0	0	0	0	0	0	0	0	0
	VIGLDGDTK	1		917.492	0.001027	0.015869	0	0	0	0	0	0	0	7.24754e+06	0	0	0	0	0	0	0	0	0	0	0	0	0
	AAEELEK	1		789.399	0.0045	0.0321883	0	0	0	0	0	0	0	2.26737e+06	0	0	0	0	0	0	0	0	0	0	0	0	0
	YDVAEPK	1		821.403	0.005613	0.0583831	0	0	0	0	0	0	0	4.88211e+06	0	0	0	0	0	0	0	0	0	0	0	0	0
	AAYGTALAK	1		865.476	0.005613	0.0628655	0	0	0	0	0	0	0	4.54406e+06	0	0	0	0	0	0	0	0	0	0	0	0	0
	ISSIEMTCASK	1	M6(Oxidation); C8(Carbamidomethyl)	1242.57	0.003456	0.0956841	0	0	0	0	0	0	0	0	0	0	0	0	0	0	0	0	0	271619	0	0	0
P11141	Heat shock 70 kDa protein F, mitochondrial OS=Caenorhabditis elegans GN=hsp-6 PE=1 SV=2 - [HSP7F_CAEEL]	32.72	1	15	catalytic activity; DNA binding; metal ion binding; nucleotide binding; protein binding	cytoplasm; cytosol; membrane; mitochondrion; nucleus; proteasome	cell death; cell organization and biogenesis; development; metabolic process; regulation of biological process; reproduction; response to stimulus	657	70.8007	6.20166	Pf00012; Pf06723	0	0	0	0	0	0	1.07202e+07	1.29785e+07	0	0	0	0	0	0	0	0	0	0	0	0	0
	Sequence	# Proteins	Modifications	MH+ [Da]	q-Value	PEP	A7: Area	B7: Area	C7: Area	D7: Area	E7: Area	F7: Area	G7: Area	H7: Area	I7: Area	J7: Area	K7: Area	L7: Area	M7: Area	N7: Area	O7: Area	P7: Area	Q7: Area	R7: Area	S7: Area	T7: Area	U7: Area
	QAVTNSANTLFATK	1		1465.76	0	4.30993e-08	0	0	0	0	0	0	0	1.20799e+07	0	0	0	0	0	0	0	0	0	0	0	0	0
	VYSPSQVGAFVLMK	1	M13(Oxidation)	1541.8	0	5.09938e-08	0	0	0	0	0	0	0	686034	0	0	0	0	0	0	0	0	0	0	0	0	0
	SQVFSTAADGQTQVQIK	1		1807.92	0	6.50293e-08	0	0	0	0	0	0	0	7.3985e+06	0	0	0	0	0	0	0	0	0	0	0	0	0
	DAGQISGLNVLR	1		1242.68	0	1.60404e-07	0	0	0	0	0	0	0	1.00563e+07	0	0	0	0	0	0	0	0	0	0	0	0	0
	TTPSTVAFTADGER	1		1452.69	0	1.7779e-06	0	0	0	0	0	0	0	1.67994e+07	0	0	0	0	0	0	0	0	0	0	0	0	0
	VQATVQEIFGK	1		1219.66	0	0.000236592	0	0	0	0	0	0	0	9.74932e+06	0	0	0	0	0	0	0	0	0	0	0	0	0
	ELVEVINQAEGIIHDTEAK	1		2108.09	0	0.000390093	0	0	0	0	0	0	0	9.75526e+06	0	0	0	0	0	0	0	0	0	0	0	0	0
	EACNTLQQQSLK	1	C3(Carbamidomethyl)	1419.69	0	0.000552762	0	0	0	0	0	0	0	5.15402e+06	0	0	0	0	0	0	0	0	0	0	0	0	0
	SSQIADVLLVGGMSR	1	M13(Oxidation)	1548.8	0	0.000889179	0	0	0	0	0	0	0	4.31422e+06	0	0	0	0	0	0	0	0	0	0	0	0	0
	AKCELSSTTQTDINLPYITMDQSGPK	1	C3(Carbamidomethyl); M20(Oxidation)	2914.38	0	0.00200846	0	0	0	0	0	0	0	878983	0	0	0	0	0	0	0	0	0	0	0	0	0
	NSGGDAQEAK	1		976.431	0.001027	0.00593182	0	0	0	0	0	0	0	526506	0	0	0	0	0	0	0	0	0	0	0	0	0
	MTEFADQLPKDECEALR	1	M1(Oxidation); C13(Carbamidomethyl)	2068.93	0.004064	0.0322896	0	0	0	0	0	0	0	3.55822e+06	0	0	0	0	0	0	0	0	0	0	0	0	0
	RYEDPEVQK	1		1163.57	0.008689	0.0492058	0	0	0	0	0	0	0	7.50706e+06	0	0	0	0	0	0	0	0	0	0	0	0	0
	EAEKNAAEDAK	1		1175.55	0.008689	0.064745	0	0	0	0	0	0	0	533765	0	0	0	0	0	0	0	0	0	0	0	0	0
	EQQIVIQSSGGLSK	1		1473.79	0.005613	0.0799658	0	0	0	0	0	0	0	8.2473e+06	0	0	0	0	0	0	0	0	0	0	0	0	0
P50140	Chaperonin homolog Hsp-60, mitochondrial OS=Caenorhabditis elegans GN=hsp-60 PE=1 SV=2 - [CH60_CAEEL]	31.34	2	15	catalytic activity; nucleotide binding; protein binding	cytoplasm; cytosol; extracellular; membrane; mitochondrion; organelle lumen	cell division; cell organization and biogenesis; defense response; development; metabolic process; reproduction; response to stimulus	568	60.0638	5.40186	Pf00118	0	0	0	0	0	0	0	0	3.13743e+07	2.6542e+06	0	0	0	0	0	0	0	0	0	0	0
	Sequence	# Proteins	Modifications	MH+ [Da]	q-Value	PEP	A7: Area	B7: Area	C7: Area	D7: Area	E7: Area	F7: Area	G7: Area	H7: Area	I7: Area	J7: Area	K7: Area	L7: Area	M7: Area	N7: Area	O7: Area	P7: Area	Q7: Area	R7: Area	S7: Area	T7: Area	U7: Area
	ANEEAGDGTTCATVLAR	1	C11(Carbamidomethyl)	1735.79	0	3.19713e-16	0	0	0	0	0	0	0	0	2.19662e+07	0	0	0	0	0	0	0	0	0	0	0	0
	AAVEEGIVPGGGVALLR	2		1607.91	0	7.94781e-14	0	0	0	0	0	0	0	0	3.55392e+07	4440159	0	0	0	0	0	0	0	0	0	0	0
	AANEDQQIGVNIVK	1		1498.79	0	2.33245e-10	0	0	0	0	0	0	0	0	3.02164e+07	0	0	0	0	0	0	0	0	0	0	0	0
	FVDMFEAGIIDPTK	1	M4(Oxidation)	1598.78	0	6.64093e-10	0	0	0	0	0	0	0	0	1.64187e+07	0	0	0	0	0	0	0	0	0	0	0	0
	IEHITDEIEQSTSDYEKEK	2		2294.07	0	1.96159e-09	0	0	0	0	0	0	0	0	1.56604e+07	0	0	0	0	0	0	0	0	0	0	0	0
	VGTTGVITVK	1		974.587	0	5.68576e-07	0	0	0	0	0	0	0	0	8.39257e+06	0	0	0	0	0	0	0	0	0	0	0	0
	IGGGSEVEVGEK	2		1160.58	0	7.70427e-07	0	0	0	0	0	0	0	0	1.319e+07	868246	0	0	0	0	0	0	0	0	0	0	0
	NVIIEQSWGSPK	1		1357.71	0	1.85888e-06	0	0	0	0	0	0	0	0	1.60918e+07	0	0	0	0	0	0	0	0	0	0	0	0
	VGLQVVAIK	2		926.603	0	2.585e-05	0	0	0	0	0	0	0	0	1.00442e+07	0	0	0	0	0	0	0	0	0	0	0	0
	GYISPYFITSAK	1		1346.7	0	4.50928e-05	0	0	0	0	0	0	0	0	2.83674e+07	0	0	0	0	0	0	0	0	0	0	0	0
	APGFGDNR	2		833.39	0	0.000132436	0	0	0	0	0	0	0	0	3.34728e+06	0	0	0	0	0	0	0	0	0	0	0	0
	VTDALCATR	2	C6(Carbamidomethyl)	1006.5	0	0.00029102	0	0	0	0	0	0	0	0	1.34105e+07	0	0	0	0	0	0	0	0	0	0	0	0
	LIQDVANK	1		900.514	0	0.000739504	0	0	0	0	0	0	0	0	1.25215e+07	0	0	0	0	0	0	0	0	0	0	0	0
	ALVLLSEK	2		872.546	0	0.00226526	0	0	0	0	0	0	0	0	1.81734e+07	0	0	0	0	0	0	0	0	0	0	0	0
	QGGNAVEIR	1		943.495	0	0.00459939	0	0	0	0	0	0	0	0	1.15372e+07	0	0	0	0	0	0	0	0	0	0	0	0
Q95X44	Vacuolar h atpase protein 8 OS=Caenorhabditis elegans GN=vha-8 PE=2 SV=1 - [Q95X44_CAEEL]	53.98	1	14	catalytic activity; nucleotide binding; transporter activity	cytoplasm; membrane	cell death; cell organization and biogenesis; development; metabolic process; regulation of biological process; reproduction; transport	226	25.5705	7.25439	Pf01991	300627	0	0	0	0	0	0	0	0	0	0	0	0	0	0	2.42323e+06	1.42843e+08	4.42865e+06	3.31744e+06	322944	4.44429e+06
	Sequence	# Proteins	Modifications	MH+ [Da]	q-Value	PEP	A7: Area	B7: Area	C7: Area	D7: Area	E7: Area	F7: Area	G7: Area	H7: Area	I7: Area	J7: Area	K7: Area	L7: Area	M7: Area	N7: Area	O7: Area	P7: Area	Q7: Area	R7: Area	S7: Area	T7: Area	U7: Area
	QNFLPSESAGGVELSAR	1		1761.88	0	2.82691e-06	0	0	0	0	0	0	0	0	0	0	0	0	0	0	0	0	1.3364e+08	8.7101e+06	0	0	0
	HMMAFIEQEANEKAEEIDAK	1	M2(Oxidation); M3(Oxidation)	2366.06	0	3.31052e-05	0	0	0	0	0	0	0	0	0	0	0	0	0	0	0	0	2.81632e+07	0	0	0	0
	IQASNSLNAGR	1		1130.59	0	6.91134e-05	0	0	0	0	0	0	0	0	0	0	0	0	0	0	0	0	2.6954e+07	0	0	0	0
	HMMAFIEQEANEK	1	M2(Oxidation); M3(Oxidation)	1609.7	0	0.000188062	0	0	0	0	0	0	0	0	0	0	0	0	0	0	0	0	6.23371e+06	0	0	0	0
	TALFGPNPNR	1		1086.57	0	0.00020507	0	0	0	0	0	0	0	0	0	0	0	0	0	0	0	0	1.14312e+08	3.45255e+06	0	0	0
	VVLDKQNFLPSESAGGVELSAR	1		2316.22	0	0.00147061	0	0	0	0	0	0	0	0	0	0	0	0	0	0	0	0	1.74696e+07	0	0	0	0
	AREDHIGAVLDEAR	1		1551.78	0	0.00248186	0	0	0	0	0	0	0	0	0	0	0	0	0	0	0	0	38168873	0	0	0	0
	HMMAFIEQEANEKAEEIDAKAEEEFNIEK	1	M2(Oxidation); M3(Oxidation)	3455.57	0	0.00657294	0	0	0	0	0	0	0	0	0	0	0	0	0	0	0	0	1.43259e+07	0	0	0	0
	IKVSSTLESR	1		1119.63	0	0.011354	0	0	0	0	0	0	0	0	0	0	0	0	0	0	0	0	1.78872e+07	0	0	0	0
	IMEFFEK	1		943.46	0	0.0403017	0	0	0	0	0	0	0	0	0	0	0	0	0	0	0	0	1.55384e+07	0	0	0	0
	VSSTLESR	1		878.456	0	0.0503108	0	0	0	0	0	0	0	0	0	0	0	0	0	0	0	0	3.81649e+07	867092	0	0	0
	LVQQQR	1		771.447	0	0.0932923	0	0	0	0	0	0	0	0	0	0	0	0	0	0	0	0	4.06081e+07	1.12331e+06	0	0	0
	LELIANQIVPQVR	1		1492.89	0	0.0983169	0	0	0	0	0	0	0	0	0	0	0	0	0	0	0	0	1.80578e+08	0	0	0	0
	AEEEFNIEK	1		1108.51	0	0.145621	0	0	0	0	0	0	0	0	0	0	0	0	0	0	0	0	4.02898e+07	0	0	0	0
	IMEFFEK	1	M2(Oxidation)	959.453	0.003533	0.197079	0	0	0	0	0	0	0	0	0	0	0	0	0	0	0	0	2.22522e+07	0	0	0	0
P41932	14-3-3-like protein 1 OS=Caenorhabditis elegans GN=par-5 PE=1 SV=2 - [14331_CAEEL]	39.92	2	14	catalytic activity; metal ion binding; nucleotide binding; protein binding	cytoplasm; nucleus	cell differentiation; cell division; cell organization and biogenesis; development; metabolic process; regulation of biological process; reproduction; transport	248	28.1731	4.80518	Pf00244	0	0	0	0	0	0	0	0	0	0	0	0	0	0	0	0	5.24131e+07	1.01081e+06	3.30988e+06	0	0
	Sequence	# Proteins	Modifications	MH+ [Da]	q-Value	PEP	A7: Area	B7: Area	C7: Area	D7: Area	E7: Area	F7: Area	G7: Area	H7: Area	I7: Area	J7: Area	K7: Area	L7: Area	M7: Area	N7: Area	O7: Area	P7: Area	Q7: Area	R7: Area	S7: Area	T7: Area	U7: Area
	VTEQGQELSNEER	1		1518.7	0	2.18007e-13	0	0	0	0	0	0	0	0	0	0	0	0	0	0	0	0	5.17743e+07	595540	0	0	0
	VKVEQELNDICQDVLK	1	C11(Carbamidomethyl)	1929.99	0	2.90723e-09	0	0	0	0	0	0	0	0	0	0	0	0	0	0	0	0	28370486	0	0	0	0
	KVTEQGQELSNEER	1		1646.79	0	2.93718e-08	0	0	0	0	0	0	0	0	0	0	0	0	0	0	0	0	1.27766e+07	0	0	0	0
	VISSIEQK	3		903.513	0	1.60966e-06	0	0	0	0	0	0	0	0	0	0	0	0	0	0	0	0	4.49097e+07	611028	0	0	0
	VEQELNDICQDVLK	1	C9(Carbamidomethyl)	1702.83	0	4.78439e-06	0	0	0	0	0	0	0	0	0	0	0	0	0	0	0	0	1.54986e+07	0	0	0	0
	AYQEALDIAKDK	1		1364.7	0	4.77138e-05	0	0	0	0	0	0	0	0	0	0	0	0	0	0	0	0	6.91014e+06	0	0	0	0
	YDDMAAAMK	1	M4(Oxidation); M8(Oxidation)	1047.41	0	5.04162e-05	0	0	0	0	0	0	0	0	0	0	0	0	0	0	0	0	788809	0	0	0	0
	YLAEVASEDR	1		1152.55	0	9.47327e-05	0	0	0	0	0	0	0	0	0	0	0	0	0	0	0	0	4.92672e+07	0	0	0	0
	LAEQAER	3		816.42	0	0.0014672	0	0	0	0	0	0	0	0	0	0	0	0	0	0	0	0	2.8982e+07	0	0	0	0
	NLLSVAYK	3		907.524	0	0.00512066	0	0	0	0	0	0	0	0	0	0	0	0	0	0	0	0	5.61978e+07	1.21567e+06	0	0	0
	AYQEALDIAK	1		1121.58	0	0.00848813	0	0	0	0	0	0	0	0	0	0	0	0	0	0	0	0	0	1.20574e+06	0	0	0
	MQPTHPIR	4	M1(Oxidation)	995.507	0	0.0246116	0	0	0	0	0	0	0	0	0	0	0	0	0	0	0	0	5.77042e+06	0	0	0	0
	MKGDYYR	3	M1(Oxidation)	948.423	0.003533	0.156652	0	0	0	0	0	0	0	0	0	0	0	0	0	0	0	0	3.22848e+06	0	0	0	0
	DKMQPTHPIR	4	M3(Oxidation)	1238.63	0.003533	0.190384	0	0	0	0	0	0	0	0	0	0	0	0	0	0	0	0	1.38887e+06	0	0	0	0
Q9XXU9	V-type proton ATPase subunit C OS=Caenorhabditis elegans GN=vha-11 PE=2 SV=1 - [VATC_CAEEL]	35.42	2	14	catalytic activity; metal ion binding; nucleotide binding; transporter activity	cytoplasm; membrane; vacuole	development; metabolic process; regulation of biological process; reproduction; transport	384	43.432	8.03076	Pf03223	0	0	0	0	0	0	0	0	0	0	0	218460	5.84209e+07	1.43624e+07	0	0	0	1.51763e+06	0	0	0
	Sequence	# Proteins	Modifications	MH+ [Da]	q-Value	PEP	A7: Area	B7: Area	C7: Area	D7: Area	E7: Area	F7: Area	G7: Area	H7: Area	I7: Area	J7: Area	K7: Area	L7: Area	M7: Area	N7: Area	O7: Area	P7: Area	Q7: Area	R7: Area	S7: Area	T7: Area	U7: Area
	KLVQYFTEVLEEDKSK	2		1956.03	0	8.8749e-19	0	0	0	0	0	0	0	0	0	0	0	0	4.42787e+07	1.64839e+07	0	0	0	0	0	0	0
	YATLSSMVVPGSSK	1	M7(Oxidation)	1442.72	0	5.4446e-16	0	0	0	0	0	0	0	0	0	0	0	0	3.77847e+07	9.71337e+06	0	0	0	0	0	0	0
	LDTSAEAVIR	2		1074.58	0	1.70792e-13	0	0	0	0	0	0	0	0	0	0	0	0	3.72347e+07	8.95082e+06	0	0	0	0	0	0	0
	YGLPVNFQAAVIEPAK	1		1716.93	0	6.16884e-13	0	0	0	0	0	0	0	0	0	0	0	0	5.63859e+07	0	0	0	0	0	0	0	0
	STGNTSTNSK	2		996.458	0	8.0942e-09	0	0	0	0	0	0	0	0	0	0	0	0	1.28425e+06	0	0	0	0	0	0	0	0
	QISQIDNDLK	1		1173.61	0	1.06796e-08	0	0	0	0	0	0	0	0	0	0	0	0	4.23419e+07	9.76908e+06	0	0	0	0	0	0	0
	VIDEFKNTAR	1		1192.63	0	9.99174e-07	0	0	0	0	0	0	0	0	0	0	0	0	2.59976e+06	0	0	0	0	0	0	0	0
	VFVESVLR	1		948.55	0	1.63657e-06	0	0	0	0	0	0	0	0	0	0	0	0	6.25961e+07	0	0	0	0	0	0	0	0
	LNIDFLNK	1		976.545	0	2.84551e-05	0	0	0	0	0	0	0	0	0	0	0	0	5.62806e+07	0	0	0	0	0	0	0	0
	FQWEGAK	1		865.42	0	0.00310947	0	0	0	0	0	0	0	0	0	0	0	0	3.37208e+07	7.58376e+06	0	0	0	0	0	0	0
	NALASMDRK	1	M6(Oxidation)	1021.51	0.002328	0.00346937	0	0	0	0	0	0	0	0	0	0	0	0	0	1.73461e+06	0	0	0	0	0	0	0
	LVQYFTEVLEEDKSK	2		1827.93	0	0.00401095	0	0	0	0	0	0	0	0	0	0	0	0	1.89521e+07	0	0	0	0	0	0	0	0
	GANDAWDK	1		876.384	0	0.0125407	0	0	0	0	0	0	0	0	0	0	0	0	7.54402e+06	0	0	0	0	0	0	0	0
	DFVYDEETLK	1		1258.58	0.001502	0.0336699	0	0	0	0	0	0	0	0	0	0	0	0	0	1.68344e+07	0	0	0	0	0	0	0
P54412	Probable elongation factor 1-gamma OS=Caenorhabditis elegans GN=F17C11.9 PE=1 SV=1 - [EF1G_CAEEL]	28.64	3	14	protein binding; RNA binding; translation regulator activity	cytoplasm	development; metabolic process; regulation of biological process; reproduction	398	44.3597	6.65381	Pf00647; Pf00043	0	0	0	0	0	0	0	0	0	0	0	2.23998e+07	0	0	0	0	0	1.97966e+06	5.16578e+06	0	0
	Sequence	# Proteins	Modifications	MH+ [Da]	q-Value	PEP	A7: Area	B7: Area	C7: Area	D7: Area	E7: Area	F7: Area	G7: Area	H7: Area	I7: Area	J7: Area	K7: Area	L7: Area	M7: Area	N7: Area	O7: Area	P7: Area	Q7: Area	R7: Area	S7: Area	T7: Area	U7: Area
	TVVNQPAVK	3		955.555	0	6.65902e-09	0	0	0	0	0	0	0	0	0	0	0	2.48955e+07	0	0	0	0	0	2.10748e+06	0	0	0
	TVTLAGDAAPADK	2		1229.64	0	5.22617e-08	0	0	0	0	0	0	0	0	0	0	0	1.23082e+07	0	0	0	0	0	1.85184e+06	0	0	0
	TVEQYKNELNGQLQVLDR	2		2147.11	0	0.00243528	0	0	0	0	0	0	0	0	0	0	0	1.05082e+07	0	0	0	0	0	0	7.16728e+06	0	0
	KEAKPAAAAAQPEDDEPKEEK	3		2252.1	0	0.0198462	0	0	0	0	0	0	0	0	0	0	0	1.44754e+07	0	0	0	0	0	0	0	0	0
	SYSNEDTATK	3		1115.48	0	0.0204007	0	0	0	0	0	0	0	0	0	0	0	9.54496e+06	0	0	0	0	0	0	0	0	0
	KSIVNVTR	3		916.556	0	0.0310636	0	0	0	0	0	0	0	0	0	0	0	5.84479e+06	0	0	0	0	0	0	1.87292e+06	0	0
	SKDPFQDMPK	3	M8(Oxidation)	1208.56	0	0.0428821	0	0	0	0	0	0	0	0	0	0	0	1.04572e+07	0	0	0	0	0	0	0	0	0
	GTFVLDNFKR	3		1196.64	0	0.0440683	0	0	0	0	0	0	0	0	0	0	0	2.23515e+07	0	0	0	0	0	0	0	0	0
	EAKPAAAAAQPEDDEPKEEK	3		2124.01	0	0.0549906	0	0	0	0	0	0	0	0	0	0	0	1.62487e+07	0	0	0	0	0	0	0	0	0
	SKDPFQDMPK	3		1192.56	0	0.0718055	0	0	0	0	0	0	0	0	0	0	0	1.39182e+07	0	0	0	0	0	0	0	0	0
	TYLVGER	2		837.446	0.004722	0.142654	0	0	0	0	0	0	0	0	0	0	0	1.45509e+07	0	0	0	0	0	0	0	0	0
	FTELSAK	3		795.423	0.001568	0.143052	0	0	0	0	0	0	0	0	0	0	0	1.99525e+07	0	0	0	0	0	0	0	0	0
	SIVNVTR	1		788.462	0.004722	0.149266	0	0	0	0	0	0	0	0	0	0	0	1.42959e+07	0	0	0	0	0	0	0	0	0
	KTYLVGER	2		965.54	0.004722	0.192972	0	0	0	0	0	0	0	0	0	0	0	6.11843e+06	0	0	0	0	0	0	0	0	0
	TVEQYK	3		767.393	0.00796	0.255886	0	0	0	0	0	0	0	0	0	0	0	2.51149e+06	0	0	0	0	0	0	0	0	0
Q18066	Disorganized muscle protein 1 OS=Caenorhabditis elegans GN=dim-1 PE=1 SV=3 - [DIM1_CAEEL]	26.88	2	14	protein binding	cytoplasm	cell differentiation; cell organization and biogenesis; development; regulation of biological process; reproduction	640	71.8049	7.95752	Pf00047	0	0	0	0	0	0	0	0	0	0	0	0	0	5.14671e+07	3.3647e+06	0	0	0	0	0	0
	Sequence	# Proteins	Modifications	MH+ [Da]	q-Value	PEP	A7: Area	B7: Area	C7: Area	D7: Area	E7: Area	F7: Area	G7: Area	H7: Area	I7: Area	J7: Area	K7: Area	L7: Area	M7: Area	N7: Area	O7: Area	P7: Area	Q7: Area	R7: Area	S7: Area	T7: Area	U7: Area
	LVGGGAEEIIANSDR	2		1500.76	0	5.4446e-16	0	0	0	0	0	0	0	0	0	0	0	0	0	6.14346e+07	0	0	0	0	0	0	0
	TNDEGNGNFTAQLELTNYK	2		2128.98	0	5.4446e-16	0	0	0	0	0	0	0	0	0	0	0	0	0	5.5211e+06	0	0	0	0	0	0	0
	KLEAGNVYYSALEIKEPTK	2		2153.15	0	9.89955e-16	0	0	0	0	0	0	0	0	0	0	0	0	0	8.78193e+06	0	0	0	0	0	0	0
	LTGFSSPTFVEKPQISSR	2		1981.03	0	2.29791e-15	0	0	0	0	0	0	0	0	0	0	0	0	0	4.56256e+07	0	0	0	0	0	0	0
	MNPQVTWISPK	2	M1(Oxidation)	1316.66	0	2.3729e-14	0	0	0	0	0	0	0	0	0	0	0	0	0	1.08538e+07	0	0	0	0	0	0	0
	FEVPEGAPSFTR	2		1336.65	0	3.17756e-14	0	0	0	0	0	0	0	0	0	0	0	0	0	47341161	0	0	0	0	0	0	0
	CAIVNPHGK	2	C1(Carbamidomethyl)	995.507	0	2.31486e-11	0	0	0	0	0	0	0	0	0	0	0	0	0	3.65472e+06	0	0	0	0	0	0	0
	DSGTYTCNIK	2	C7(Carbamidomethyl)	1158.51	0	7.183e-11	0	0	0	0	0	0	0	0	0	0	0	0	0	7.55141e+06	0	0	0	0	0	0	0
	GSDSYSAILTIK	2		1254.66	0	1.32002e-10	0	0	0	0	0	0	0	0	0	0	0	0	0	2.28262e+07	0	0	0	0	0	0	0
	DAGQFICTVK	2	C7(Carbamidomethyl)	1138.55	0	2.20666e-10	0	0	0	0	0	0	0	0	0	0	0	0	0	1.29002e+07	0	0	0	0	0	0	0
	MNPQVTWISPK	2		1300.67	0	7.25798e-08	0	0	0	0	0	0	0	0	0	0	0	0	0	7.81496e+06	0	0	0	0	0	0	0
	FSANLANK	2		864.457	0	7.95147e-05	0	0	0	0	0	0	0	0	0	0	0	0	0	1.31409e+07	0	0	0	0	0	0	0
	DDGQVMVMEFR	2	M6(Oxidation); M8(Oxidation)	1358.57	0	0.000111593	0	0	0	0	0	0	0	0	0	0	0	0	0	1.01098e+07	0	0	0	0	0	0	0
	APHFPQQPVAR	2		1247.66	0	0.0140884	0	0	0	0	0	0	0	0	0	0	0	0	0	2.43454e+07	0	0	0	0	0	0	0
	EVENSGR	1		790.368	0.008925	0.0416912	0	0	0	0	0	0	0	0	0	0	0	0	0	1.77754e+06	0	0	0	0	0	0	0
Q9TZS5	Chaperonin containing tcp-1 protein 7, isoform a, confirmed by transcript evidence OS=Caenorhabditis elegans GN=cct-7 PE=2 SV=2 - [Q9TZS5_CAEEL]	26.54	2	14	catalytic activity; DNA binding; nucleotide binding; protein binding	cytoplasm; nucleus	cell organization and biogenesis; development; metabolic process; reproduction; response to stimulus; transport	535	58.3352	6.48096	Pf00118	0	0	0	0	0	0	0	0	0	1.14145e+07	0	0	0	0	2.52875e+06	0	0	0	0	0	0
	Sequence	# Proteins	Modifications	MH+ [Da]	q-Value	PEP	A7: Area	B7: Area	C7: Area	D7: Area	E7: Area	F7: Area	G7: Area	H7: Area	I7: Area	J7: Area	K7: Area	L7: Area	M7: Area	N7: Area	O7: Area	P7: Area	Q7: Area	R7: Area	S7: Area	T7: Area	U7: Area
	FYEQQVGSER	2		1242.57	0	1.8709e-08	0	0	0	0	0	0	0	0	0	1.01717e+07	0	0	0	0	0	0	0	0	0	0	0
	AFSYAGFEMQPK	2	M9(Oxidation)	1391.63	0	2.5227e-07	0	0	0	0	0	0	0	0	0	1.00653e+07	0	0	0	0	0	0	0	0	0	0	0
	VNGGNLHESR	2		1082.53	0	5.99008e-06	0	0	0	0	0	0	0	0	0	661369	0	0	0	0	0	0	0	0	0	0	0
	IHDSGANVVLSK	2		1239.67	0	1.75896e-05	0	0	0	0	0	0	0	0	0	5.99469e+06	0	0	0	0	0	0	0	0	0	0	0
	QMKPFIEDGVHPQLLIR	2	M2(Oxidation)	2037.09	0	2.15544e-05	0	0	0	0	0	0	0	0	0	8.74546e+06	0	0	0	0	0	0	0	0	0	0	0
	GGAEQFIAETER	2		1307.62	0	3.58275e-05	0	0	0	0	0	0	0	0	0	1.40065e+07	0	0	0	0	0	0	0	0	0	0	0
	KNDSIVAGGGAIEMELSR	2	M14(Oxidation)	1862.93	0	8.66611e-05	0	0	0	0	0	0	0	0	0	1.68179e+06	0	0	0	0	0	0	0	0	0	0	0
	KVNGGNLHESR	2		1210.63	0	0.001093	0	0	0	0	0	0	0	0	0	0	0	0	0	0	0	0	0	0	0	0	0
	WAGIDIHR	1		967.509	0	0.00113991	0	0	0	0	0	0	0	0	0	4.11677e+06	0	0	0	0	0	0	0	0	0	0	0
	NLADLEIK	2		915.515	0	0.00150766	0	0	0	0	0	0	0	0	0	7.80444e+06	0	0	0	0	0	0	0	0	0	0	0
	IPQDDLDR	2		971.479	0	0.00382148	0	0	0	0	0	0	0	0	0	8.12116e+06	0	0	0	0	0	0	0	0	0	0	0
	CAATTLSSK	2	C1(Carbamidomethyl)	938.46	0.001278	0.0152022	0	0	0	0	0	0	0	0	0	2.06091e+06	0	0	0	0	0	0	0	0	0	0	0
	AEKENAEMR	2	M8(Oxidation)	1093.49	0.001876	0.0289954	0	0	0	0	0	0	0	0	0	180865	0	0	0	0	0	0	0	0	0	0	0
	INGETELR	2		931.483	0.008771	0.0918598	0	0	0	0	0	0	0	0	0	1.8572e+06	0	0	0	0	0	0	0	0	0	0	0
Q94230	Pur alpha like protein protein 1, confirmed by transcript evidence OS=Caenorhabditis elegans GN=plp-1 PE=2 SV=1 - [Q94230_CAEEL]	63.27	2	13		cytoplasm; nucleus	development; regulation of biological process; reproduction	226	25.4993	9.26123	Pf04845	0	0	0	0	0	0	0	0	0	0	0	0	0	0	0	0	3.89374e+07	421639	0	0	0
	Sequence	# Proteins	Modifications	MH+ [Da]	q-Value	PEP	A7: Area	B7: Area	C7: Area	D7: Area	E7: Area	F7: Area	G7: Area	H7: Area	I7: Area	J7: Area	K7: Area	L7: Area	M7: Area	N7: Area	O7: Area	P7: Area	Q7: Area	R7: Area	S7: Area	T7: Area	U7: Area
	AEDSLATHQLTVQYK	1		1703.86	0	2.88457e-05	0	0	0	0	0	0	0	0	0	0	0	0	0	0	0	0	1.65513e+07	0	0	0	0
	FGEGHEQENTNTPK	2		1587.7	0	4.54476e-05	0	0	0	0	0	0	0	0	0	0	0	0	0	0	0	0	2.63576e+07	188676	0	0	0
	MLALIDEPSTGEHAPK	1	M1(Oxidation)	1724.85	0	0.00015855	0	0	0	0	0	0	0	0	0	0	0	0	0	0	0	0	2.54071e+07	0	0	0	0
	IILSIVAAK	1		927.623	0	0.000882754	0	0	0	0	0	0	0	0	0	0	0	0	0	0	0	0	4.90074e+07	0	0	0	0
	IAELGTNYK	1		1008.53	0	0.00168522	0	0	0	0	0	0	0	0	0	0	0	0	0	0	0	0	32469187	0	0	0	0
	YYIDVNENTR	1		1286.6	0	0.00291792	0	0	0	0	0	0	0	0	0	0	0	0	0	0	0	0	3.53357e+07	0	0	0	0
	IAQMPMNPR	1	M4(Oxidation); M6(Oxidation)	1089.52	0	0.0149073	0	0	0	0	0	0	0	0	0	0	0	0	0	0	0	0	8.54433e+06	314485	0	0	0
	AIVSEISK	1		846.492	0	0.0668082	0	0	0	0	0	0	0	0	0	0	0	0	0	0	0	0	2.50024e+07	0	0	0	0
	FYVDLK	2		784.423	0	0.0983264	0	0	0	0	0	0	0	0	0	0	0	0	0	0	0	0	8.48846e+06	0	0	0	0
	VLTEYLAK	2		936.538	0	0.130071	0	0	0	0	0	0	0	0	0	0	0	0	0	0	0	0	1.93747e+07	0	0	0	0
	NAITVPMSALVDFR	1	M7(Oxidation)	1549.8	0.003533	0.16176	0	0	0	0	0	0	0	0	0	0	0	0	0	0	0	0	2.12838e+07	0	0	0	0
	QQIAIPSDGIAEIHK	2		1619.87	0.003456	0.170247	0	0	0	0	0	0	0	0	0	0	0	0	0	0	0	0	0	761755	0	0	0
	SETLNVDGRK	1		1118.58	0.003533	0.202215	0	0	0	0	0	0	0	0	0	0	0	0	0	0	0	0	5.79955e+06	0	0	0	0
Q23449	26S proteasome non-ATPase regulatory subunit 8 OS=Caenorhabditis elegans GN=rpn-12 PE=1 SV=1 - [PSMD8_CAEEL]	52.8	1	13	protein binding	cytoplasm; cytosol; proteasome	development; metabolic process; regulation of biological process; reproduction	250	28.7769	5.8335	Pf04653	0	0	0	0	0	0	0	0	0	0	0	0	0	0	0	1.27559e+06	1.48489e+08	3.28343e+06	0	0	0
	Sequence	# Proteins	Modifications	MH+ [Da]	q-Value	PEP	A7: Area	B7: Area	C7: Area	D7: Area	E7: Area	F7: Area	G7: Area	H7: Area	I7: Area	J7: Area	K7: Area	L7: Area	M7: Area	N7: Area	O7: Area	P7: Area	Q7: Area	R7: Area	S7: Area	T7: Area	U7: Area
	VLSASSDLNDK	1		1148.58	0	4.89957e-08	0	0	0	0	0	0	0	0	0	0	0	0	0	0	0	0	108529491	0	0	0	0
	YVFEIEVAQEKPVNLDTVR	1		2249.18	0	5.1418e-08	0	0	0	0	0	0	0	0	0	0	0	0	0	0	0	0	9.28826e+07	0	0	0	0
	IEQSLMEGAYNK	1	M6(Oxidation)	1398.65	0	2.13974e-07	0	0	0	0	0	0	0	0	0	0	0	0	0	0	0	0	9.62725e+07	1.57858e+06	0	0	0
	VLSASSDLNDKQSALASK	1		1833.95	0	5.10155e-06	0	0	0	0	0	0	0	0	0	0	0	0	0	0	0	0	1.50959e+07	0	0	0	0
	QSALASK	1		704.394	0	5.87241e-06	0	0	0	0	0	0	0	0	0	0	0	0	0	0	0	0	1.90303e+07	0	0	0	0
	EQTSNAYISTPVR	1		1465.72	0	1.28848e-05	0	0	0	0	0	0	0	0	0	0	0	0	0	0	0	0	1.73489e+08	4.98829e+06	0	0	0
	LSDFHMLLEQIPQK	1	M6(Oxidation)	1714.88	0	9.56092e-05	0	0	0	0	0	0	0	0	0	0	0	0	0	0	0	0	7.41089e+07	0	0	0	0
	VATQTLFYAK	1		1141.62	0	0.000127942	0	0	0	0	0	0	0	0	0	0	0	0	0	0	0	0	163449730	0	0	0	0
	NLLAVWAK	1		914.546	0	0.0124387	0	0	0	0	0	0	0	0	0	0	0	0	0	0	0	0	1.01214e+08	0	0	0	0
	EIATSIEK	1		890.481	0	0.0144499	0	0	0	0	0	0	0	0	0	0	0	0	0	0	0	0	9.02623e+07	0	0	0	0
	ALNELTK	1		788.45	0	0.0940774	0	0	0	0	0	0	0	0	0	0	0	0	0	0	0	0	5.6709e+07	0	0	0	0
	DATVMLLFDNDEQMKK	1	M5(Oxidation); M14(Oxidation)	1929.89	0	0.13275	0	0	0	0	0	0	0	0	0	0	0	0	0	0	0	0	2.91871e+07	0	0	0	0
	IMLDTIR	1	M2(Oxidation)	877.48	0	0.141439	0	0	0	0	0	0	0	0	0	0	0	0	0	0	0	0	1.29729e+07	0	0	0	0
Q9N359	COP9 signalosome complex subunit 4 OS=Caenorhabditis elegans GN=csn-4 PE=1 SV=1 - [CSN4_CAEEL]	36.65	1	13	catalytic activity; protein binding	cytoplasm; nucleus	cell differentiation; cell division; cell organization and biogenesis; development; metabolic process; regulation of biological process; reproduction; response to stimulus	412	46.1038	5.37646	Pf01399	0	0	0	0	0	0	0	0	0	0	0	1.22124e+07	0	0	0	0	0	240994	0	0	0
	Sequence	# Proteins	Modifications	MH+ [Da]	q-Value	PEP	A7: Area	B7: Area	C7: Area	D7: Area	E7: Area	F7: Area	G7: Area	H7: Area	I7: Area	J7: Area	K7: Area	L7: Area	M7: Area	N7: Area	O7: Area	P7: Area	Q7: Area	R7: Area	S7: Area	T7: Area	U7: Area
	SQEVAVIFAQDTDHK	1		1687.83	0	0.000322103	0	0	0	0	0	0	0	0	0	0	0	1.15654e+07	0	0	0	0	0	0	0	0	0
	LDNQHLESECVK	1	C10(Carbamidomethyl)	1471.68	0	0.00197004	0	0	0	0	0	0	0	0	0	0	0	6.00988e+06	0	0	0	0	0	0	0	0	0
	VIHKDELEEFEHQLQDHQK	1		2402.17	0	0.00721582	0	0	0	0	0	0	0	0	0	0	0	1.55142e+07	0	0	0	0	0	0	0	0	0
	IIDTVIALETGSMVVSR	1	M13(Oxidation)	1819.98	0	0.00994736	0	0	0	0	0	0	0	0	0	0	0	0	0	0	0	0	0	0	0	0	0
	LLTLIFKDER	1		1247.74	0	0.0126829	0	0	0	0	0	0	0	0	0	0	0	6.10676e+06	0	0	0	0	0	0	0	0	0
	YYELSATEQLPNSDK	1		1757.82	0	0.0234433	0	0	0	0	0	0	0	0	0	0	0	6.69455e+06	0	0	0	0	0	0	0	0	0
	LMLASLYEK	1	M2(Oxidation)	1083.57	0	0.0244752	0	0	0	0	0	0	0	0	0	0	0	6.58164e+06	0	0	0	0	0	0	0	0	0
	VSDMIVAR	1	M4(Oxidation)	906.47	0	0.0292968	0	0	0	0	0	0	0	0	0	0	0	2.55843e+06	0	0	0	0	0	0	0	0	0
	ADEHGESILK	1		1098.54	0	0.0430487	0	0	0	0	0	0	0	0	0	0	0	9.55758e+06	0	0	0	0	0	0	0	0	0
	FVEAAQR	1		820.43	0.004007	0.0916364	0	0	0	0	0	0	0	0	0	0	0	6.47364e+06	0	0	0	0	0	0	0	0	0
	YLPQNAMGR	1	M7(Oxidation)	1065.51	0.00084	0.119272	0	0	0	0	0	0	0	0	0	0	0	3.39354e+06	0	0	0	0	0	0	0	0	0
	TISYEDQVCILR	1	C9(Carbamidomethyl)	1496.74	0.005991	0.203458	0	0	0	0	0	0	0	0	0	0	0	8.65983e+06	0	0	0	0	0	0	0	0	0
	FNGPQAAK	1		832.43	0.006874	0.270961	0	0	0	0	0	0	0	0	0	0	0	2.37194e+06	0	0	0	0	0	0	0	0	0
Q95PZ0	COP9 signalosome complex subunit 6 OS=Caenorhabditis elegans GN=csn-6 PE=1 SV=1 - [CSN6_CAEEL]	35.68	2	13	protein binding	cytoplasm; nucleus	cell differentiation; cell division; cell organization and biogenesis; development; reproduction	426	47.4968	5.96045	Pf01398	0	0	0	0	0	0	0	0	0	0	0	0	0	2.29346e+07	0	0	0	0	0	0	0
	Sequence	# Proteins	Modifications	MH+ [Da]	q-Value	PEP	A7: Area	B7: Area	C7: Area	D7: Area	E7: Area	F7: Area	G7: Area	H7: Area	I7: Area	J7: Area	K7: Area	L7: Area	M7: Area	N7: Area	O7: Area	P7: Area	Q7: Area	R7: Area	S7: Area	T7: Area	U7: Area
	HAEAQDAAMSMLQNR	2	M9(Oxidation); M11(Oxidation)	1704.74	0	5.4446e-16	0	0	0	0	0	0	0	0	0	0	0	0	0	2.49773e+06	0	0	0	0	0	0	0
	HKPIEWILVSEESER	2		1851.96	0	5.4446e-16	0	0	0	0	0	0	0	0	0	0	0	0	0	1.60007e+07	0	0	0	0	0	0	0
	VQDGTLQPNFEILK	2		1601.85	0	5.4446e-16	0	0	0	0	0	0	0	0	0	0	0	0	0	3.80703e+07	0	0	0	0	0	0	0
	YAAEFTDSFEKEEK	2		1693.76	0	5.4446e-16	0	0	0	0	0	0	0	0	0	0	0	0	0	1.20898e+07	0	0	0	0	0	0	0
	METEEMAEPVTFSTEHLLQR	2	M1(Oxidation); M6(Oxidation)	2410.09	0	5.4446e-16	0	0	0	0	0	0	0	0	0	0	0	0	0	1.47327e+07	0	0	0	0	0	0	0
	METEEMAEPVTFSTEHLLQR	2	M6(Oxidation)	2394.09	0	2.12202e-13	0	0	0	0	0	0	0	0	0	0	0	0	0	6.07524e+06	0	0	0	0	0	0	0
	VGVNHIAK	2		837.493	0	1.99415e-11	0	0	0	0	0	0	0	0	0	0	0	0	0	4.31863e+06	0	0	0	0	0	0	0
	TMTVFSLMPR	2	M2(Oxidation); M8(Oxidation)	1214.59	0	6.15764e-10	0	0	0	0	0	0	0	0	0	0	0	0	0	5.29512e+06	0	0	0	0	0	0	0
	LTTLLGNMQNVWNK	2	M8(Oxidation)	1647.85	0	6.49273e-09	0	0	0	0	0	0	0	0	0	0	0	0	0	6.85735e+06	0	0	0	0	0	0	0
	ADLLADDGFHGK	2		1258.6	0	1.57804e-06	0	0	0	0	0	0	0	0	0	0	0	0	0	4.88671e+06	0	0	0	0	0	0	0
	LNSITAGTTR	2		1033.56	0	1.68724e-06	0	0	0	0	0	0	0	0	0	0	0	0	0	6978641	0	0	0	0	0	0	0
	AGQIDATLFLK	2		1176.66	0	0.000434805	0	0	0	0	0	0	0	0	0	0	0	0	0	1.43054e+07	0	0	0	0	0	0	0
	VFGAILGR	2		832.502	0	0.000864064	0	0	0	0	0	0	0	0	0	0	0	0	0	4.82167e+06	0	0	0	0	0	0	0
	KVFGAILGR	2		960.597	0	0.00246024	0	0	0	0	0	0	0	0	0	0	0	0	0	4.98888e+06	0	0	0	0	0	0	0
Q03577	Aspartyl-tRNA synthetase, cytoplasmic OS=Caenorhabditis elegans GN=drs-1 PE=2 SV=1 - [SYDC_CAEEL]	28.25	1	13	catalytic activity; nucleotide binding	cytoplasm	cell organization and biogenesis; development; metabolic process; reproduction; transport	531	59.9015	6.44287	Pf00587; Pf01336; Pf00152	890114	0	0	0	0	0	0	0	0	4910190	0	320800	1.31448e+07	1.74869e+07	0	0	2.96533e+06	1.09423e+07	646620	1.45951e+06	7.02199e+06
	Sequence	# Proteins	Modifications	MH+ [Da]	q-Value	PEP	A7: Area	B7: Area	C7: Area	D7: Area	E7: Area	F7: Area	G7: Area	H7: Area	I7: Area	J7: Area	K7: Area	L7: Area	M7: Area	N7: Area	O7: Area	P7: Area	Q7: Area	R7: Area	S7: Area	T7: Area	U7: Area
	ENGIEIGDEDDLSTPVEK	1		1959.9	0	5.4446e-16	0	0	0	0	0	0	0	0	0	1.05472e+06	0	0	4.92389e+06	7.2864e+06	0	0	0	1.28594e+07	914736	0	0
	IQAGICNQFR	1	C6(Carbamidomethyl)	1206.6	0	5.4446e-16	0	0	0	0	0	0	0	0	0	1.25983e+07	0	0	31611883	3.39929e+07	0	0	0	2.8215e+06	0	0	1.73951e+07
	AKHHQVDLAK	1		1146.64	0	5.4446e-16	0	0	0	0	0	0	0	0	0	348678	0	0	1.21824e+06	2.10141e+06	0	0	1.25256e+06	0	0	0	764378
	YPDAITLLR	1		1061.6	0	5.4446e-16	0	0	0	0	0	0	0	0	0	0	0	0	0	10716761	0	0	0	1.11396e+07	0	0	0
	YGCPPHAGGGIGLER	1	C3(Carbamidomethyl)	1540.73	0	5.4446e-16	0	0	0	0	0	0	0	0	0	0	0	0	0	4.09029e+06	0	0	0	2.72208e+06	0	0	1.39013e+06
	GEEILSGAQR	1		1059.54	0	2.03545e-09	0	0	0	0	0	0	0	0	0	0	0	0	0	0	0	0	0	5.26272e+06	0	0	0
	IQSYIDSFK	1		1100.56	0	2.92427e-09	0	0	0	0	0	0	0	0	0	0	0	0	0	0	0	0	4.6781e+06	8.8277e+06	0	0	0
	VTMLFLGLHNIR	1	M3(Oxidation)	1429.8	0	6.31965e-08	0	0	0	0	0	0	0	0	0	469925	0	0	0	0	0	0	0	0	0	0	0
	GGNQQQAAAMDQEDASK	1	M10(Oxidation)	1764.74	0	3.21286e-07	0	0	0	0	0	0	0	0	0	0	0	0	0	0	0	0	0	0	378504	0	0
	LASLFPR	1		803.477	0	4.32031e-07	0	0	0	0	0	0	0	0	0	0	0	0	2.89862e+06	0	0	0	0	3.92245e+06	0	0	2.28074e+06
	IHDADMLVER	1	M6(Oxidation)	1214.58	0	6.6748e-07	0	0	0	0	0	0	0	0	0	0	0	0	0	0	0	0	0	920318	0	0	0
	LPLQIEDASR	1		1141.62	0	9.73841e-05	0	0	0	0	0	0	0	0	0	1.07751e+06	0	0	0	0	0	0	0	0	0	0	0
	GSAYLAQSPQLYK	1		1425.74	0	0.000232208	0	0	0	0	0	0	0	0	0	0	0	0	0	7.75099e+06	0	0	0	0	0	0	0
Q19537	Probable replication factor A 73 kDa subunit OS=Caenorhabditis elegans GN=rpa-1 PE=1 SV=1 - [RFA1_CAEEL]	25.95	1	13	DNA binding; metal ion binding; protein binding; transporter activity	cytoplasm; nucleus	cell organization and biogenesis; development; metabolic process; transport	655	73.1556	6.03662		0	0	0	0	0	0	0	0	0	0	1.04309e+07	4.45121e+06	0	0	0	0	0	0	0	0	0
	Sequence	# Proteins	Modifications	MH+ [Da]	q-Value	PEP	A7: Area	B7: Area	C7: Area	D7: Area	E7: Area	F7: Area	G7: Area	H7: Area	I7: Area	J7: Area	K7: Area	L7: Area	M7: Area	N7: Area	O7: Area	P7: Area	Q7: Area	R7: Area	S7: Area	T7: Area	U7: Area
	MMSQAAGGSNEAPR	1	M1(Oxidation); M2(Oxidation)	1438.6	0	5.62683e-16	0	0	0	0	0	0	0	0	0	0	2.19146e+06	0	0	0	0	0	0	0	0	0	0
	MMSQAAGGSNEAPR	1	M2(Oxidation)	1422.61	0	5.62683e-16	0	0	0	0	0	0	0	0	0	0	745442	0	0	0	0	0	0	0	0	0	0
	EFNGGFSLGTGSATR	1		1500.71	0	1.95639e-15	0	0	0	0	0	0	0	0	0	0	4.31343e+06	0	0	0	0	0	0	0	0	0	0
	EMELIDESGALVR	1	M2(Oxidation)	1477.72	0	2.48128e-12	0	0	0	0	0	0	0	0	0	0	9.36418e+06	0	0	0	0	0	0	0	0	0	0
	SAAELGELHDESPDEYNAIFER	1		2492.12	0	2.9881e-12	0	0	0	0	0	0	0	0	0	0	1.57694e+07	0	0	0	0	0	0	0	0	0	0
	MTVYGVDDVNQDKYIENLK	1	M1(Oxidation)	2260.08	0	2.24517e-09	0	0	0	0	0	0	0	0	0	0	6.15897e+06	0	0	0	0	0	0	0	0	0	0
	DSDKGDYATVK	1		1198.56	0	4.55663e-08	0	0	0	0	0	0	0	0	0	0	4.3717e+06	0	0	0	0	0	0	0	0	0	0
	MDSYNEEVR	1	M1(Oxidation)	1158.47	0	5.4187e-07	0	0	0	0	0	0	0	0	0	0	835830	0	0	0	0	0	0	0	0	0	0
	GCASEGCQK	1	C2(Carbamidomethyl); C7(Carbamidomethyl)	996.386	0	9.7685e-06	0	0	0	0	0	0	0	0	0	0	405252	0	0	0	0	0	0	0	0	0	0
	FNNTGHDYEITLR	1		1579.75	0	1.16881e-05	0	0	0	0	0	0	0	0	0	0	5.43428e+06	0	0	0	0	0	0	0	0	0	0
	LQFVPK	1		731.445	0	0.000259746	0	0	0	0	0	0	0	0	0	0	3.65609e+06	0	0	0	0	0	0	0	0	0	0
	TIAGLQEMQFGK	1	M8(Oxidation)	1338.67	0	0.00764724	0	0	0	0	0	0	0	0	0	0	4.569e+06	0	0	0	0	0	0	0	0	0	0
	GVMPIAMVTPYVSNFK	1	M3(Oxidation); M7(Oxidation)	1785.89	0	0.0126006	0	0	0	0	0	0	0	0	0	0	3.63399e+06	0	0	0	0	0	0	0	0	0	0
	MDPEATEFTSK	1	M1(Oxidation)	1271.54	0	0.0235654	0	0	0	0	0	0	0	0	0	0	4.42385e+06	0	0	0	0	0	0	0	0	0	0
	EMELIDESGALVR	1		1461.73	0.002656	0.0373645	0	0	0	0	0	0	0	0	0	0	2.3351e+06	0	0	0	0	0	0	0	0	0	0
O01789	High incidence of males (Increased x chromosome loss) protein 1, isoform a OS=Caenorhabditis elegans GN=him-1 PE=2 SV=4 - [O01789_CAEEL]	12.12	1	13	catalytic activity; DNA binding; nucleotide binding; protein binding	chromosome; cytoplasm; membrane; nucleus	cell organization and biogenesis; development; metabolic process; reproduction; response to stimulus; transport	1262	144.127	7.59131	Pf00769; Pf00005; Pf02463; Pf02483; Pf06470	0	0	0	1.70703e+06	955509	0	0	0	0	0	0	0	0	0	0	0	0	0	0	0	0
	Sequence	# Proteins	Modifications	MH+ [Da]	q-Value	PEP	A7: Area	B7: Area	C7: Area	D7: Area	E7: Area	F7: Area	G7: Area	H7: Area	I7: Area	J7: Area	K7: Area	L7: Area	M7: Area	N7: Area	O7: Area	P7: Area	Q7: Area	R7: Area	S7: Area	T7: Area	U7: Area
	AVSMDGTLFQQSGVMSGGSADLR	1	M4(Oxidation); M15(Oxidation)	2346.07	0	0.00659925	0	0	0	508011	0	0	0	0	0	0	0	0	0	0	0	0	0	0	0	0	0
	QLSEASGDSAEGER	1		1435.63	0	0.00695053	0	0	0	2.03453e+06	500621	0	0	0	0	0	0	0	0	0	0	0	0	0	0	0	0
	IETQIATLAQR	1		1243.7	0	0.0138286	0	0	0	1.31846e+06	790889	0	0	0	0	0	0	0	0	0	0	0	0	0	0	0	0
	AAYEAEIQDMMQR	1	M10(Oxidation); M11(Oxidation)	1587.68	0	0.0234889	0	0	0	1.02237e+06	0	0	0	0	0	0	0	0	0	0	0	0	0	0	0	0	0
	TIDESKEEINAQK	1		1504.75	0	0.0428692	0	0	0	0	512608	0	0	0	0	0	0	0	0	0	0	0	0	0	0	0	0
	LVFDVINPQHQAAR	1		1607.86	0	0.049742	0	0	0	1.70019e+06	0	0	0	0	0	0	0	0	0	0	0	0	0	0	0	0	0
	IFADFCTR	1	C6(Carbamidomethyl)	1029.48	0	0.0803123	0	0	0	1.38635e+06	0	0	0	0	0	0	0	0	0	0	0	0	0	0	0	0	0
	IAAVHQEHR	1		1060.56	0	0.0804522	0	0	0	239728	0	0	0	0	0	0	0	0	0	0	0	0	0	0	0	0	0
	ELEVESVR	1		960.498	0	0.0807233	0	0	0	1.09511e+06	0	0	0	0	0	0	0	0	0	0	0	0	0	0	0	0	0
	GELNLSDEQVR	1		1259.62	0	0.131276	0	0	0	0	1.43806e+06	0	0	0	0	0	0	0	0	0	0	0	0	0	0	0	0
	EYKDVDDDDGVR	1		1425.61	0	0.136052	0	0	0	455053	213871	0	0	0	0	0	0	0	0	0	0	0	0	0	0	0	0
	SNEVADR	1		790.368	0	0.151248	0	0	0	493415	0	0	0	0	0	0	0	0	0	0	0	0	0	0	0	0	0
	LETEWNEVKK	1		1275.66	0.009138	0.314526	0	0	0	0	637575	0	0	0	0	0	0	0	0	0	0	0	0	0	0	0	0
Q17963	WD repeat-containing protein tag-125 OS=Caenorhabditis elegans GN=tag-125 PE=2 SV=1 - [TG125_CAEEL]	42.55	1	12	metal ion binding; protein binding	extracellular; nucleus	cell organization and biogenesis; development; metabolic process; regulation of biological process; reproduction; transport	376	40.3677	6.771	Pf00400	0	0	0	0	0	0	0	0	0	0	0	3.63474e+07	1.71874e+07	9.3082e+06	2.26615e+06	0	0	0	0	0	0
	Sequence	# Proteins	Modifications	MH+ [Da]	q-Value	PEP	A7: Area	B7: Area	C7: Area	D7: Area	E7: Area	F7: Area	G7: Area	H7: Area	I7: Area	J7: Area	K7: Area	L7: Area	M7: Area	N7: Area	O7: Area	P7: Area	Q7: Area	R7: Area	S7: Area	T7: Area	U7: Area
	TLVDDENPPVAFVK	1		1543.8	0	5.4446e-16	0	0	0	0	0	0	0	0	0	0	0	4.63905e+07	1.91069e+07	1.07113e+07	3.06472e+06	0	0	0	0	0	0
	LGVNDIAWSSDSR	1		1419.68	0	5.4446e-16	0	0	0	0	0	0	0	0	0	0	0	2.87038e+07	1.44512e+07	9.09043e+06	0	0	0	0	0	0	0
	YILASNLDSTLK	1		1337.73	0	4.06979e-15	0	0	0	0	0	0	0	0	0	0	0	2.53359e+07	1.42772e+07	8.12287e+06	0	0	0	0	0	0	0
	DGSLIASGSYDGLVR	1		1509.75	0	5.09441e-14	0	0	0	0	0	0	0	0	0	0	0	3.3948e+07	18004028	0	0	0	0	0	0	0	0
	IFEIVTSR	1		964.544	0	1.31602e-05	0	0	0	0	0	0	0	0	0	0	0	2.06999e+07	0	7.95239e+06	1.46757e+06	0	0	0	0	0	0
	CVVSASDDK	1	C1(Carbamidomethyl)	980.434	0	1.99061e-05	0	0	0	0	0	0	0	0	0	0	0	3.05693e+06	1.66185e+06	0	0	0	0	0	0	0	0
	EIVQCLEGHTQPVLASDCHPVQNIIASGALEPDNK	1	C5(Carbamidomethyl); C18(Carbamidomethyl)	3839.86	0	0.000431104	0	0	0	0	0	0	0	0	0	0	0	0	7.81197e+06	3.16527e+06	0	0	0	0	0	0	0
	TLPAHSDPVSAVSFNR	1		1697.86	0	0.00475749	0	0	0	0	0	0	0	0	0	0	0	2.5049e+07	0	0	0	0	0	0	0	0	0
	IYIWNLQTR	1		1206.66	0	0.00531911	0	0	0	0	0	0	0	0	0	0	0	2.2142e+07	0	0	0	0	0	0	0	0	0
	WIISGSEDCK	1	C9(Carbamidomethyl)	1194.54	0	0.0164541	0	0	0	0	0	0	0	0	0	0	0	7.32091e+06	0	0	0	0	0	0	0	0	0
	YLGTSSADK	1		941.456	0	0.0703673	0	0	0	0	0	0	0	0	0	0	0	7.35237e+06	0	0	0	0	0	0	0	0	0
	LMCTLEGHTK	1	C3(Carbamidomethyl)	1189.57	0	0.0853889	0	0	0	0	0	0	0	0	0	0	0	2.56513e+06	0	0	0	0	0	0	0	0	0
O45815	Protein T25C8.2, confirmed by transcript evidence OS=Caenorhabditis elegans GN=act-5 PE=2 SV=1 - [O45815_CAEEL]	40.27	1	12	catalytic activity; motor activity; nucleotide binding; protein binding; structural molecule activity	cytoplasm; cytoskeleton	cell organization and biogenesis; development; metabolic process; reproduction; transport	375	41.8459	5.68115	Pf00022	1.33288e+06	0	0	1.10009e+06	2.54434e+06	1.94039e+06	2.28018e+06	2.60299e+06	0	4.7727e+06	3.23993e+06	3.57917e+07	5.64893e+07	6.07778e+07	1.84333e+06	1.52063e+07	9.32751e+06	2.81744e+06	2.57197e+07	0	0
	Sequence	# Proteins	Modifications	MH+ [Da]	q-Value	PEP	A7: Area	B7: Area	C7: Area	D7: Area	E7: Area	F7: Area	G7: Area	H7: Area	I7: Area	J7: Area	K7: Area	L7: Area	M7: Area	N7: Area	O7: Area	P7: Area	Q7: Area	R7: Area	S7: Area	T7: Area	U7: Area
	SYELPDGQVITIGNER	1		1790.89	0	4.04197e-12	0	0	0	0	0	0	0	0	0	5.08992e+06	4.58327e+06	2.06795e+07	0	5.65375e+07	2.46685e+06	0	0	4.25422e+06	0	0	0
	TTGIVLDTGDGVTHTVPIYEGYALPHAIQR	1		3194.64	0	1.24286e-07	0	0	0	0	0	0	0	0	0	0	0	0	0	2.71276e+07	0	0	0	0	0	0	0
	IAPEEHPVLLTEAPLNPK	1		1968.08	0	2.87847e-06	0	0	0	0	0	1.5197e+06	1.79346e+06	1.98896e+06	0	0	3.03384e+06	1.87926e+07	2.18032e+07	5.33062e+07	1.16071e+06	0	0	3.77903e+06	0	0	0
	AGFAGDDAPR	5		976.447	0	4.16128e-06	2.04462e+06	0	0	1.12479e+06	2.67751e+06	2.56854e+06	1.88973e+06	0	0	2.78388e+06	0	3.23069e+07	5.09131e+07	6.28101e+06	0	0	0	0	0	0	0
	IWHHTFYNELR	6		1515.75	0	7.36475e-06	0	0	0	1.05297e+06	1.04749e+06	0	3.15736e+06	4.19178e+06	0	0	2.10267e+06	3.18053e+07	5.44232e+07	6.6315e+07	0	0	0	0	0	0	0
	DSYVGDEAQSK	6		1198.52	0	7.96063e-05	1.3042e+06	0	0	621636	1.88059e+06	1.73293e+06	1.70451e+06	1.62823e+06	0	2.67749e+06	1.72875e+06	1.87125e+07	3.01431e+07	1.25997e+07	1.90241e+06	0	0	419082	0	0	0
	QEYDESGPSIVHR	6		1516.7	0	0.000186766	0	0	0	1.12251e+06	3.07494e+06	0	0	0	0	6.4443e+06	0	4.3263e+07	6.41316e+07	5.94808e+07	0	0	9.32751e+06	0	0	0	0
	EIQHLAPSTMK	1	M10(Oxidation)	1270.64	0	0.00132891	0	0	0	0	0	0	0	0	0	0	0	0	0	3.39152e+06	0	0	0	0	0	0	0
	AVFPSIVGRPR	5		1198.7	0	0.0045451	0	0	0	0	0	0	0	0	0	0	0	2.06826e+07	3.11393e+07	0	0	0	0	0	0	0	0
	HQGVMVGMGQK	5	M5(Oxidation)	1187.56	0	0.0127477	0	0	0	0	0	0	0	0	0	0	0	2.77538e+06	0	0	0	0	0	0	0	0	0
	HQGVMVGMGQK	5	M5(Oxidation); M8(Oxidation)	1203.56	0	0.0338062	649834	0	0	0	500831	0	0	0	0	695483	0	7.87633e+06	0	0	0	0	0	0	0	0	0
	DSYVGDEAQSKR	6		1354.62	0	0.0353639	0	0	0	0	0	0	0	0	0	0	0	0	2.38876e+07	0	908977	0	0	0	0	0	0
	IIAPPERK	6		923.566	0.002812	0.0590965	0	0	0	0	0	0	0	0	0	0	0	0	0	1.50717e+07	0	0	0	0	0	0	0
P36573	32 kDa beta-galactoside-binding lectin OS=Caenorhabditis elegans GN=lec-1 PE=1 SV=1 - [LEC1_CAEEL]	39.78	1	12	protein binding	extracellular		279	31.7902	6.59521	Pf00337	0	0	0	0	0	0	0	0	0	0	0	0	0	0	6.81762e+07	5.33001e+06	0	1.24014e+06	0	0	0
	Sequence	# Proteins	Modifications	MH+ [Da]	q-Value	PEP	A7: Area	B7: Area	C7: Area	D7: Area	E7: Area	F7: Area	G7: Area	H7: Area	I7: Area	J7: Area	K7: Area	L7: Area	M7: Area	N7: Area	O7: Area	P7: Area	Q7: Area	R7: Area	S7: Area	T7: Area	U7: Area
	YYPVPYESGLANGLPVGK	2		1923.98	0	6.2252e-08	0	0	0	0	0	0	0	0	0	0	0	0	0	0	3.54058e+07	0	0	0	0	0	0
	TADFSGNDVPLHVSVR	2		1713.85	0	1.58383e-07	0	0	0	0	0	0	0	0	0	0	0	0	0	0	4.43006e+07	5.81044e+06	0	0	0	0	0
	IVLNSFSNGEWGK	2		1450.73	0	5.66605e-05	0	0	0	0	0	0	0	0	0	0	0	0	0	0	1.3092e+07	0	0	0	0	0	0
	SLLVFGTVEK	2		1092.63	0	0.000110138	0	0	0	0	0	0	0	0	0	0	0	0	0	0	5.05287e+07	4.84959e+06	0	0	0	0	0
	NSLAANEWGNEER	2		1489.66	0	0.0011301	0	0	0	0	0	0	0	0	0	0	0	0	0	0	7.7857e+07	0	0	0	0	0	0
	NSLAANEWGNEEREGK	2		1803.82	0	0.00882928	0	0	0	0	0	0	0	0	0	0	0	0	0	0	964555	0	0	0	0	0	0
	KGDSFDIR	2		937.473	0.003056	0.00969776	0	0	0	0	0	0	0	0	0	0	0	0	0	0	3.31923e+07	0	0	0	0	0	0
	SVLQEK	1		703.397	0	0.202856	0	0	0	0	0	0	0	0	0	0	0	0	0	0	1.92747e+07	0	0	0	0	0	0
	FEPGQTLIVK	1		1131.64	0	0.22097	0	0	0	0	0	0	0	0	0	0	0	0	0	0	7.6143e+07	0	0	0	0	0	0
	GDSFDIR	1		809.378	0	0.233033	0	0	0	0	0	0	0	0	0	0	0	0	0	0	1.19971e+07	0	0	0	0	0	0
	FHVNLLR	1		898.525	0	0.23836	0	0	0	0	0	0	0	0	0	0	0	0	0	0	6.58991e+06	0	0	0	0	0	0
	YISFAHR	1		893.461	0	0.252288	0	0	0	0	0	0	0	0	0	0	0	0	0	0	2.76781e+07	0	0	0	0	0	0
Q09581	32 kDa beta-galactoside-binding lectin lec-3 OS=Caenorhabditis elegans GN=lec-3 PE=2 SV=3 - [LEC3_CAEEL]	39.06	4	12	catalytic activity; protein binding	cytoplasm; cytosol; mitochondrion	cell communication; development; metabolic process; regulation of biological process; reproduction; response to stimulus	297	33.6203	7.69385	Pf00337	0	0	0	0	0	0	0	0	0	0	0	0	0	6.72622e+07	2.36709e+07	0	0	0	0	0	0
	Sequence	# Proteins	Modifications	MH+ [Da]	q-Value	PEP	A7: Area	B7: Area	C7: Area	D7: Area	E7: Area	F7: Area	G7: Area	H7: Area	I7: Area	J7: Area	K7: Area	L7: Area	M7: Area	N7: Area	O7: Area	P7: Area	Q7: Area	R7: Area	S7: Area	T7: Area	U7: Area
	NSLVNGEWGNEER	3		1503.68	0	5.4446e-16	0	0	0	0	0	0	0	0	0	0	0	0	0	2.09244e+07	0	0	0	0	0	0	0
	YYPVPYESGIAADGLVPGK	4		1996	0	5.4446e-16	0	0	0	0	0	0	0	0	0	0	0	0	0	9.37362e+07	0	0	0	0	0	0	0
	DSPDFSGNDVPLHLSIR	4		1868.91	0	5.4446e-16	0	0	0	0	0	0	0	0	0	0	0	0	0	5.51159e+07	0	0	0	0	0	0	0
	NGDIALHFNPR	4		1253.64	0	1.95337e-14	0	0	0	0	0	0	0	0	0	0	0	0	0	6.43759e+06	0	0	0	0	0	0	0
	IEPGQTLIIR	4		1139.68	0	1.16425e-11	0	0	0	0	0	0	0	0	0	0	0	0	0	5.29345e+07	0	0	0	0	0	0	0
	TIDESKR	4		848.447	0	5.20825e-08	0	0	0	0	0	0	0	0	0	0	0	0	0	1.03006e+07	0	0	0	0	0	0	0
	FNINLLK	4		861.518	0	1.77722e-06	0	0	0	0	0	0	0	0	0	0	0	0	0	1.06708e+07	0	0	0	0	0	0	0
	FQVSINHK	1		972.525	0.002328	0.00346937	0	0	0	0	0	0	0	0	0	0	0	0	0	1.60939e+07	0	0	0	0	0	0	0
	SKLTER	1		733.419	0.002328	0.00347038	0	0	0	0	0	0	0	0	0	0	0	0	0	2.17988e+06	0	0	0	0	0	0	0
	TLVVYGTPEKK	4		1234.7	0	0.00712036	0	0	0	0	0	0	0	0	0	0	0	0	0	1.2613e+07	0	0	0	0	0	0	0
	SFNIPYR	2		896.461	0.002328	0.0107273	0	0	0	0	0	0	0	0	0	0	0	0	0	19191354	0	0	0	0	0	0	0
	TLVVYGTPEK	4		1106.61	0.002812	0.0422612	0	0	0	0	0	0	0	0	0	0	0	0	0	1.07535e+07	0	0	0	0	0	0	0
P91001	COP9 signalosome complex subunit 5 OS=Caenorhabditis elegans GN=csn-5 PE=1 SV=1 - [CSN5_CAEEL]	36.14	1	12	catalytic activity; enzyme regulator activity; metal ion binding; nucleotide binding; protein binding; transporter activity	cytoplasm; extracellular; membrane; nucleus	cell death; cell differentiation; cell division; cell organization and biogenesis; cell proliferation; development; regulation of biological process; reproduction; response to stimulus; transport	368	40.9824	5.57959	Pf01398	0	0	0	0	0	0	0	0	0	0	0	3.06859e+07	8.71398e+06	0	0	0	0	0	0	0	0
	Sequence	# Proteins	Modifications	MH+ [Da]	q-Value	PEP	A7: Area	B7: Area	C7: Area	D7: Area	E7: Area	F7: Area	G7: Area	H7: Area	I7: Area	J7: Area	K7: Area	L7: Area	M7: Area	N7: Area	O7: Area	P7: Area	Q7: Area	R7: Area	S7: Area	T7: Area	U7: Area
	QAGGGCGCSHASAGSPMDIAVATEPEK	1	C6(Carbamidomethyl); C8(Carbamidomethyl)	2645.14	0	0.00181241	0	0	0	0	0	0	0	0	0	0	0	7.47337e+06	0	0	0	0	0	0	0	0	0
	ENNVQNVDSIFEYNNK	1		1926.88	0	0.00200755	0	0	0	0	0	0	0	0	0	0	0	1.58489e+07	0	0	0	0	0	0	0	0	0
	SVDGHEALMK	1	M9(Oxidation)	1102.52	0	0.00210175	0	0	0	0	0	0	0	0	0	0	0	3.5082e+06	1.09408e+06	0	0	0	0	0	0	0	0
	TYPEGYRPPDDVPSEYQSIPLAK	1		2622.27	0	0.00233444	0	0	0	0	0	0	0	0	0	0	0	6.01369e+07	2.36752e+07	0	0	0	0	0	0	0	0
	IEDFGVHCK	1	C8(Carbamidomethyl)	1104.51	0	0.0035756	0	0	0	0	0	0	0	0	0	0	0	6.55905e+06	1.37265e+06	0	0	0	0	0	0	0	0
	AVGDELETGR	1		1046.51	0	0.00603785	0	0	0	0	0	0	0	0	0	0	0	1.60718e+07	0	0	0	0	0	0	0	0	0
	SVDGHEALMK	1		1086.52	0	0.0211419	0	0	0	0	0	0	0	0	0	0	0	4.61068e+06	0	0	0	0	0	0	0	0	0
	ISAIALLK	1		828.555	0	0.0455242	0	0	0	0	0	0	0	0	0	0	0	1.34087e+07	0	0	0	0	0	0	0	0	0
	VDIGAFR	1		777.425	0.002125	0.0836726	0	0	0	0	0	0	0	0	0	0	0	9.26006e+06	0	0	0	0	0	0	0	0	0
	NWEKENNVQNVDSIFEYNNK	1		2484.14	0.002125	0.0893845	0	0	0	0	0	0	0	0	0	0	0	3.70573e+06	0	0	0	0	0	0	0	0	0
	LSAVDKK	1		760.456	0	0.104477	0	0	0	0	0	0	0	0	0	0	0	3.52567e+06	0	0	0	0	0	0	0	0	0
	QQVEIR	1		772.43	0.004722	0.178917	0	0	0	0	0	0	0	0	0	0	0	4.57306e+06	0	0	0	0	0	0	0	0	0
	QLLFAR	1		747.45	0.006874	0.241949	0	0	0	0	0	0	0	0	0	0	0	9.32839e+06	0	0	0	0	0	0	0	0	0
Q95YD1	Glutamine synthetase (Glutamate-ammonia ligase) protein 1, confirmed by transcript evidence OS=Caenorhabditis elegans GN=gln-1 PE=3 SV=2 - [Q95YD1_CAEEL]	35.58	1	12	catalytic activity; nucleotide binding		metabolic process	385	43.5728	6.32861	Pf00120; Pf03951	0	0	0	0	0	0	0	0	0	0	0	5.49029e+07	1.40776e+07	0	0	0	0	0	0	0	0
	Sequence	# Proteins	Modifications	MH+ [Da]	q-Value	PEP	A7: Area	B7: Area	C7: Area	D7: Area	E7: Area	F7: Area	G7: Area	H7: Area	I7: Area	J7: Area	K7: Area	L7: Area	M7: Area	N7: Area	O7: Area	P7: Area	Q7: Area	R7: Area	S7: Area	T7: Area	U7: Area
	LIGANQTETVDAFSSGVADR	1		2051	0	0.000670657	0	0	0	0	0	0	0	0	0	0	0	1.01094e+08	2.55737e+07	0	0	0	0	0	0	0	0
	RPASNCDPYMVTSAMVK	1	C6(Carbamidomethyl); M10(Oxidation); M15(Oxidation)	1958.88	0	0.00086883	0	0	0	0	0	0	0	0	0	0	0	9.14934e+06	0	0	0	0	0	0	0	0	0
	IALCETLTHDNKPHPTNTR	1	C4(Carbamidomethyl)	2218.1	0	0.00172565	0	0	0	0	0	0	0	0	0	0	0	3.8958e+07	0	0	0	0	0	0	0	0	0
	VHMHHIAYYDPHGGR	1	M3(Oxidation)	1805.82	0	0.00183734	0	0	0	0	0	0	0	0	0	0	0	2.38562e+06	0	0	0	0	0	0	0	0	0
	VHMHHIAYYDPHGGR	1		1789.83	0	0.00715761	0	0	0	0	0	0	0	0	0	0	0	7.16609e+06	0	0	0	0	0	0	0	0	0
	TNNISELNAK	1		1103.57	0	0.0144521	0	0	0	0	0	0	0	0	0	0	0	2.30194e+07	0	0	0	0	0	0	0	0	0
	TCCLEGEDAK	1	C2(Carbamidomethyl); C3(Carbamidomethyl)	1182.47	0	0.019109	0	0	0	0	0	0	0	0	0	0	0	1.22507e+07	2.58138e+06	0	0	0	0	0	0	0	0
	TPCEDGTGWK	1	C3(Carbamidomethyl)	1150.48	0	0.020004	0	0	0	0	0	0	0	0	0	0	0	2.46566e+07	0	0	0	0	0	0	0	0	0
	RPASNCDPYMVTSAMVK	1	C6(Carbamidomethyl)	1926.89	0	0.0220496	0	0	0	0	0	0	0	0	0	0	0	1.20627e+07	0	0	0	0	0	0	0	0	0
	ACMYAGIK	1	C2(Carbamidomethyl); M3(Oxidation)	929.42	0	0.0431312	0	0	0	0	0	0	0	0	0	0	0	5.94945e+06	0	0	0	0	0	0	0	0	0
	TFDFEPK	1		883.419	0	0.0823556	0	0	0	0	0	0	0	0	0	0	0	1.92429e+07	0	0	0	0	0	0	0	0	0
	AIEEAVVK	1		858.492	0	0.0965156	0	0	0	0	0	0	0	0	0	0	0	2.36702e+07	0	0	0	0	0	0	0	0	0
	VHMHHIAYYDPHGGRDNER	1		2304.05	0.00425	0.186378	0	0	0	0	0	0	0	0	0	0	0	1.57254e+06	0	0	0	0	0	0	0	0	0
	QQCVDNMEK	1	C3(Carbamidomethyl); M7(Oxidation)	1167.48	0.00425	0.201018	0	0	0	0	0	0	0	0	0	0	0	3.57319e+06	0	0	0	0	0	0	0	0	0
Q18817	Protein C54C6.2, partially confirmed by transcript evidence OS=Caenorhabditis elegans GN=ben-1 PE=2 SV=3 - [Q18817_CAEEL]	35.14	2	12	catalytic activity; nucleotide binding; structural molecule activity	cytoplasm; cytoskeleton	cell organization and biogenesis; development; metabolic process; regulation of biological process; reproduction; response to stimulus; transport	444	49.4148	4.94482	Pf00091; Pf03953	1.39826e+07	0	0	1.28909e+06	1.73406e+06	0	1.35802e+06	0	0	7.30385e+06	2.24281e+07	7.77413e+06	6.45858e+06	5.58099e+06	5.2874e+06	5.05836e+06	1.83621e+06	3.42805e+06	6.68125e+06	6.55848e+06	5.0884e+06
	Sequence	# Proteins	Modifications	MH+ [Da]	q-Value	PEP	A7: Area	B7: Area	C7: Area	D7: Area	E7: Area	F7: Area	G7: Area	H7: Area	I7: Area	J7: Area	K7: Area	L7: Area	M7: Area	N7: Area	O7: Area	P7: Area	Q7: Area	R7: Area	S7: Area	T7: Area	U7: Area
	AVLVDLEPGTMDSVR	4	M11(Oxidation)	1617.82	0	3.70836e-10	1.50101e+07	0	0	1.55939e+06	2.09827e+06	0	0	0	0	8.17869e+06	3.09779e+07	8.02602e+06	0	0	5.73977e+06	7.86751e+06	0	0	0	7.70957e+06	0
	LAVNMVPFPR	5	M5(Oxidation)	1159.63	0	3.09124e-09	1.26794e+07	0	0	1.01878e+06	0	0	0	0	0	5.62964e+06	1.03549e+07	6.01678e+06	0	6.77687e+06	5.5021e+06	4.08527e+06	0	2875000	5.28267e+06	1.81877e+06	0
	IMSSFSVVPSPK	3	M2(Oxidation)	1294.67	0	5.3675e-09	8.93602e+06	0	0	0	0	0	0	0	0	3.14257e+06	1.58585e+07	4.49499e+06	5.61505e+06	0	3.24356e+06	3.2223e+06	0	2.94398e+06	0	2.41608e+06	0
	ALTVAELTQQMFDAK	3	M11(Oxidation)	1681.84	0	7.10747e-09	1.42584e+07	0	0	0	0	0	0	0	0	8.10323e+06	2.04479e+07	9.27959e+06	0	0	1.92068e+06	0	0	4.46517e+06	0	0	0
	LHFFMPGFAPLSAK	3	M5(Oxidation)	1578.81	0	4.03487e-08	5.10593e+06	0	0	0	0	0	0	0	0	0	7.38585e+06	3.51035e+06	0	4.87412e+06	0	0	0	0	0	0	0
	ISEQFTAMFR	5	M8(Oxidation)	1245.59	0	7.31789e-07	1.60312e+06	0	0	0	0	0	0	0	0	4.10725e+06	9.67048e+06	2.73121e+06	0	0	0	0	0	0	8.47539e+06	8.24449e+06	0
	LAVNMVPFPR	5		1143.63	0	1.7494e-06	2.83723e+06	0	0	0	0	0	0	0	0	0	7.5099e+06	0	0	0	0	0	0	0	0	0	0
	FPGQLNADLR	5		1130.59	0	2.60425e-06	7.0419e+06	0	0	0	1.36984e+06	0	0	0	0	3.59425e+06	1.25271e+07	4.56004e+06	7.30211e+06	5.09197e+06	4.62033e+06	0	0	2.21676e+06	6.28567e+06	0	0
	TAVCDIPPR	5	C4(Carbamidomethyl)	1028.52	0	0.000430264	3.72939e+06	0	0	0	0	0	0	0	0	0	6.12746e+06	0	0	0	0	0	0	0	0	0	0
	EAEGCDCLQGFQLTHSLGGGTGSGMGTLLISK	3	C5(Carbamidomethyl); C7(Carbamidomethyl); M25(Oxidation)	3297.51	0	0.000459339	0	0	0	0	0	0	0	0	0	0	0	0	0	0	0	0	0	0	0	3.72137e+06	0
	AVLVDLEPGTMDSVR	4		1601.82	0	0.000666099	2.32011e+06	0	0	0	0	0	0	0	0	0	9.00452e+06	0	0	0	0	0	0	0	0	0	0
	IMSSFSVVPSPK	3		1278.67	0	0.00787749	0	0	0	0	0	0	0	0	0	0	6.23896e+06	5.48171e+06	0	0	0	0	0	0	0	0	0
	IREEYPDR	4		1077.53	0	0.0110261	1.17727e+06	0	0	0	0	0	0	0	0	0	7.0321e+06	0	0	0	0	0	0	0	0	0	0
	NMMAACDPR	5	M2(Oxidation); M3(Oxidation); C6(Carbamidomethyl)	1097.42	0.003077	0.0356039	2.43868e+06	0	0	0	0	0	0	0	0	1.02565e+06	0	0	0	0	0	0	0	0	0	0	0
	ISEQFTAMFR	5		1229.6	0	0.0374966	0	0	0	0	0	0	0	0	0	0	1.76882e+06	0	0	0	0	0	0	0	0	0	0
	EVDDQMMNVQNK	1	M6(Oxidation); M7(Oxidation)	1482.62	0	0.149116	0	0	0	0	0	0	0	0	0	0	190556	0	0	0	0	0	0	0	0	0	0
	NMMAACDPR	5	M3(Oxidation); C6(Carbamidomethyl)	1081.42	0.00796	0.243125	0	0	0	0	0	0	0	0	0	0	0	831850	0	0	0	0	0	0	0	0	0
O45786	Protein T12D8.8, confirmed by transcript evidence OS=Caenorhabditis elegans GN=hip-1 PE=2 SV=2 - [O45786_CAEEL]	34.12	1	12	catalytic activity; protein binding	cytoplasm; nucleus	development; metabolic process; reproduction; response to stimulus	422	44.716	4.94482	Pf00515	0	0	0	0	0	0	0	0	0	2.08098e+07	1.57369e+07	3.43465e+06	0	0	0	0	0	0	0	0	0
	Sequence	# Proteins	Modifications	MH+ [Da]	q-Value	PEP	A7: Area	B7: Area	C7: Area	D7: Area	E7: Area	F7: Area	G7: Area	H7: Area	I7: Area	J7: Area	K7: Area	L7: Area	M7: Area	N7: Area	O7: Area	P7: Area	Q7: Area	R7: Area	S7: Area	T7: Area	U7: Area
	IDNEGVIEPEEAVALPMGDSAK	1	M17(Oxidation)	2300.1	0	9.17665e-11	0	0	0	0	0	0	0	0	0	1.82186e+07	1.39049e+07	6.22348e+06	0	0	0	0	0	0	0	0	0
	KETPAAEATPEPEIPKPEEIPFPK	1		2645.37	0	1.10072e-08	0	0	0	0	0	0	0	0	0	4.03987e+06	0	0	0	0	0	0	0	0	0	0	0
	LDYDEAANEWLK	1		1466.68	0	8.3195e-07	0	0	0	0	0	0	0	0	0	9.43464e+06	8.18416e+06	0	0	0	0	0	0	0	0	0	0
	ETPAAEATPEPEIPKPEEIPFPK	1		2517.28	0	2.56134e-06	0	0	0	0	0	0	0	0	0	2.53204e+07	1.98363e+07	0	0	0	0	0	0	0	0	0	0
	AISINPDSAQGYK	1		1363.68	0	0.000597074	0	0	0	0	0	0	0	0	0	1.88903e+07	1.34696e+07	0	0	0	0	0	0	0	0	0	0
	IDNEGVIEPEEAVALPMGDSAK	1		2284.1	0	0.000733451	0	0	0	0	0	0	0	0	0	6.51523e+06	0	0	0	0	0	0	0	0	0	0	0
	LKRPVAAIADCDK	1	C11(Carbamidomethyl)	1456.79	0	0.0008331	0	0	0	0	0	0	0	0	0	1.22308e+06	0	0	0	0	0	0	0	0	0	0	0
	DYLVSLGATLPPKPADKPEGK	1		2196.19	0.001278	0.00912726	0	0	0	0	0	0	0	0	0	5490673	4.08639e+06	0	0	0	0	0	0	0	0	0	0
	YINNPK	1		748.398	0.001278	0.0165216	0	0	0	0	0	0	0	0	0	1.60072e+06	0	0	0	0	0	0	0	0	0	0	0
	IQEYNR	1		822.41	0.001278	0.022747	0	0	0	0	0	0	0	0	0	3.93949e+06	0	0	0	0	0	0	0	0	0	0	0
	AAEEEAKR	1		903.453	0.001278	0.0239009	0	0	0	0	0	0	0	0	0	1.85833e+06	553410	0	0	0	0	0	0	0	0	0	0
	GGASVPQQPPR	1		1093.57	0.006263	0.0688871	0	0	0	0	0	0	0	0	0	4.97982e+06	0	0	0	0	0	0	0	0	0	0	0
	TDLATACK	1	C7(Carbamidomethyl)	879.423	0	0.13809	0	0	0	0	0	0	0	0	0	0	2.64895e+06	645816	0	0	0	0	0	0	0	0	0
Q9XTQ6	Tyramine beta-hydroxylase OS=Caenorhabditis elegans GN=tbh-1 PE=1 SV=2 - [TBH1_CAEEL]	29.57	2	12	catalytic activity; metal ion binding; protein binding	cytoplasm; cytoskeleton; membrane	cell communication; cell organization and biogenesis; development; metabolic process; regulation of biological process; reproduction	585	66.7107	6.69775	Pf03351; Pf03712; Pf01082	0	0	0	0	1.42376e+06	0	0	6.09897e+07	5.58227e+07	5.70269e+06	3.74733e+06	5.17627e+06	0	0	2.06888e+06	0	0	436902	0	0	0
	Sequence	# Proteins	Modifications	MH+ [Da]	q-Value	PEP	A7: Area	B7: Area	C7: Area	D7: Area	E7: Area	F7: Area	G7: Area	H7: Area	I7: Area	J7: Area	K7: Area	L7: Area	M7: Area	N7: Area	O7: Area	P7: Area	Q7: Area	R7: Area	S7: Area	T7: Area	U7: Area
	VIEGPTDQPNIEEEPAALEK	2		2179.08	0	4.33162e-18	0	0	0	0	0	0	0	75370993	7.12075e+07	0	0	0	0	0	0	0	0	0	0	0	0
	VVIVNSNSPDPIPNVETTYK	2		2186.14	0	8.10943e-13	0	0	0	0	0	0	0	8.00454e+07	7.70984e+07	0	0	0	0	0	0	0	0	0	0	0	0
	VMPGDTLVTTCVYDTR	2	M2(Oxidation); C11(Carbamidomethyl)	1843.85	0	4.27078e-11	0	0	0	0	0	0	0	2.75527e+07	1.91622e+07	0	0	0	0	0	0	0	0	0	0	0	0
	SCSHVIAAWAMGEGPIHYPK	2	C2(Carbamidomethyl); M11(Oxidation)	2227.04	0	1.95478e-10	0	0	0	0	0	0	0	1.591e+07	1.07937e+07	0	0	0	0	0	0	0	0	0	0	0	0
	DEVEEWSGSCNDPK	2	C10(Carbamidomethyl)	1651.65	0	9.72721e-10	0	0	0	0	0	0	0	1.33009e+07	9.74842e+06	0	0	0	0	0	0	0	0	0	0	0	0
	IGDVNRDEHYSPHWQHLQQLRPVVK	2		3051.56	0	2.31258e-05	0	0	0	0	0	0	0	1.81295e+07	1.88703e+07	0	0	0	0	0	0	0	0	0	0	0	0
	MQISDMYSNVK	2	M1(Oxidation); M6(Oxidation)	1347.59	0	0.000120886	0	0	0	0	0	0	0	0	3.62461e+06	0	0	0	0	0	0	0	0	0	0	0	0
	AWAMNGYCPSQCTK	2	M4(Oxidation); C8(Carbamidomethyl); C12(Carbamidomethyl)	1689.68	0	0.000657471	0	0	0	0	0	0	0	0	973492	0	0	0	0	0	0	0	0	0	0	0	0
	KLTTCDSR	2	C5(Carbamidomethyl)	980.482	0	0.00123747	0	0	0	0	0	0	0	3.66574e+06	5.34949e+06	0	0	0	0	0	0	0	0	0	0	0	0
	DEHYSPHWQHLQQLRPVVK	2		2397.21	0	0.00160393	0	0	0	0	0	0	0	0	2.14518e+06	0	0	0	0	0	0	0	0	0	0	0	0
	SNGEPFEFESK	2		1270.56	0	0.0062918	0	0	0	0	0	0	0	9.24709e+06	0	0	0	0	0	0	0	0	0	0	0	0	0
	MPFDTVNNMYHVVR	2	M1(Oxidation); M9(Oxidation)	1754.8	0.007048	0.104683	0	0	0	0	0	0	0	3.15738e+06	0	0	0	0	0	0	0	0	0	0	0	0	0
Q20363	Stress-induced protein 1 OS=Caenorhabditis elegans GN=sip-1 PE=1 SV=1 - [SIP1_CAEEL]	84.28	1	11	structural molecule activity		development; regulation of biological process; reproduction; response to stimulus	159	17.8279	8.08936	Pf00011	0	0	0	0	0	0	0	0	0	0	0	693270	0	2.66689e+06	0	0	0	0	1.57888e+08	5.63716e+07	1.20946e+07
	Sequence	# Proteins	Modifications	MH+ [Da]	q-Value	PEP	A7: Area	B7: Area	C7: Area	D7: Area	E7: Area	F7: Area	G7: Area	H7: Area	I7: Area	J7: Area	K7: Area	L7: Area	M7: Area	N7: Area	O7: Area	P7: Area	Q7: Area	R7: Area	S7: Area	T7: Area	U7: Area
	HSMLNNFNNIVPQQLNEVENTAQK	1	M3(Oxidation)	2798.35	0	1.72935e-15	0	0	0	0	0	0	0	0	0	0	0	0	0	5.66723e+06	0	0	0	0	1.95806e+08	5.36757e+07	0
	DVDLAHIHTVINK	1		1474.8	0	1.12823e-12	0	0	0	0	0	0	0	0	0	0	0	0	0	0	0	0	0	0	85487295	7.50974e+07	1.31073e+07
	ALPIHTSAGHAVTQKPSSTTTTGK	1		2391.26	0	1.04973e-11	0	0	0	0	0	0	0	0	0	0	0	0	0	0	0	0	0	0	4.75567e+07	0	0
	VNLEGHVLTIEGHHEVK	1		1911	0	1.63168e-11	0	0	0	0	0	0	0	0	0	0	0	0	0	0	0	0	0	0	1.4834e+08	3.94672e+07	0
	LDVAAFKPEELK	1		1359.75	0	1.90517e-09	0	0	0	0	0	0	0	0	0	0	0	0	0	0	0	0	0	0	1.29519e+08	4.03416e+07	1.22634e+07
	TGSNTTVR	1		835.426	0	5.36792e-09	0	0	0	0	0	0	0	0	0	0	0	0	0	1.36892e+06	0	0	0	0	4.42344e+07	2.26753e+07	0
	DFEDMMPYWAQR	1	M5(Oxidation); M6(Oxidation)	1620.65	0	1.1809e-06	0	0	0	0	0	0	0	0	0	0	0	0	0	0	0	0	0	0	7.41039e+07	1.66625e+07	0
	ALPIHTSAGHAVTQKPSSTTTTGKH	1		2528.32	0	0.000690024	0	0	0	0	0	0	0	0	0	0	0	0	0	0	0	0	0	0	663131	0	0
	TEHGFSK	1		805.384	0.002328	0.00357561	0	0	0	0	0	0	0	0	0	0	0	0	0	964511	0	0	0	0	0	0	3.14714e+06
	EGQMTIDAPK	1	M4(Oxidation)	1105.52	0	0.0128584	0	0	0	0	0	0	0	0	0	0	0	0	0	0	0	0	0	0	4.82484e+07	1.36127e+07	3.6051e+06
	QFTLPK	1		733.424	0	0.152693	0	0	0	0	0	0	0	0	0	0	0	0	0	0	0	0	0	0	0	0	1.09132e+07
O02115	Proliferating cell nuclear antigen OS=Caenorhabditis elegans GN=pcn-1 PE=1 SV=2 - [PCNA_CAEEL]	67.25	1	11	catalytic activity; DNA binding; enzyme regulator activity; metal ion binding; nucleotide binding; protein binding	cytoplasm; cytoskeleton; nucleus	cell division; development; metabolic process; regulation of biological process; reproduction; response to stimulus	229	25.3682	4.56396	Pf04005; Pf00705; Pf02747	0	0	0	470363	0	0	0	0	1.39988e+06	2.12625e+06	924614	1.85257e+06	0	2.33455e+06	4.69499e+07	1.05534e+08	8.76462e+06	953120	0	0	0
	Sequence	# Proteins	Modifications	MH+ [Da]	q-Value	PEP	A7: Area	B7: Area	C7: Area	D7: Area	E7: Area	F7: Area	G7: Area	H7: Area	I7: Area	J7: Area	K7: Area	L7: Area	M7: Area	N7: Area	O7: Area	P7: Area	Q7: Area	R7: Area	S7: Area	T7: Area	U7: Area
	AGIVFTGK	1		792.461	0	5.4446e-16	0	0	0	0	0	0	0	0	2.02322e+06	0	0	0	0	4.04028e+06	5.52263e+07	1.44024e+08	1.12814e+07	0	0	0	0
	MMDIDSEHLGIPDQDYAVVCEMPAGEFQK	1	M1(Oxidation); M2(Oxidation); C20(Carbamidomethyl); M22(Oxidation)	3373.44	0	1.79487e-09	0	0	0	0	0	0	0	0	0	0	0	0	0	0	0	7.31182e+07	0	0	0	0	0
	TINLGLSLANMSK	1	M11(Oxidation)	1377.74	0	5.69185e-08	0	0	0	0	0	0	0	0	0	3.09252e+06	0	1.65053e+06	0	0	2.34904e+07	9.94604e+07	7.58794e+06	1.34489e+06	0	0	0
	CANNDDTCMLK	1	C1(Carbamidomethyl); C8(Carbamidomethyl); M9(Oxidation)	1357.51	0	9.21911e-08	0	0	0	0	0	0	0	0	776543	945673	496184	0	0	628831	1.16504e+07	5.59928e+07	1.97427e+06	0	0	0	0
	DPVNVNFSIK	1		1132.6	0	1.23546e-06	0	0	0	0	0	0	0	0	0	0	0	0	0	0	2.2551e+07	6.97333e+07	4.33356e+06	561353	0	0	0
	CANNDDTCMLK	1	C1(Carbamidomethyl); C8(Carbamidomethyl)	1341.52	0	5.25712e-06	0	0	0	0	0	0	0	0	0	0	0	0	0	0	0	2.56841e+07	0	0	0	0	0
	GDIGSSVVTYSPSSNTDDETEAVTLEVK	1		2900.35	0	5.76888e-06	0	0	0	0	0	0	0	0	0	0	0	0	0	0	0	5.27992e+06	0	0	0	0	0
	YEENEGDSIIFTFADPK	1		1974.9	0	8.67504e-06	0	0	0	0	0	0	0	0	0	0	0	0	0	0	0	8.42021e+06	0	0	0	0	0
	MMDIDSEHLGIPDQDYAVVCEMPAGEFQK	1	M2(Oxidation); C20(Carbamidomethyl); M22(Oxidation)	3357.44	0	2.65363e-05	0	0	0	0	0	0	0	0	0	0	0	0	0	0	0	9.45706e+06	0	0	0	0	0
	ATALSDR	1		733.383	0	0.000747051	0	0	0	0	0	0	0	0	0	2.34055e+06	1.35305e+06	0	0	0	4.46139e+07	0	7.42447e+06	0	0	0	0
	DLSTFSDSLNITATK	1		1612.81	0	0.00198587	0	0	0	0	0	0	0	0	0	0	0	0	0	0	7.05335e+06	0	0	0	0	0	0
	RDKTQDVTVK	1		1189.65	0	0.0469693	0	0	0	0	0	0	0	0	0	0	0	0	0	0	0	184725	0	0	0	0	0
	FYLAPK	1		738.418	0.006874	0.260134	0	0	0	0	0	0	0	0	0	0	0	2.0546e+06	0	0	4.10096e+07	0	0	0	0	0	0
Q95ZT1	Protein F52D10.3b, confirmed by transcript evidence OS=Caenorhabditis elegans GN=ftt-2 PE=1 SV=2 - [Q95ZT1_CAEEL]	42.42	3	11	protein binding	cytoplasm; nucleus	cell organization and biogenesis; development; regulation of biological process; reproduction; response to stimulus; transport	198	22.5635	7.09326	Pf00244	0	0	0	0	0	0	0	0	0	0	0	0	0	0	0	0	4.81993e+07	928350	3.30988e+06	0	0
	Sequence	# Proteins	Modifications	MH+ [Da]	q-Value	PEP	A7: Area	B7: Area	C7: Area	D7: Area	E7: Area	F7: Area	G7: Area	H7: Area	I7: Area	J7: Area	K7: Area	L7: Area	M7: Area	N7: Area	O7: Area	P7: Area	Q7: Area	R7: Area	S7: Area	T7: Area	U7: Area
	SQQSYQEAFDIAK	2		1514.71	0	4.8228e-06	0	0	0	0	0	0	0	0	0	0	0	0	0	0	0	0	4.34904e+07	1.24567e+06	0	0	0
	YLAEVASGDDR	2		1195.56	0	2.47175e-05	0	0	0	0	0	0	0	0	0	0	0	0	0	0	0	0	1.63169e+07	0	0	0	0
	VTELGAELSNEER	2		1446.7	0	2.9838e-05	0	0	0	0	0	0	0	0	0	0	0	0	0	0	0	0	2.96426e+07	0	0	0	0
	KVTELGAELSNEER	2		1574.8	0	7.23295e-05	0	0	0	0	0	0	0	0	0	0	0	0	0	0	0	0	5.1794e+06	0	0	0	0
	VISSIEQK	3		903.514	0	0.0162411	0	0	0	0	0	0	0	0	0	0	0	0	0	0	0	0	4.49097e+07	611028	0	0	0
	YLAEVASGDDRNSVVEK	2		1851.91	0	0.0192364	0	0	0	0	0	0	0	0	0	0	0	0	0	0	0	0	1.22258e+07	0	0	0	0
	MQPTHPIR	4	M1(Oxidation)	995.507	0	0.0246116	0	0	0	0	0	0	0	0	0	0	0	0	0	0	0	0	5.77042e+06	0	0	0	0
	NLLSVAYK	3		907.524	0	0.0793506	0	0	0	0	0	0	0	0	0	0	0	0	0	0	0	0	5.61978e+07	0	0	0	0
	LAEQAER	3		816.42	0	0.115731	0	0	0	0	0	0	0	0	0	0	0	0	0	0	0	0	2.8982e+07	0	0	0	0
	MKGDYYR	3	M1(Oxidation)	948.423	0.003533	0.156652	0	0	0	0	0	0	0	0	0	0	0	0	0	0	0	0	3.22848e+06	0	0	0	0
	DKMQPTHPIR	4	M3(Oxidation)	1238.63	0.003533	0.190384	0	0	0	0	0	0	0	0	0	0	0	0	0	0	0	0	1.38887e+06	0	0	0	0
Q18212	Spliceosome RNA helicase DDX39B homolog OS=Caenorhabditis elegans GN=hel-1 PE=2 SV=1 - [DX39B_CAEEL]	29.88	2	11	catalytic activity; nucleotide binding; RNA binding	nucleus; spliceosomal complex	development; metabolic process; regulation of biological process; reproduction	425	48.4616	5.79541	Pf00271; Pf00270	933340	0	0	0	0	0	0	0	0	1.53138e+07	1.12498e+06	7.86146e+06	4.45736e+06	0	0	0	0	0	3.44951e+07	2.9684e+06	1.94184e+06
	Sequence	# Proteins	Modifications	MH+ [Da]	q-Value	PEP	A7: Area	B7: Area	C7: Area	D7: Area	E7: Area	F7: Area	G7: Area	H7: Area	I7: Area	J7: Area	K7: Area	L7: Area	M7: Area	N7: Area	O7: Area	P7: Area	Q7: Area	R7: Area	S7: Area	T7: Area	U7: Area
	FMQDPMEVYVDDEAK	1	M2(Oxidation); M6(Oxidation)	1848.77	0	1.67957e-07	0	0	0	0	0	0	0	0	0	0	0	0	0	0	0	0	0	0	0	0	0
	GLAITFVSDENDAK	1		1479.73	0	6.90415e-07	0	0	0	0	0	0	0	0	0	0	0	0	6.75066e+06	0	0	0	0	0	2.9913e+07	0	0
	LANDCPHIVVGTPGR	2	C5(Carbamidomethyl)	1605.82	0	4.49679e-06	1.28215e+06	0	0	0	0	0	0	0	0	0	0	0	2.16405e+06	0	0	0	0	0	0	0	0
	ILVATDLFGR	1		1104.64	0	6.19909e-06	0	0	0	0	0	0	0	0	0	0	0	0	0	0	0	0	0	0	5.03451e+07	0	0
	VNIVFNYDMPEDSDSYLHR	1	M9(Oxidation)	2330.04	0	3.31139e-05	0	0	0	0	0	0	0	0	0	0	0	0	0	0	0	0	0	0	5.77133e+06	0	0
	GTYASIHSSGFR	2		1282.62	0	5.72518e-05	584531	0	0	0	0	0	0	0	0	0	0	0	0	0	0	0	0	0	0	0	0
	IDVSTYIEGR	1		1152.59	0	0.000144507	0	0	0	0	0	0	0	0	0	0	0	0	0	0	0	0	0	0	1.30588e+07	0	0
	DFLLKPEILR	1		1243.74	0	0.021158	0	0	0	0	0	0	0	0	0	0	0	7.48506e+06	0	0	0	0	0	0	0	0	0
	TLNSVQDR	1		932.478	0	0.0283364	0	0	0	0	0	0	0	0	0	0	0	1.44352e+07	0	0	0	0	0	0	2.32271e+07	0	0
	DVQEIVK	1		830.461	0.004722	0.161379	0	0	0	0	0	0	0	0	0	0	0	1.66408e+06	0	0	0	0	0	0	0	0	0
	QMAQEER	1	M2(Oxidation)	907.393	0	0.226687	0	0	0	0	0	0	0	0	0	0	0	0	0	0	0	0	0	0	218369	0	0
O16368	Probable 26S protease regulatory subunit 4 OS=Caenorhabditis elegans GN=rpt-2 PE=2 SV=1 - [PRS4_CAEEL]	29.8	1	11	catalytic activity; DNA binding; nucleotide binding; protein binding; signal transducer activity; transcription regulator activity	cytoplasm; cytoskeleton; cytosol; membrane; nucleus; proteasome	cell division; cell organization and biogenesis; development; metabolic process; regulation of biological process; reproduction; transport	443	49.6917	6.16357	Pf05673; Pf00004	0	0	0	0	0	0	0	0	1.846e+06	1.09844e+07	3.34346e+06	8.48664e+06	1.00504e+07	1.71324e+06	0	0	0	0	0	0	0
	Sequence	# Proteins	Modifications	MH+ [Da]	q-Value	PEP	A7: Area	B7: Area	C7: Area	D7: Area	E7: Area	F7: Area	G7: Area	H7: Area	I7: Area	J7: Area	K7: Area	L7: Area	M7: Area	N7: Area	O7: Area	P7: Area	Q7: Area	R7: Area	S7: Area	T7: Area	U7: Area
	APQETYADVGGLDQQIQEIK	1		2203.09	0	4.54642e-18	0	0	0	0	0	0	0	0	0	1.52811e+07	6.33194e+06	1.53347e+07	1.58476e+07	0	0	0	0	0	0	0	0
	AVANQTSATFLR	1		1278.68	0	1.15462e-07	0	0	0	0	0	0	0	0	0	1.15466e+07	0	8.91762e+06	9.65467e+06	0	0	0	0	0	0	0	0
	AMCTEAGLLALR	1	M2(Oxidation); C3(Carbamidomethyl)	1321.66	0	4.38907e-07	0	0	0	0	0	0	0	0	0	3.73004e+06	0	0	0	0	0	0	0	0	0	0	0
	NHAVIGVLSDDTDPMVSVMK	1	M15(Oxidation); M19(Oxidation)	2160.03	0	2.4706e-05	0	0	0	0	0	0	0	0	0	2.35137e+06	0	0	0	0	0	0	0	0	0	0	0
	EAVELPLTHPEYYEEMGIRPPK	1	M16(Oxidation)	2614.29	0	3.00234e-05	0	0	0	0	0	0	0	0	0	6.12538e+06	0	0	4.64903e+06	0	0	0	0	0	0	0	0
	LKPQEER	1		899.494	0	0.00679607	0	0	0	0	0	0	0	0	0	0	0	0	1.25063e+06	0	0	0	0	0	0	0	0
	YDSNSGGER	1		984.401	0.001278	0.0108414	0	0	0	0	0	0	0	0	0	647297	354983	601861	0	0	0	0	0	0	0	0	0
[truncated: 1,884 more rows]
