# Supplementary material for: The C. elegans H3K27 Demethylase UTX-1 Is Essential for Normal Development, Independent of Its Enzymatic Activity
Source: PLoS Genet. 2012 May 3;8(5):e1002647. doi: 10.1371/journal.pgen.1002647 (PMC3342935; doi:10.1371/journal.pgen.1002647)
Supplement: Table S2 — List of proteins identified by GFP-IP/MS from N2 worm sample. Accession numbers and short descriptions of the identified proteins are given together with the number of peptides (Σ# peptides) recovered for each protein and the protein coverage (Σ coverage). M to AG columns indicate the 21 slices of the gel (with A = top of the gel and U = bottom of the gel). (XLSX) [file pgen.1002647.s014.xlsx]

## Sheet: Sheet1
Accession	Description	ΣCoverage	Σ# Proteins	Σ# Unique Peptides	Σ# Peptides	Molecular Function	Cellular Component	Biological Process	Pfam IDs	A7: Area	B7: Area	C7: Area	D7: Area	E7: Area	F7: Area	G7: Area	H7: Area	I7: Area	J7: Area	# AAs	MW [kDa]	calc. pI
P18948-2	Isoform a of Vitellogenin-6 OS=Caenorhabditis elegans GN=vit-6 - [VIT6_CAEEL]	38.55	3	58	58	transporter activity		transport	Pf00094; Pf01347; Pf09172	0	0	1.37893e+07	1.71627e+07	7.69144e+07	2.68581e+06	2.07465e+08	2.04742e+07	3.58089e+06	0	1650	193.098	7.2251
	Sequence	# PSMs	# Proteins	# Protein Groups	Protein Group Accessions	Modifications	MH+ [Da]	q-Value	PEP	# Missed Cleavages
	INTFDQVAYR	4	2	1	P18948-2		1226.62	0	1.29917e-11	0
	ETEFYDAENQENTIPK	2	2	1	P18948-2		1927.86	0	3.10255e-13	0
	EQDDEPTEQVAIVER	2	2	1	P18948-2		1757.82	0	4.82197e-16	0
	ATINVEPR	10	2	1	P18948-2		899.496	0	0.000601249	0
	ATIQYVYPQTPR	11	2	1	P18948-2		1436.76	0	0.0177933	0
	VPTPMGLPVQFTSK	10	2	1	P18948-2	M5(Oxidation)	1517.81	0	0.000933373	0
	GLEQIVVR	4	2	1	P18948-2		913.548	0	0.000850435	0
	LVQQFESASTR	3	2	1	P18948-2		1265.65	0	0.000436658	0
	VASTHVLSLR	12	2	1	P18948-2		1082.63	0	0.00317408	0
	LCESDVSSSFPALR	4	2	1	P18948-2	C2(Carbamidomethyl)	1567.74	0	1.89575e-05	0
	SDNQEPTFSFTNVER	4	3	1	P18948-2		1770.8	0	9.18476e-08	0
	FDSDDVTVQFDGVNAR	2	2	1	P18948-2		1784.81	0	1.08461e-13	0
	QIEQAPEHETLLEASR	21	2	1	P18948-2		1850.93	0	0.0450226	0
	FAENDQPWSENIK	3	3	1	P18948-2		1577.73	0	0.00104145	0
	VTIQQFVDK	4	2	1	P18948-2		1077.6	0	0.00437192	0
	GQVTFELEPK	14	2	1	P18948-2		1147.6	0	0.0245317	0
	IILNEQHETTIR	5	2	1	P18948-2		1466.8	0	2.58383e-09	0
	VICPIAEVGTK	3	2	1	P18948-2	C3(Carbamidomethyl)	1186.65	0	0.00952892	0
	VVYGENEIEMYK	2	2	1	P18948-2	M10(Oxidation)	1489.69	0	7.38885e-08	0
	HVAEHKDEK	4	2	1	P18948-2		1092.55	0	0.00154147	1
	FATSQQESNSMK	2	3	1	P18948-2	M11(Oxidation)	1373.6	0	7.94806e-11	0
	QIEQGEAELEAAHTVAR	4	2	1	P18948-2		1851.92	0	1.09175e-07	0
	AVINMLQVNILK	2	3	1	P18948-2	M5(Oxidation)	1371.81	0	0.000875713	0
	DCQQTLEQDK	2	2	1	P18948-2	C2(Carbamidomethyl)	1264.55	0	0.000479412	0
	FATSQQESNSMK	1	3	1	P18948-2		1357.61	0	0.000410812	0
	RPYIHHVQTPVCK	4	2	1	P18948-2	C12(Carbamidomethyl)	1634.86	0	1.58471e-07	0
	YPSLAIAEDIAR	2	2	1	P18948-2		1318.7	0	3.0072e-06	0
	VLMPVYLNR	2	2	1	P18948-2	M3(Oxidation)	1120.62	0	0.0441557	0
	SQHLFAPISEK	2	2	1	P18948-2		1256.67	0	0.0030436	0
	SYANNESPCEQTFSSR	2	2	1	P18948-2	C9(Carbamidomethyl)	1876.78	0	0.00257733	0
	SIYFNTLALAGTR	2	2	1	P18948-2		1426.77	0	0.0115912	0
	VQSLLNNIPFSSQEIDR	1	2	1	P18948-2		1960.02	0	0.00315051	0
	FLHQAVLNTPVDTEIR	21	2	1	P18948-2		1853	0	2.26749e-10	0
	LEIGDIER	4	2	1	P18948-2		944.507	0	0.000743441	0
	ASGSFQPTEFLSNLLEK	5	2	1	P18948-2		1867.95	0	2.39988e-08	0
	DMDYAFLPIDADSIPEVVR	6	2	1	P18948-2	M2(Oxidation)	2182.04	0	4.03414e-05	0
	FEIKPEVVK	2	2	1	P18948-2		1088.64	0	0.0084267	0
	MPTISSIR	5	2	1	P18948-2	M1(Oxidation)	920.489	0	0.231865	0
	RVPTPMGLPVQFTSK	4	2	1	P18948-2	M6(Oxidation)	1673.91	0	3.76701e-05	1
	YWNMVQAYLR	2	2	1	P18948-2		1343.66	0	0.00951879	0
	LPTAQIHYQPR	5	2	1	P18948-2		1323.72	0	0.000437703	0
	VYQHVAK	3	2	1	P18948-2		844.47	0	0.0338942	0
	QSSEQDPHAFVYIR	8	2	1	P18948-2		1676.81	0	0.0026333	0
	RVPTPMGLPVQFTSK	4	2	1	P18948-2		1657.91	0	2.99072e-05	1
	AIYNTPSEEKR	8	2	1	P18948-2		1307.66	0	0.00531978	1
	QLSQSLDREYPQIR	3	2	1	P18948-2		1732.9	0	0.0142238	1
	MNWEDKVVIR	2	2	1	P18948-2	M1(Oxidation)	1305.66	0	0.00011096	1
	QYPEPIEMTYMLPAHK	4	2	1	P18948-2	M8(Oxidation); M11(Oxidation)	1979.93	0	0.00441954	0
	RQSSEQDPHAFVYIR	2	2	1	P18948-2		1832.91	0	0.00413684	1
	VPTPMGLPVQFTSK	2	2	1	P18948-2		1501.81	0	0.000305706	0
	AIYNTPSEEK	5	2	1	P18948-2		1151.56	0.001913	0.0247013	0
	MPTISSIR	2	2	1	P18948-2		904.494	0.001913	0.0214468	0
	QLSQSLDR	6	2	1	P18948-2		946.497	0.002506	0.0704938	0
	NIQESSFR	1	3	1	P18948-2		980.481	0.003028	0.0397638	0
	SMIQGGR	2	2	1	P18948-2		748.378	0.004677	0.0743754	0
	QYPEPIEMTYMLPAHK	1	2	1	P18948-2	M8(Oxidation)	1963.93	0.004677	0.0449647	0
	MNWEDK	2	2	1	P18948-2	M1(Oxidation)	838.341	0.006185	0.109606	0
	YWNMVQAYLR	2	2	1	P18948-2	M4(Oxidation)	1359.66	0.007436	0.130706	0
	LLSNVQEK	1	2	1	P18948-2		930.527	0.007983	0.154079	0
	SMIQGGR	3	2	1	P18948-2	M2(Oxidation)	764.374	0.008821	0.236692	0
	VQGTLNRPTSVR	1	2	1	P18948-2		1327.75	0.021886	0.275613	0
	TLANAGLDLSVYPLEK	1	2	1	P18948-2		1703.93	0.024669	0.1478	0
	ECNEEQLEQIYR	1	2	1	P18948-2	C2(Carbamidomethyl)	1610.72	0.029354	0.218503	0
	TVEELKEQK	1	2	1	P18948-2		1103.6	0.035148	0.226397	1
	KFEWLQNEK	2	2	1	P18948-2		1221.63	0.041123	0.249503	1
P02566	Myosin-4 OS=Caenorhabditis elegans GN=unc-54 PE=4 SV=1 - [MYO4_CAEEL]	20.7	2	33	37	catalytic activity; motor activity; nucleotide binding; protein binding; structural molecule activity; transporter activity	chromosome; cytoplasm; cytoskeleton; extracellular; membrane; mitochondrion; nucleus	cell differentiation; cell organization and biogenesis; cellular component movement; development; metabolic process; regulation of biological process; reproduction; response to stimulus; transport	Pf00038; Pf00063; Pf00261; Pf01496; Pf01576; Pf02463; Pf02736; Pf04111; Pf04156; Pf04582; Pf05483; Pf05557; Pf05622; Pf05667; Pf05701; Pf05911; Pf06008; Pf06160; Pf06810; Pf07111; Pf07888; Pf09726; Pf09728; Pf09731; Pf10174; Pf10481; Pf11180; Pf12128; Pf12252; Pf12718	6.99481e+06	8.44414e+06	0	0	0	0	0	0	0	0	1966	224.988	5.77002
	Sequence	# PSMs	# Proteins	# Protein Groups	Protein Group Accessions	Modifications	MH+ [Da]	q-Value	PEP	# Missed Cleavages
	QLEDAESQVNQLTR	4	1	1	P02566		1630.81	0	1.67808e-19	0
	LDEQGGATAAQVEVNK	2	1	1	P02566		1629.81	0	1.44209e-14	0
	IAQENIDESGR	4	1	1	P02566		1231.59	0	0.0135861	0
	LATILTGFQSQIR	2	1	1	P02566		1447.83	0	1.05102e-07	0
	ALESMQASLETEAK	2	1	1	P02566	M5(Oxidation)	1523.73	0	5.28215e-08	0
	NAQEELAEVVEGLR	2	1	1	P02566		1556.8	0	4.28855e-09	0
	SLQDEMQQQDEAIAK	4	1	1	P02566	M6(Oxidation)	1749.8	0	0.000496133	0
	ESELHSVSSR	2	1	1	P02566		1130.55	0	0.000720836	0
	QTVAAQAK	1	1	1	P02566		816.459	0	0.303484	0
	LVDQHLGK	3	1	1	P02566		909.517	0	0.133953	0
	IQEKEEEFENTR	4	4	3	P02566;P02567;P12844		1551.73	0	0.000921409	1
	LEDEQALVSK	3	1	1	P02566		1131.59	0	0.0989636	0
	ADQAENSLSK	2	1	1	P02566		1062.51	0	0.140655	0
	KQAEYEAADAR	2	1	1	P02566		1251.6	0	0.410872	1
	TSLFTNLESTK	1	1	1	P02566		1240.65	0	0.40249	0
	DQANEANAQVSSLTSAK	2	1	1	P02566		1733.83	0	0.0054115	0
	QLSELNDQLADNEDR	2	1	1	P02566		1759.81	0	0.00898919	0
	ISELEEELENER	2	1	1	P02566		1489.71	0	0.0245318	0
	QVEEAEELANLNLQK	2	1	1	P02566		1727.89	0	0.0030223	0
	ALESMQASLETEAK	2	1	1	P02566		1507.73	0	0.0284627	0
	KTDDLAAELDGAQR	2	1	1	P02566		1502.75	0	0.0082681	1
	ELESELDGEQR	2	1	1	P02566		1304.6	0	0.239969	0
	DLTDQLGEGGR	2	2	2	P02566;P12844		1160.56	0	0.0482527	0
	QAEYEAADAR	2	1	1	P02566		1123.5	0	0.121881	0
	LVNDGSLSEEMFR	1	1	1	P02566	M11(Oxidation)	1512.7	0	0.0999373	0
	TDDLAAELDGAQR	2	1	1	P02566		1374.65	0	0.0694508	0
	LDEAEAAALK	2	1	1	P02566		1030.54	0	0.224372	0
	SQLTSQLEEAR	2	1	1	P02566		1261.64	0	0.223372	0
	ATDLTLASK	2	1	1	P02566		919.512	0	0.245176	0
	QFELQLTELQSK	2	1	1	P02566		1463.78	0	0.211103	0
	ELVQEMNPPK	1	1	1	P02566	M6(Oxidation)	1200.6	0	0.263334	0
	ASNMYGIGCEEFLK	2	1	1	P02566	M4(Oxidation); C9(Carbamidomethyl)	1634.72	0	0.286114	0
	HYAGTVR	1	3	3	P02566;P02567;P12845		803.419	0	0.108137	0
	ESLNNLMTMLNK	1	1	1	P02566	M7(Oxidation); M9(Oxidation)	1439.69	0.014581	0.317236	0
	ELLLDLPIK	1	1	1	P02566		1053.66	0.033132	0.226391	0
	QRHDLENNLK	1	1	1	P02566		1266.66	0.037239	0.235481	1
	DLEEANMNHENQLGGLR	1	1	1	P02566		1939.9	0.0412	0.335672	0
	IQEKEEEFENTRK	1	3	2	P02566;P02567		1679.83	0.049211	0.381559	2
Q09508	Succinate dehydrogenase [ubiquinone] flavoprotein subunit, mitochondrial OS=Caenorhabditis elegans GN=sdha-1 PE=1 SV=3 - [DHSA_CAEEL]	58.36	1	24	33	catalytic activity; nucleotide binding	cytoplasm; membrane; mitochondrion	development; metabolic process; regulation of biological process; reproduction; transport	Pf00890; Pf02910	0	2.02226e+07	2.75175e+07	3.82099e+07	5.93631e+08	8.46902e+06	1.6527e+07	7.81691e+06	0	0	646	70.3543	6.85889
	Sequence	# PSMs	# Proteins	# Protein Groups	Protein Group Accessions	Modifications	MH+ [Da]	q-Value	PEP	# Missed Cleavages
	NAGEASVANIDK	10	1	1	Q09508		1188.59	0	0.0419491	0
	VVDHAYDAVVVGAGGAGLR	27	1	1	Q09508		1825.96	0	9.77225e-17	0
	NTVLATGGYGR	19	2	2	Q09508;O44954		1108.58	0	1.60287e-08	0
	GSDWLGDQDAIHYMTR	10	2	2	Q09508;O44954		1864.83	0	0.0395887	0
	DQAHLNVADK	8	1	1	Q09508		1110.56	0	0.000259456	0
	SMQNHAAVFR	14	1	1	Q09508	M2(Oxidation)	1176.56	0	0.140907	0
	TCCVADR	4	2	2	Q09508;O44954	C2(Carbamidomethyl); C3(Carbamidomethyl)	881.363	0	0.221388	0
	AAMGLAEGGLK	6	1	1	Q09508		1017.54	0	0.00216944	0
	AFGGQSNDFGR	13	2	2	Q09508;O44954		1155.52	0	0.0631077	0
	AAMGLAEGGLK	3	1	1	Q09508	M3(Oxidation)	1033.54	0	0.114693	0
	AFFSCTSAHTCTGDGTALTAR	17	1	1	Q09508	C5(Carbamidomethyl); C11(Carbamidomethyl)	2231.99	0	3.18986e-11	0
	GDISTAELR	15	1	1	Q09508		961.498	0	0.0909597	0
	SKNTVLATGGYGR	7	1	1	Q09508		1323.7	0	0.000172246	1
	DDFPDRLDELDYSKPLEGQTK	15	1	1	Q09508		2481.19	0	0.0296163	1
	GEGGYLVNSAGER	13	1	1	Q09508		1308.62	0	0.0771715	0
	SETDWVPPK	9	2	2	Q09508;O44954		1058.52	0	2.49832e-06	0
	RSDIAQYK	7	1	1	Q09508		980.518	0	0.0488605	1
	KGDEVVPGLYAAGECGAHSVHGANR	8	1	1	Q09508	C15(Carbamidomethyl)	2551.22	0	0.0122243	1
	HNKGDISTAELR	6	1	1	Q09508		1340.69	0	7.80617e-05	1
	SDIAQYK	5	1	1	Q09508		824.417	0	0.0286949	0
	EPIPVIPTVHYNMGGVPTNYK	5	2	2	Q09508;O44954	M13(Oxidation)	2342.19	0	0.0203396	0
	LGANSLLDLVIFGR	4	2	2	Q09508;O44954		1487.86	0	0.0205966	0
	SMQNHAAVFR	2	1	1	Q09508		1160.56	0	0.0166315	0
	GQVLNYTPK	6	1	1	Q09508		1019.55	0	0.228279	0
	SMTVEIMEGR	8	1	1	Q09508	M2(Oxidation)	1168.54	0	6.10208e-06	0
	ACAIDILK	6	1	1	Q09508	C2(Carbamidomethyl)	903.498	0	0.0050907	0
	LYKDQAHLNVADK	11	1	1	Q09508		1514.8	0	0.000975911	1
	AVIELENYGMPFSR	4	1	1	Q09508	M10(Oxidation)	1641.8	0	4.29692e-10	0
	SMTVEIMEGR	2	1	1	Q09508	M2(Oxidation); M7(Oxidation)	1184.53	0	0.128455	0
	AVIELENYGMPFSR	2	1	1	Q09508		1625.8	0	0.0397249	0
	GSDWLGDQDAIHYMTR	6	2	2	Q09508;O44954	M14(Oxidation)	1880.83	0	0.041518	0
	NAGEASVANIDKLR	2	1	1	Q09508		1457.77	0	0.119506	1
	EPIPVIPTVHYNMGGVPTNYK	4	2	2	Q09508;O44954		2326.19	0	0.126036	0
	GVGPDKDHIYLQLHHLPAEQLQQR	6	1	1	Q09508		2792.46	0	0.0274599	1
	NTSAGVGVPELPK	17	1	1	Q09508		1268.69	0	0.0164627	0
	WHFYDTVK	4	2	2	Q09508;O44954		1095.53	0	0.00865779	0
	YAPNAK	2	2	2	Q09508;O44954		663.347	0.007436	0.134219	0
	SMTVEIMEGR	2	1	1	Q09508		1152.54	0.007983	0.100193	0
	LTMQK	1	1	1	Q09508		620.345	0.010247	0.240828	0
	SNIETGEVSLDYRPVIDTTLDK	1	1	1	Q09508		2465.24	0.027841	0.394179	0
Q21408	Spectrin protein 1 OS=Caenorhabditis elegans GN=spc-1 PE=2 SV=1 - [Q21408_CAEEL]	13.19	1	27	27	metal ion binding; protein binding		cell organization and biogenesis; development; regulation of biological process	Pf00018; Pf00435; Pf07653; Pf08726	0	5.98455e+06	0	0	0	0	0	0	0	0	2427	281.581	5.45264
	Sequence	# PSMs	# Proteins	# Protein Groups	Protein Group Accessions	Modifications	MH+ [Da]	q-Value	PEP	# Missed Cleavages
	DLNNVQALQR	2	1	1	Q21408		1170.62	0	0.0711973	0
	DADETLAWIGEK	2	1	1	Q21408		1347.65	0	0.113713	0
	DIEDELAWIR	2	1	1	Q21408		1259.63	0	0.0410326	0
	ALNDQWDLLVK	2	1	1	Q21408		1314.71	0	0.157551	0
	LGESQTLQQFSR	2	1	1	Q21408		1393.71	0	0.0554071	0
	STGEQIIDSGHFAADHIGDR	2	1	1	Q21408		2126	0	0.0771777	0
	NQSGVSEEALR	2	1	1	Q21408		1189.58	0	0.0568068	0
	INEINQAADK	1	1	1	Q21408		1115.57	0	0.261104	0
	DLIGVQNLIK	1	1	1	Q21408		1112.67	0	0.24373	0
	ILDIVDPNR	2	1	1	Q21408		1054.59	0	0.281256	0
	DLSSVQILLTK	2	1	1	Q21408		1216.72	0	0.131352	0
	DIDDEESWIK	2	1	1	Q21408		1249.56	0	0.0575746	0
	QSHPEAAEQIYDLQR	1	1	1	Q21408		1784.86	0	0.312198	0
	SVQALQR	1	1	1	Q21408		801.459	0	0.26476	0
	DLASVENLLK	2	1	1	Q21408		1101.62	0	0.233095	0
	ETENIQSSEEIEMAFR	2	1	1	Q21408	M13(Oxidation)	1928.86	0	0.171783	0
	EAGNEQQFNR	1	1	1	Q21408		1192.54	0	0.258558	0
	EQQLGSAHEVQR	4	1	1	Q21408		1381.69	0	0.0610223	0
	QQIEDLNAR	1	1	1	Q21408		1086.56	0	0.295271	0
	SAAEAGVGEDQIK	2	1	1	Q21408		1274.63	0	0.21338	0
	DTEQAETWMNK	1	1	1	Q21408	M9(Oxidation)	1368.58	0	0.153088	0
	DADEIENWMTEK	2	1	1	Q21408	M9(Oxidation)	1496.62	0	0.0434837	0
	RIEPGTAQQHAQQQVNSIGGK	2	1	1	Q21408		2247.17	0	0.171209	1
	LIEIESMAEGR	2	1	1	Q21408	M7(Oxidation)	1263.63	0	0.15689	0
	ALNVHQFFR	2	1	1	Q21408		1131.61	0	0.184386	0
	EAFLAQEDPSGDNVESLIK	1	1	1	Q21408		2062	0	0.110146	0
	LLDSYDYQR	1	1	1	Q21408		1172.56	0	0.196706	0
O44954	Putative uncharacterized protein C34B2.7 OS=Caenorhabditis elegans GN=sdha-2 PE=2 SV=1 - [O44954_CAEEL]	44.22	1	15	24	catalytic activity; nucleotide binding		development; metabolic process; reproduction; response to stimulus	Pf00890; Pf02910	0	1.59637e+07	1.86117e+07	3.90411e+07	4.99933e+08	1.33051e+06	1.38961e+07	7.31185e+06	0	0	640	70.381	6.88818
	Sequence	# PSMs	# Proteins	# Protein Groups	Protein Group Accessions	Modifications	MH+ [Da]	q-Value	PEP	# Missed Cleavages
	NTVLATGGYGR	19	2	2	Q09508;O44954		1108.58	0	1.60287e-08	0
	GSDWLGDQDAIHYMTR	10	2	2	Q09508;O44954		1864.83	0	0.0395887	0
	TCCVADR	4	2	2	Q09508;O44954	C2(Carbamidomethyl); C3(Carbamidomethyl)	881.363	0	0.221388	0
	GQVLDFTPEGGDK	12	1	1	O44954		1362.66	0	7.14734e-07	0
	IDEYDYSNPLEGQQK	9	1	1	O44954		1798.82	0	1.07449e-10	0
	AFGGQSNDFGR	13	2	2	Q09508;O44954		1155.52	0	0.0631077	0
	GEGGYLVNSQGER	8	1	1	O44954		1365.64	0	1.67998e-09	0
	SETDWVPPK	9	2	2	Q09508;O44954		1058.52	0	2.49832e-06	0
	AYFSCTSAHTCTGDGTALTAR	6	1	1	O44954	C5(Carbamidomethyl); C11(Carbamidomethyl)	2247.98	0	0.0466112	0
	EPIPVIPTVHYNMGGVPTNYK	5	2	2	Q09508;O44954	M13(Oxidation)	2342.19	0	0.0203396	0
	LGANSLLDLVIFGR	4	2	2	Q09508;O44954		1487.86	0	0.0205966	0
	TGAVDLTYRPVIDK	8	1	1	O44954		1547.85	0	0.12015	0
	AMTMEINEGR	2	1	1	O44954	M2(Oxidation); M4(Oxidation)	1183.51	0	2.01439e-07	0
	KPFDQHWR	2	1	1	O44954		1113.56	0	0.00531748	0
	AMTMEINEGR	4	1	1	O44954		1151.52	0	0.000161863	0
	HSIIGIDTK	3	1	1	O44954		983.554	0	0.00967924	0
	GSDWLGDQDAIHYMTR	6	2	2	Q09508;O44954	M14(Oxidation)	1880.83	0	0.041518	0
	AIIELENYGMPFSR	3	1	1	O44954	M10(Oxidation)	1655.81	0	0.080976	0
	EPIPVIPTVHYNMGGVPTNYK	4	2	2	Q09508;O44954		2326.19	0	0.126036	0
	AIIELENYGMPFSR	2	1	1	O44954		1639.82	0	0.122273	0
	TLDKSETDWVPPK	1	1	1	O44954		1515.77	0	0.000229481	1
	WHFYDTVK	4	2	2	Q09508;O44954		1095.53	0	0.00865779	0
	GDISSIELR	2	1	1	O44954		989.529	0	0.0527856	0
	VIPGLYAAGECAAHSVHGANR	2	1	1	O44954	C11(Carbamidomethyl)	2150.06	0.003605	0.0825159	0
	HAAVFR	1	1	1	O44954		700.391	0.006924	0.0973784	0
	YAPNAK	2	2	2	Q09508;O44954		663.347	0.007436	0.134219	0
	AAMGLSEGGMK	2	1	1	O44954		1051.49	0.024911	0.25947	0
	SCDNLNGLLHSK	1	1	1	O44954	C2(Carbamidomethyl)	1357.66	0.027047	0.194561	0
Q23621	Protein ZK829.4, confirmed by transcript evidence OS=Caenorhabditis elegans GN=ZK829.4 PE=2 SV=1 - [Q23621_CAEEL]	48.88	4	23	23	catalytic activity		metabolic process; regulation of biological process; reproduction	Pf00208; Pf02812	0	771481	1.33521e+06	1.98843e+06	9.39676e+07	257702	981972	0	0	0	536	58.7578	7.31299
	Sequence	# PSMs	# Proteins	# Protein Groups	Protein Group Accessions	Modifications	MH+ [Da]	q-Value	PEP	# Missed Cleavages
	YSLDVCEDEVK	5	1	1	Q23621	C6(Carbamidomethyl)	1356.6	0	0.0846758	0
	VLYITFPIR	3	1	1	Q23621		1121.67	0	1.75435e-06	0
	IIAEAANGPTTPAADR	7	1	1	Q23621		1567.81	0	0.00925742	0
	SGEAIIR	2	1	1	Q23621		745.422	0	0.00644894	0
	GAEVIAPK	2	1	1	Q23621		784.458	0	0.0169433	0
	DASACITGKPIVSGGIHGR	6	1	1	Q23621	C5(Carbamidomethyl)	1895.98	0	0.0143428	0
	NFDPFTELMYEK	2	1	1	Q23621	M9(Oxidation)	1549.69	0	0.0703066	0
	MLLASVQESLSK	2	1	1	Q23621	M1(Oxidation)	1321.71	0	0.0685692	0
	YNLGLDIR	2	1	1	Q23621		963.528	0	0.000308393	0
	VIGIQEYDCAVYNPDGIHPK	4	1	1	Q23621	C9(Carbamidomethyl)	2288.11	0	0.0856977	0
	NFDPFTELMYEK	2	1	1	Q23621		1533.7	0	1.61349e-08	0
	NLVSGILGAIKPVNK	2	1	1	Q23621		1522.93	0	0.000685594	0
	DCPVEPNAAFAAK	2	1	1	Q23621	C2(Carbamidomethyl)	1389.65	0	0.0343041	0
	TAIIQGFGNVGLHTHR	2	1	1	Q23621		1720.93	0	7.96611e-05	0
	CAVVDVPFGGAK	2	1	1	Q23621	C1(Carbamidomethyl)	1219.62	0	1.07653e-05	0
	DIVHSGLEYTMQR	2	1	1	Q23621	M11(Oxidation)	1564.75	0	1.64963e-05	0
	CDIFVPAACEK	2	1	1	Q23621	C1(Carbamidomethyl); C9(Carbamidomethyl)	1309.59	0	0.142735	0
	MVDFYFNK	2	1	1	Q23621	M1(Oxidation)	1079.49	0	0.0194924	0
	RIAIEFAK	1	1	1	Q23621		947.569	0	0.0127457	1
	MLLASVQESLSK	2	1	1	Q23621		1305.71	0.004284	0.254608	0
	IAIEFAK	1	1	1	Q23621		791.467	0.013525	0.127896	0
	QYTDYEIEK	2	1	1	Q23621		1188.55	0.017417	0.319178	0
	NLNHVSYGR	1	1	1	Q23621		1059.53	0.029564	0.419487	0
	KGFLGPGVDVPAPDMGTGER	1	1	1	Q23621	M15(Oxidation)	2015.99	0.029564	0.410437	1
	LAEELK	1	4	1	Q23621		702.405	0.038707	0.231499	0
Q18066-2	Isoform b of Disorganized muscle protein 1 OS=Caenorhabditis elegans GN=dim-1 - [DIM_CAEEL]	65.74	2	22	22	protein binding		cell differentiation; cell organization and biogenesis	Pf00047; Pf07679	0	3.12672e+06	6.4079e+06	6.5111e+06	1.08431e+07	0	4.54525e+08	3.92679e+07	3.92273e+06	0	324	35.5166	5.2876
	Sequence	# PSMs	# Proteins	# Protein Groups	Protein Group Accessions	Modifications	MH+ [Da]	q-Value	PEP	# Missed Cleavages
	LVGGGAEEIIANSDR	20	2	1	Q18066-2		1500.77	0	8.48959e-06	0
	SILEPTFVWQK	10	2	1	Q18066-2		1347.73	0	2.25727e-06	0
	FSANLANK	8	2	1	Q18066-2		864.459	0	0.0028096	0
	GSDSYSAILTIK	4	2	1	Q18066-2		1254.66	0	0.129397	0
	GNANFNLK	6	2	1	Q18066-2		877.454	0	0.00535249	0
	DSGTYTCNIK	3	2	1	Q18066-2	C7(Carbamidomethyl)	1158.51	0	0.00374806	0
	MNPQVTWISPK	7	2	1	Q18066-2	M1(Oxidation)	1316.67	0	0.00446324	0
	LTGFSSPTFVEKPQISSR	14	2	1	Q18066-2		1981.04	0	0.00309435	0
	QNDDGSLELECFVDANPTPQVK	6	2	1	Q18066-2	C11(Carbamidomethyl)	2476.13	0	8.59731e-08	0
	ELADADAGAYR	2	2	1	Q18066-2		1151.54	0	0.00141387	0
	WYYDNKEVENSGR	4	2	1	Q18066-2		1659.74	0	0.0040155	1
	DKDAGQFICTVK	4	2	1	Q18066-2	C9(Carbamidomethyl)	1381.68	0	7.09627e-05	1
	DAGQFICTVK	2	2	1	Q18066-2	C7(Carbamidomethyl)	1138.56	0	0.0209594	0
	DDGQVMVMEFR	2	2	1	Q18066-2		1326.58	0	0.0194174	0
	KLEAGNVYYSALEIKEPTK	6	2	1	Q18066-2		2153.15	0	0.00319116	2
	FEVPEGAPSFTR	9	2	1	Q18066-2		1336.66	0	0.0111764	0
	MNPQVTWISPK	4	2	1	Q18066-2		1300.67	0	0.000217693	0
	CAIVNPHGK	8	2	1	Q18066-2	C1(Carbamidomethyl)	995.511	0	1.61433e-05	0
	DDGQVMVMEFR	6	2	1	Q18066-2	M6(Oxidation); M8(Oxidation)	1358.58	0	4.97522e-07	0
	APHFPQQPVAR	4	2	1	Q18066-2		1247.67	0	0.000122118	0
	DDGQVMVMEFR	4	2	1	Q18066-2	M6(Oxidation)	1342.58	0	0.000887332	0
	LEAGNVYYSALEIKEPTK	4	2	1	Q18066-2		2025.06	0	6.28304e-06	1
	EPTKDKDAGQFICTVK	2	2	1	Q18066-2	C13(Carbamidomethyl)	1836.92	0	0.000175111	2
	WYYDNK	1	2	1	Q18066-2		888.389	0.004677	0.0711605	0
	KLEAGNVYYSALEIK	1	2	1	Q18066-2		1697.91	0.014245	0.166338	1
Q9XXK1-4	Isoform d of ATP synthase subunit alpha, mitochondrial OS=Caenorhabditis elegans GN=H28O16.1 - [ATPA_CAEEL]	35.42	5	19	19	catalytic activity; nucleotide binding; protein binding; transporter activity	membrane	development; metabolic process; regulation of biological process; reproduction; transport	Pf00006; Pf00306; Pf02874	0	0	0	0	3.50948e+07	0	1.865e+07	1.21673e+07	1.14252e+07	0	511	54.9861	8.23584
	Sequence	# PSMs	# Proteins	# Protein Groups	Protein Group Accessions	Modifications	MH+ [Da]	q-Value	PEP	# Missed Cleavages
	ILGTETGINLEETGK	2	4	1	Q9XXK1-4		1574.83	0	0.0396342	0
	TAIAIDTIINQK	6	3	1	Q9XXK1-4		1300.75	0	0.0128587	0
	TGAIVDVPVGDGLLGR	2	2	1	Q9XXK1-4		1538.86	0	0.0155458	0
	VLSIGDGIAR	2	4	1	Q9XXK1-4		1000.58	0	0.084903	0
	EAYPGDVFYLHSR	9	3	1	Q9XXK1-4		1553.74	0	0.00292618	0
	AGASGSEVSK	1	1	1	Q9XXK1-4		892.44	0	0.13786	0
	HALIIFDDLSK	8	4	1	Q9XXK1-4		1271.7	0	2.54434e-07	0
	TIREEGQISPQTDAQLK	7	3	1	Q9XXK1-4		1914	0	0.000130896	1
	EEGQISPQTDAQLK	2	3	1	Q9XXK1-4		1543.76	0	0.00327197	0
	GYLDKVDPSAITK	2	3	1	Q9XXK1-4		1406.76	0	0.0254701	1
	STVAQIVK	3	3	1	Q9XXK1-4		845.51	0	0.00660727	0
	FNDAGDDKKK	4	3	1	Q9XXK1-4		1137.56	0	0.00378503	2
	AVDSLVPIGR	6	3	1	Q9XXK1-4		1026.6	0.001913	0.014724	0
	SSQQALLK	4	3	1	Q9XXK1-4		874.501	0.001977	0.117983	0
	APGIIPR	1	3	1	Q9XXK1-4		723.452	0.007523	0.281793	0
	LELAQYR	2	3	1	Q9XXK1-4		892.49	0.017059	0.253249	0
	EFLAHLR	1	3	1	Q9XXK1-4		885.495	0.021886	0.273255	0
	QMSLLLR	1	3	1	Q9XXK1-4		860.503	0.022624	0.28688	0
	FNDAGDDKK	2	3	1	Q9XXK1-4		1009.46	0.031846	0.202771	1
Q19371	Protein F12F6.6, partially confirmed by transcript evidence OS=Caenorhabditis elegans GN=sec-24.1 PE=2 SV=1 - [Q19371_CAEEL]	22.56	1	19	19	metal ion binding; protein binding	cytoplasm; membrane	cell organization and biogenesis; development; reproduction; transport	Pf00626; Pf04810; Pf04811; Pf04815; Pf08033	0	427501	1.51917e+07	7.2572e+06	0	0	0	0	0	0	1126	121.046	6.82959
	Sequence	# PSMs	# Proteins	# Protein Groups	Protein Group Accessions	Modifications	MH+ [Da]	q-Value	PEP	# Missed Cleavages
	VILFSTVLPTYDAPGK	6	1	1	Q19371		1720.96	0	4.82197e-16	0
	CAQFLATYR	4	1	1	Q19371	C1(Carbamidomethyl)	1129.55	0	4.82197e-16	0
	STLYTAPQTNDILK	5	1	1	Q19371		1564.82	0	4.82197e-16	0
	CSEGAPLGQLILPESLK	2	1	1	Q19371	C1(Carbamidomethyl)	1811.96	0	8.66474e-14	0
	TENVMPLIYPR	4	1	1	Q19371	M5(Oxidation)	1348.7	0	0.0145999	0
	MLNELER	3	1	1	Q19371	M1(Oxidation)	920.453	0	0.000649185	0
	CPFCHAR	2	1	1	Q19371	C1(Carbamidomethyl); C4(Carbamidomethyl)	947.4	0	0.000483536	0
	ESGQLESSMR	6	1	1	Q19371	M9(Oxidation)	1139.5	0	1.05617e-05	0
	LDPNMMPSAVQVIDDDSSTR	4	1	1	Q19371	M5(Oxidation); M6(Oxidation)	2223	0	4.82197e-16	0
	LADPEALTAFMLK	4	1	1	Q19371		1419.76	0	4.82197e-16	0
	TSVEDAYFAHLDHTGR	1	1	1	Q19371		1818.84	0	2.23874e-06	0
	TTETILQPVVQAGLDALK	4	1	1	Q19371		1897.07	0	1.51103e-06	0
	AYICPFMEFQDGGR	3	1	1	Q19371	C4(Carbamidomethyl)	1690.74	0	1.3193e-08	0
	ASSEFLENSK	2	1	1	Q19371		1111.53	0	4.51844e-05	0
	NDAISGGSEMTVDDK	2	1	1	Q19371	M10(Oxidation)	1554.66	0	1.14744e-06	0
	EPPVVDLGPQGPIR	2	1	1	Q19371		1473.81	0	0.00771919	0
	ILNLCLPVTADYNQVYR	2	1	1	Q19371	C5(Carbamidomethyl)	2052.06	0	1.72753e-06	0
	LADPEALTAFMLK	2	1	1	Q19371	M11(Oxidation)	1435.75	0.003028	0.0278682	0
	SLLGTDKEK	1	1	1	Q19371		990.548	0.007983	0.0785582	1
	AGPANMSYVDYLVDIHR	1	1	1	Q19371	M6(Oxidation)	1936.93	0.039977	0.175791	0
A7LPD7	Vitellogenin structural genes (Yolk protein genes) protein 2, isoform b OS=Caenorhabditis elegans GN=vit-2 PE=4 SV=1 - [A7LPD7_CAEEL]	13.74	2	18	18	protein binding; transporter activity	cytoplasm; organelle lumen	development; transport	Pf00094; Pf01347; Pf09172	0	4.87758e+06	1.61558e+06	3.15814e+06	0	0	0	0	0	0	1558	180.809	7.50342
	Sequence	# PSMs	# Proteins	# Protein Groups	Protein Group Accessions	Modifications	MH+ [Da]	q-Value	PEP	# Missed Cleavages
	QAAWLAAGSVVR	7	2	1	A7LPD7		1228.68	0	0.0249468	0
	TLEGDCQVAYTVIR	2	3	1	A7LPD7	C6(Carbamidomethyl)	1624.8	0	0.167682	0
	IQSEDYSAYQIER	2	2	1	A7LPD7		1601.75	0	0.167754	0
	ESIIYSSR	2	3	1	A7LPD7		954.491	0	0.154499	0
	SEVTVNAQLQQSK	1	3	1	A7LPD7		1431.75	0	0.181965	0
	NRPAEFTAR	1	2	1	A7LPD7		1061.55	0	0.170289	0
	DYTMNTELTTVCDK	2	2	1	A7LPD7	M4(Oxidation); C12(Carbamidomethyl)	1706.73	0	0.0730489	0
	QLVENLIEK	1	2	1	A7LPD7		1085.62	0	0.290085	0
	HFAMSTNPCYQR	2	2	1	A7LPD7	M4(Oxidation); C9(Carbamidomethyl)	1527.65	0	0.153752	0
	MCQWEVEIR	2	3	1	A7LPD7	C2(Carbamidomethyl)	1250.57	0	0.226652	0
	MFTPLFEQGVK	2	3	1	A7LPD7		1296.67	0	0.00150566	0
	TIQETPFPSQSIAEALIK	4	2	1	A7LPD7		1973.06	0	1.29611e-05	0
	FDGLVLSGLPSASSELSQSR	4	2	1	A7LPD7		2050.05	0	1.66854e-14	0
	AVVNMISFNPIAPR	2	3	1	A7LPD7	M5(Oxidation)	1544.83	0	3.1109e-07	0
	TTSTSQLK	1	3	1	A7LPD7		865.464	0	0.0086037	0
	DAETTYEK	1	3	1	A7LPD7		956.422	0.003028	0.0249718	0
	YSSECPECEK	2	3	1	A7LPD7	C5(Carbamidomethyl); C8(Carbamidomethyl)	1288.49	0.007983	0.0760119	0
	EFELEQENTESR	2	3	1	A7LPD7		1510.67	0.018418	0.169257	0
P06125	Vitellogenin-5 OS=Caenorhabditis elegans GN=vit-5 PE=2 SV=2 - [VIT5_CAEEL]	12.73	3	18	18	transporter activity	extracellular	development; regulation of biological process; transport	Pf00094; Pf01347; Pf09172	0	7.00578e+06	1.82597e+06	3.98039e+06	1.6132e+06	0	2.55346e+06	0	0	0	1603	186.322	7.00537
	Sequence	# PSMs	# Proteins	# Protein Groups	Protein Group Accessions	Modifications	MH+ [Da]	q-Value	PEP	# Missed Cleavages
	QSAWLAAGSVVR	4	4	1	P06125		1244.68	0	0.00624392	0
	SLLTFLTNDSK	10	3	1	P06125		1238.67	0	4.82197e-16	0
	TMEGDCEVAYTIVQEGEK	2	2	1	P06125	M2(Oxidation); C6(Carbamidomethyl)	2074.9	0	0.0150351	0
	NQDSEYVEAEEK	6	2	1	P06125		1440.62	0	0.0976012	0
	ALFFYEAER	4	3	1	P06125		1145.57	0	0.0547771	0
	AYNFWTVSEK	2	3	1	P06125		1244.6	0	0.26228	0
	NRPVEFTAR	6	3	1	P06125		1089.58	0	0.054549	0
	LTPQSEYTFSR	1	1	1	P06125		1328.65	0	0.159852	0
	STNPCYQQLAVR	3	3	1	P06125	C5(Carbamidomethyl)	1436.7	0	0.00264801	0
	FWYPVIEQGVK	1	3	1	P06125		1365.72	0	0.17545	0
	VTFVEESK	3	3	1	P06125		938.485	0	0.229674	0
	TISHSQYQMSTEEIDR	2	3	1	P06125	M9(Oxidation)	1940.87	0	0.0944303	0
	LEAPQQMYWNTELR	2	3	1	P06125	M7(Oxidation)	1794.85	0	2.06423e-08	0
	TEAVDALR	2	3	1	P06125		874.465	0	0.0182307	0
	ELLELPFR	2	3	1	P06125		1016.58	0	0.000440023	0
	LNQVNVVSEYK	1	3	1	P06125		1292.69	0.014852	0.0905024	0
	SILNLFSLR	2	3	1	P06125		1062.63	0.0225	0.246725	0
	RIPTTIGMPLTISGK	1	3	1	P06125	M8(Oxidation)	1600.91	0.0412	0.3497	1
Q18688	Heat shock protein 90 OS=Caenorhabditis elegans GN=daf-21 PE=1 SV=1 - [HSP90_CAEEL]	26.07	3	17	17	nucleotide binding; protein binding	cytoplasm	defense response; development; metabolic process; reproduction; response to stimulus	Pf00183; Pf02518	0	1.85711e+06	3.33998e+06	8.48531e+06	1.23522e+07	0	3.16508e+06	0	2.45748e+06	0	702	80.2326	5.04639
	Sequence	# PSMs	# Proteins	# Protein Groups	Protein Group Accessions	Modifications	MH+ [Da]	q-Value	PEP	# Missed Cleavages
	ELISNASDALDK	2	3	1	Q18688		1275.65	0	0.155415	0
	NPDDISNEEYAEFYK	8	1	1	Q18688		1833.79	0	0.00515479	0
	YSTSAGDEPTSLK	5	1	1	Q18688		1355.64	0	1.41861e-11	0
	DVVAASAFVER	6	1	1	Q18688		1163.61	0	0.0480779	0
	LGIHEDSTNR	4	1	1	Q18688		1141.56	0	0.000647391	0
	GVVDSEDLPLNISR	2	1	1	Q18688		1513.79	0	2.65723e-10	0
	YFEDEELNK	3	1	1	Q18688		1186.53	0	0.000894874	0
	TLTIMDTGIGMTK	2	1	1	Q18688	M11(Oxidation)	1397.71	0	0.00261013	0
	IEGAEEDASR	4	1	1	Q18688		1076.49	0	0.178257	0
	IEGAEEDASRMEEVD	2	1	1	Q18688	M11(Oxidation)	1695.7	0	2.92331e-05	1
	EDQIDFLEER	4	1	1	Q18688		1293.6	0	0.157919	0
	ADLVNNLGTIAK	1	1	1	Q18688		1228.69	0	0.000286094	0
	MKENQTQIYYITGESK	1	1	1	Q18688	M1(Oxidation)	1948.94	0.003605	0.0429324	1
	LSDFLRYSTSAGDEPTSLK	1	1	1	Q18688	S10(Phospho)	2166.99	0.004677	0.0603112	1
	APFDLFENK	1	1	1	Q18688		1080.54	0.007523	0.294543	0
	HSQFIGYPIK	1	1	1	Q18688		1189.64	0.017924	0.12328	0
	ALLFVPQR	1	1	1	Q18688		943.575	0.022624	0.28197	0
P09446	Heat shock 70 kDa protein A OS=Caenorhabditis elegans GN=hsp-1 PE=1 SV=2 - [HSP7A_CAEEL]	29.22	3	13	16	nucleotide binding; protein binding	cytoplasm; cytosol; nucleus	cell organization and biogenesis; development; reproduction; response to stimulus; transport	Pf00012; Pf06723	0	0	4.98571e+06	2.53835e+07	7.31447e+06	0	0	0	0	0	640	69.6796	5.64307
	Sequence	# PSMs	# Proteins	# Protein Groups	Protein Group Accessions	Modifications	MH+ [Da]	q-Value	PEP	# Missed Cleavages
	VEIIANDQGNR	4	3	3	P09446;P27420;P20163		1228.63	0	1.77106e-08	0
	TTPSYVAFTDTER	4	3	1	P09446		1487.7	0	1.5986e-09	0
	STAGDTHLGGEDFDNR	5	1	1	P09446		1691.73	0	0.000712919	0
	IINEPTAAAIAYGLDK	5	5	3	P09446;P27420;P20163		1659.9	0	2.35672e-16	0
	IINEPTAAAIAYGLDKK	4	3	3	P09446;P27420;P20163		1787.99	0	8.69839e-14	1
	FEELCADLFR	2	3	1	P09446	C5(Carbamidomethyl)	1299.61	0	5.69833e-08	0
	DAGAIAGLNVLR	2	1	1	P09446		1169.67	0	5.67519e-13	0
	VISAEGAKPK	5	1	1	P09446		999.585	0	1.83256e-05	0
	IFTPEEISSMVLLK	5	1	1	P09446	M10(Oxidation)	1622.88	0	0.000984458	0
	KFDDPAVQSDMK	2	1	1	P09446	M11(Oxidation)	1396.64	0	0.000582258	1
	QTIEDEKLKDK	3	1	1	P09446		1346.72	0	0.00414117	2
	WLDSNQTAEKEEFEHQQK	2	1	1	P09446		2247.04	0	2.26779e-06	1
	DAVVTVPAYFNDSQR	4	1	1	P09446		1681.82	0	0.00103194	0
	YKADDEAQKDR	2	1	1	P09446		1338.63	0	0.000799226	2
	LLSDLFSGK	1	1	1	P09446		979.548	0.007983	0.0729433	0
	STMDPVEK	1	1	1	P09446	M3(Oxidation)	922.42	0.007983	0.137291	0
Q23315	Protein ZC434.5, confirmed by transcript evidence OS=Caenorhabditis elegans GN=ears-1 PE=2 SV=1 - [Q23315_CAEEL]	16.8	1	16	16	catalytic activity; nucleotide binding	cytoplasm	development; metabolic process	Pf00458; Pf00749; Pf01406; Pf03950	0	0	1.70618e+07	5.23932e+06	0	0	0	0	0	0	1149	125.12	8.70459
	Sequence	# PSMs	# Proteins	# Protein Groups	Protein Group Accessions	Modifications	MH+ [Da]	q-Value	PEP	# Missed Cleavages
	SAAAPTATASTGK	4	1	1	Q23315		1133.58	0	2.0888e-07	0
	TIPVVTADYDHIISK	4	1	1	Q23315		1671.9	0	4.32682e-05	0
	LLLEQVDAAALK	4	1	1	Q23315		1283.76	0	4.82197e-16	0
	GFYIVDQPYNPK	4	1	1	Q23315		1440.72	0	0.00128161	0
	AFVDDTDTETMR	4	1	1	Q23315	M11(Oxidation)	1416.6	0	4.82197e-16	0
	EGEIVTFVNWGNIK	2	1	1	Q23315		1605.83	0	4.82197e-16	0
	EDLSMLNIVPDR	2	1	1	Q23315	M5(Oxidation)	1417.7	0	4.00077e-14	0
	EVTGSDYKPGPAPAAAPAK	2	1	1	Q23315		1826.93	0	4.82197e-16	0
	SELSGVETPLLLIAIPDGHTGK	3	1	1	Q23315		2247.23	0	8.12713e-11	0
	FDDTNPAK	3	1	1	Q23315		907.418	0	0.00024289	0
	QFINFDSVHYTK	3	1	1	Q23315		1498.74	0	0.00057741	0
	RPHIWEYAR	4	1	1	Q23315		1227.64	0	9.56861e-06	0
	VIDPVAPR	2	1	1	Q23315		866.511	0	0.00433238	0
	QFIVAQGGSR	1	1	1	Q23315		1062.57	0.014852	0.0841463	0
	VTWLGDVK	3	1	1	Q23315		917.511	0.015538	0.0682108	0
	NAEIGSK	1	1	1	Q23315		718.375	0.039977	0.160145	0
Q09541	Putative subtilase-type proteinase F21H12.6 OS=Caenorhabditis elegans GN=F21H12.6 PE=2 SV=1 - [YQS6_CAEEL]	12.81	1	16	16	catalytic activity		development; metabolic process; reproduction	Pf00082; Pf12580	0	8.85327e+06	0	0	0	0	0	0	0	0	1374	150.994	7.66455
	Sequence	# PSMs	# Proteins	# Protein Groups	Protein Group Accessions	Modifications	MH+ [Da]	q-Value	PEP	# Missed Cleavages
	FGGITPLIFGGK	2	1	1	Q09541		1206.69	0	0.012024	0
	ILSLNIGDHR	2	1	1	Q09541		1137.64	0	0.0548439	0
	LGLGNVLGTFR	2	1	1	Q09541		1146.67	0	0.222262	0
	TDTEQEIFLTK	2	1	1	Q09541		1324.67	0	0.175184	0
	IPVTVINPEK	2	1	1	Q09541		1109.65	0	0.0877408	0
	LISQFEER	1	1	1	Q09541		1021.53	0	0.131679	0
	DMFLTSGLQINR	2	1	1	Q09541	M2(Oxidation)	1410.71	0	0.171884	0
	GDYTIQAQIR	2	1	1	Q09541		1164.6	0	0.202836	0
	VAVDQYTSR	2	1	1	Q09541		1038.52	0	0.273583	0
	YPDHLPLLQNR	2	1	1	Q09541		1365.73	0	0.148897	0
	LVDQTPENVQK	1	1	1	Q09541		1270.67	0	0.276647	0
	TLEACVVR	1	1	1	Q09541	C5(Carbamidomethyl)	947.5	0	0.31326	0
	WLALTGGSEDQR	2	1	1	Q09541		1332.66	0	0.110632	0
	QEHDDDLLTVDK	1	1	1	Q09541		1427.67	0	0.204856	0
	KPTSISLIHGATNTPIR	1	1	1	Q09541		1806.03	0.033132	0.228798	0
	SFVGASSSYPDR	1	1	1	Q09541		1272.59	0.037239	0.24061	0
P27420	Heat shock 70 kDa protein C OS=Caenorhabditis elegans GN=hsp-3 PE=1 SV=2 - [HSP7C_CAEEL]	25.26	1	10	15	catalytic activity; metal ion binding; nucleotide binding; protein binding	cytoplasm; endoplasmic reticulum; organelle lumen	cell organization and biogenesis; development; reproduction; response to stimulus; transport	Pf00012; Pf01968; Pf06723	0	0	5071373	2.52495e+07	2.30618e+06	0	0	0	0	0	661	72.9785	5.05908
	Sequence	# PSMs	# Proteins	# Protein Groups	Protein Group Accessions	Modifications	MH+ [Da]	q-Value	PEP	# Missed Cleavages
	VEIIANDQGNR	4	3	3	P09446;P27420;P20163		1228.63	0	1.77106e-08	0
	DAGTIAGLNVVR	2	1	1	P27420		1185.66	0	1.08806e-11	0
	IINEPTAAAIAYGLDK	5	5	3	P09446;P27420;P20163		1659.9	0	2.35672e-16	0
	ITPSYVAFSGDQGDR	2	1	1	P27420		1612.76	0	1.86094e-14	0
	IINEPTAAAIAYGLDKK	4	3	3	P09446;P27420;P20163		1787.99	0	8.69839e-14	1
	KDDVHEIVLVGGSTR	2	1	1	P27420		1624.87	0	0.00325693	1
	ITITNDQNR	2	1	1	P27420		1074.56	0	0.000174017	0
	SNKPSVEVK	2	1	1	P27420		987.549	0	0.0299257	0
	MKEIAESYLGK	2	1	1	P27420	M1(Oxidation)	1284.65	0	1.38655e-05	1
	NELESYAYNLK	2	1	1	P27420		1343.65	0	0.00246071	0
	NAVVTVPAYFNDAQR	2	1	1	P27420		1664.84	0	0.00605527	0
	NQLTINPENTIFDAK	2	2	2	P27420;P20163		1717.88	0.003028	0.0214218	0
	NQIEDKEK	1	1	1	P27420		1003.51	0.003028	0.046732	1
	NTVIPTKK	1	2	2	P27420;P20163		900.553	0.036692	0.261464	1
	LGGKLDEDDKK	1	1	1	P27420		1217.64	0.04301	0.32873	2
O02115	Proliferating cell nuclear antigen OS=Caenorhabditis elegans GN=pcn-1 PE=1 SV=3 - [PCNA_CAEEL]	57.03	1	14	14	catalytic activity; DNA binding; enzyme regulator activity	nucleus	metabolic process; regulation of biological process; response to stimulus	Pf00705; Pf02144; Pf02747	0	0	3.70298e+06	1.97242e+06	0	0	3.93605e+07	1.59974e+08	1.8263e+06	0	263	29.0171	4.57666
	Sequence	# PSMs	# Proteins	# Protein Groups	Protein Group Accessions	Modifications	MH+ [Da]	q-Value	PEP	# Missed Cleavages
	DKTQDVTVK	8	1	1	O02115		1033.56	0	0.022837	1
	AGIVFTGK	7	1	1	O02115		792.462	0	0.000130294	0
	DPVNVNFSIK	6	1	1	O02115		1132.6	0	0.0759277	0
	TINLGLSLANMSK	4	1	1	O02115	M11(Oxidation)	1377.74	0	0.017404	0
	CANNDDTCMLK	4	1	1	O02115	C1(Carbamidomethyl); C8(Carbamidomethyl); M9(Oxidation)	1357.52	0	9.88517e-05	0
	YEENEGDSIIFTFADPK	8	1	1	O02115		1974.9	0	1.50082e-05	0
	DLSTFSDSLNITATK	2	1	1	O02115		1612.81	0	2.95558e-05	0
	LEVGLFDTYR	3	1	1	O02115		1212.63	0	0.00310482	0
	TINLGLSLANMSK	4	1	1	O02115		1361.75	0	0.00180398	0
	YMNQFTK	2	1	1	O02115		931.437	0	0.246463	0
	LANAGLLKK	2	1	1	O02115		927.601	0.002506	0.0873013	1
	LSLCNDVPVVVEYPIEENGYLR	2	1	1	O02115	C4(Carbamidomethyl)	2578.29	0.002506	0.0348914	0
	CANNDDTCMLK	2	1	1	O02115	C1(Carbamidomethyl); C8(Carbamidomethyl)	1341.53	0.004677	0.0314595	0
	ATALSDR	3	1	1	O02115		733.385	0.006616	0.171257	0
	FYLAPK	3	1	1	O02115		738.42	0.014245	0.160652	0
	KIVESIK	1	1	1	O02115		816.521	0.014441	0.290097	1
Q6A8K1	Actin protein 4, isoform c OS=Caenorhabditis elegans GN=act-4 PE=2 SV=1 - [Q6A8K1_CAEEL]	45.58	5	6	14	nucleotide binding; protein binding; structural molecule activity	cytoplasm; cytoskeleton	cell division; cell organization and biogenesis; cellular component movement; development; reproduction; transport	Pf00022	0	0	9.31139e+06	5.09668e+06	10191261	1.10478e+07	5.80734e+07	1.6419e+07	1.6629e+06	0	362	40.4002	5.8335
	Sequence	# PSMs	# Proteins	# Protein Groups	Protein Group Accessions	Modifications	MH+ [Da]	q-Value	PEP	# Missed Cleavages
	DSYVGDEAQSK	8	6	2	Q6A8K1;O45815		1198.53	0	0.121371	0
	AGFAGDDAPR	10	5	2	Q6A8K1;O45815		976.45	0	0.0139244	0
	VAPEEHPVLLTEAPLNPK	18	5	1	Q6A8K1		1954.07	0	4.17157e-06	0
	QEYDESGPSIVHR	9	6	2	Q6A8K1;O45815		1516.71	0	0.0137776	0
	GYSFTTTAER	4	5	1	Q6A8K1		1132.53	0	0.0733428	0
	SYELPDGQVITVGNER	4	5	1	Q6A8K1		1776.88	0	0.000171346	0
	DLYANTVLSGGTTMYPGIADR	2	5	1	Q6A8K1	M14(Oxidation)	2231.07	0	0.00930388	0
	HQGVMVGMGQK	2	5	2	Q6A8K1;O45815	M5(Oxidation); M8(Oxidation)	1203.56	0	0.0226938	0
	EITALAPSTMK	3	5	1	Q6A8K1	M10(Oxidation)	1177.62	0	0.00202733	0
	IIAPPERK	4	6	2	Q6A8K1;O45815		923.569	0.001913	0.0186619	1
	AVFPSIVGRPR	2	5	2	Q6A8K1;O45815		1198.71	0.004677	0.0671509	0
	DLTDYLMK	2	5	1	Q6A8K1	M7(Oxidation)	1014.48	0.004677	0.0702617	0
	EITALAPSTMK	2	5	1	Q6A8K1		1161.62	0.004677	0.0318174	0
	HQGVMVGMGQK	1	5	2	Q6A8K1;O45815	M8(Oxidation)	1187.57	0.004677	0.0315763	0
	IWHHTFYNELR	2	6	2	Q6A8K1;O45815		1515.75	0.007983	0.0764919	0
	LDLAGR	1	6	2	Q6A8K1;O45815		644.374	0.037241	0.239974	0
Q9N4A7	Protein SEC13 homolog OS=Caenorhabditis elegans GN=npp-20 PE=1 SV=1 - [SEC13_CAEEL]	44.73	2	12	12	protein binding	cytoplasm; endoplasmic reticulum; membrane; nucleus	cell division; cell organization and biogenesis; development; regulation of biological process; reproduction; transport	Pf00400	0	0	0	0	0	0	3.7022e+07	3.2438e+06	0	0	313	34.6701	7.02002
	Sequence	# PSMs	# Proteins	# Protein Groups	Protein Group Accessions	Modifications	MH+ [Da]	q-Value	PEP	# Missed Cleavages
	YDNSSNEWISSK	6	2	1	Q9N4A7		1429.62	0	0.00149159	0
	TLAGHTDFVR	2	1	1	Q9N4A7		1116.58	0	0.0146533	0
	EGMSQAVGAPGAQR	2	1	1	Q9N4A7	M3(Oxidation)	1374.65	0	1.25398e-05	0
	TSNIETEEWK	6	1	1	Q9N4A7		1236.58	0	0.0234828	0
	DAIHDAQLNIYGSR	4	2	1	Q9N4A7		1572.78	0	0.00584954	0
	VIIWNEQQGR	3	2	1	Q9N4A7		1242.66	0	0.0166011	0
	IWAFDDATNEWILEK	4	1	1	Q9N4A7		1850.9	0	0.00163233	0
	YGGLLASASYDKK	2	2	1	Q9N4A7		1372.71	0	0.0269945	1
	CHEQGVNSVCWAPGSADPAAK	2	2	1	Q9N4A7	C1(Carbamidomethyl); C10(Carbamidomethyl)	2240.99	0	0.00102459	0
	LATCGSDR	1	2	1	Q9N4A7	C4(Carbamidomethyl)	879.401	0.006616	0.164101	0
	VSWAHPK	1	2	1	Q9N4A7		824.443	0.008821	0.228629	0
	IDTQHR	1	2	1	Q9N4A7		769.397	0.026361	0.292718	0
O45552	Protein F53A2.7, confirmed by transcript evidence OS=Caenorhabditis elegans GN=F53A2.7 PE=2 SV=2 - [O45552_CAEEL]	37.06	1	12	12	catalytic activity		metabolic process	Pf00108; Pf00109; Pf02803	0	0	0	0	0	678659	2.2415e+07	1.02734e+06	0	0	394	41.2648	8.98291
	Sequence	# PSMs	# Proteins	# Protein Groups	Protein Group Accessions	Modifications	MH+ [Da]	q-Value	PEP	# Missed Cleavages
	SGVPQNVGALTVNR	4	1	1	O45552		1411.77	0	0.00523039	0
	LAMGQTAEK	3	1	1	O45552	M3(Oxidation)	964.479	0	0.000149166	0
	DGLVNAGNASGISDGAAALVVAGEDSVK	4	1	1	O45552		2557.28	0	0.000725184	0
	LCGSGFQAVVNAAQAIK	5	1	1	O45552	C2(Carbamidomethyl)	1733.9	0	0.000890053	0
	ISTHIVHELHR	4	1	1	O45552		1341.74	0	0.00865151	0
	GLSATDLGVVASQAALK	2	1	1	O45552		1600.89	0	0.000405292	0
	KAQEAGVYK	2	1	1	O45552		993.539	0.001913	0.0129461	1
	QEADEFALR	2	1	1	O45552		1078.52	0.001977	0.065704	0
	GEESFEIDEHPR	1	1	1	O45552		1444.64	0.001977	0.0924223	0
	FGTALGK	2	1	1	O45552		693.394	0.008748	0.142917	0
	NLKPLAR	2	1	1	O45552		811.516	0.022624	0.282989	0
	SQTLWK	1	1	1	O45552		762.415	0.036016	0.319446	0
	LAMGQTAEK	1	1	1	O45552		948.484	0.036016	0.326078	0
P52275	Tubulin beta-2 chain OS=Caenorhabditis elegans GN=tbb-2 PE=2 SV=1 - [TBB2_CAEEL]	31.56	4	2	12	catalytic activity; nucleotide binding; structural molecule activity	cytoplasm; cytoskeleton	cell differentiation; cell growth; cell organization and biogenesis; cellular component movement; development; metabolic process; regulation of biological process; reproduction	Pf00091; Pf03953	0	0	0	0	0	1.03934e+06	2.59832e+06	6.18802e+06	1.80941e+06	0	450	50.3122	4.89404
	Sequence	# PSMs	# Proteins	# Protein Groups	Protein Group Accessions	Modifications	MH+ [Da]	q-Value	PEP	# Missed Cleavages
	EVDEQMLNVQNK	2	2	1	P52275	M6(Oxidation)	1462.69	0	0.0632301	0
	TAVCDIPPR	2	5	2	P52275;O17921	C4(Carbamidomethyl)	1028.52	0	0.109352	0
	GETDLQLER	1	1	1	P52275		1060.53	0	0.144719	0
	LAVNMVPFPR	4	5	2	P52275;O17921	M5(Oxidation)	1159.63	0	0.00108441	0
	EVDEQMLNVQNK	2	2	1	P52275		1446.69	0	0.00239887	0
	NSSYFVEWIPNNVK	3	4	2	P52275;O17921		1696.84	0	2.8072e-05	0
	AVLVDLEPGTMDSVR	3	4	2	P52275;O17921	M11(Oxidation)	1617.82	0	0.102445	0
	MAATFVGNSTAIQELFK	4	3	2	P52275;O17921	M1(Oxidation)	1843.93	0	6.75959e-07	0
	MAATFVGNSTAIQELFK	2	3	2	P52275;O17921		1827.94	0	0.00131318	0
	ALTVAELTQQMFDAK	2	3	2	P52275;O17921	M11(Oxidation)	1681.85	0	0.165495	0
	ISEQFTAMFR	2	5	2	P52275;O17921	M8(Oxidation)	1245.6	0	0.142805	0
	ALTVAELTQQMFDAK	4	3	2	P52275;O17921		1665.86	0	0.16587	0
	FPGQLNADLR	2	5	2	P52275;O17921		1130.6	0.002506	0.0955079	0
	IMSSFSVVPSPK	1	3	2	P52275;O17921	M2(Oxidation)	1294.67	0.015041	0.240566	0
	NMMAACDPR	1	5	2	P52275;O17921	M2(Oxidation); M3(Oxidation); C6(Carbamidomethyl)	1097.42	0.035148	0.214622	0
P46561	ATP synthase subunit beta, mitochondrial OS=Caenorhabditis elegans GN=atp-2 PE=1 SV=2 - [ATPB_CAEEL]	29.74	1	12	12	catalytic activity; nucleotide binding; protein binding; transporter activity	cytoplasm; membrane; mitochondrion	cell organization and biogenesis; cellular component movement; development; metabolic process; regulation of biological process; reproduction; response to stimulus; transport	Pf00006; Pf00306; Pf02874	0	0	0	0	3.16732e+07	0	2.13937e+06	1.94953e+06	407920	0	538	57.4909	5.77002
	Sequence	# PSMs	# Proteins	# Protein Groups	Protein Group Accessions	Modifications	MH+ [Da]	q-Value	PEP	# Missed Cleavages
	FTQAGSEVSALLGR	5	1	1	P46561		1435.76	0	0.00813823	0
	VCLTGLTVAEYFR	3	1	1	P46561	C2(Carbamidomethyl)	1528.79	0	0.0207143	0
	GIAELAIYPAVDPLDSTSR	10	1	1	P46561		1988.04	0	0.107735	0
	TVLIMELINNVAK	4	1	1	P46561	M5(Oxidation)	1473.84	0	0.0866623	0
	TVLIMELINNVAK	2	1	1	P46561		1457.84	0	0.0843395	0
	FLSQPFQVAEVFTGHQGK	2	1	1	P46561		2020.03	0	0.104891	0
	AHGGYSVFAGVGER	4	1	1	P46561		1406.68	0	0.0316238	0
	VSLVYGQMNEPPGAR	4	1	1	P46561	M8(Oxidation)	1633.8	0	0.060434	0
	IGLFGGAGVGK	2	1	1	P46561		975.565	0	0.0689647	0
	CIAMDGTEGLVR	2	1	1	P46561	C1(Carbamidomethyl); M4(Oxidation)	1337.62	0	0.0013197	0
	IMNVIGEPIDER	2	1	1	P46561		1385.71	0	0.0110494	0
	VSLVYGQMNEPPGAR	2	1	1	P46561		1617.81	0	0.0161264	0
	FVSLEETIR	1	1	1	P46561		1093.59	0	0.00229731	0
	VVDLLAPYAK	1	1	1	P46561		1088.64	0.041808	0.276932	0
P34690	Tubulin alpha-2 chain OS=Caenorhabditis elegans GN=tba-2 PE=2 SV=1 - [TBA2_CAEEL]	28.57	11	12	12	catalytic activity; nucleotide binding; structural molecule activity	cytoplasm; cytoskeleton	cell division; cell organization and biogenesis; cellular component movement; development; metabolic process; regulation of biological process; reproduction	Pf00091; Pf03953	0	1.24967e+06	3.27176e+06	1.23682e+06	1.63282e+07	8.60337e+06	1.02236e+07	9.41034e+06	1.16464e+06	0	448	49.8814	5.04639
	Sequence	# PSMs	# Proteins	# Protein Groups	Protein Group Accessions	Modifications	MH+ [Da]	q-Value	PEP	# Missed Cleavages
	DVNTAIAAIK	10	3	1	P34690		1015.58	0	0.0470044	0
	IISQVVSSITASLR	6	5	1	P34690		1473.87	0	0.0107935	0
	SIFVDLEPTVVDEIR	8	5	1	P34690		1731.92	0	0.0243851	0
	TIQFVDWCPTGFK	5	3	1	P34690	C8(Carbamidomethyl)	1598.77	0	0.0836784	0
	ELIDTVLDR	4	3	1	P34690		1073.59	0	0.00192217	0
	YMAVCLLYR	2	8	1	P34690	M2(Oxidation); C5(Carbamidomethyl)	1204.59	0	0.0176141	0
	EDAANNYAR	5	9	1	P34690		1023.45	0	0.0224307	0
	VGINYQPPTVVPGGDLAK	6	5	1	P34690		1824.99	0	0.205182	0
	IHFPLAAYTPLISAEK	1	1	1	P34690		1770.98	0.003605	0.0460864	0
	GHYTVGK	2	5	1	P34690		761.395	0.004677	0.0452917	0
	LSVDYGKK	1	6	1	P34690		909.506	0.030865	0.30393	1
	LSVDYGK	1	6	1	P34690		781.411	0.037198	0.430954	0
Q7JL40	Protein F25H5.3c, confirmed by transcript evidence OS=Caenorhabditis elegans GN=pyk-1 PE=2 SV=1 - [Q7JL40_CAEEL]	27.68	5	11	12	catalytic activity; metal ion binding; protein binding		development; metabolic process	Pf00224; Pf02887	0	0	2.38595e+06	0	3.1434e+07	0	0	0	0	0	531	57.3646	6.62451
	Sequence	# PSMs	# Proteins	# Protein Groups	Protein Group Accessions	Modifications	MH+ [Da]	q-Value	PEP	# Missed Cleavages
	QGAGATNTLR	3	5	1	Q7JL40		988.519	0	0.148677	0
	LNFSHGSHEYHAGTIANVR	3	5	1	Q7JL40		2110.03	0	0.126301	0
	GVNLPGTIVDLPAVSEK	2	5	1	Q7JL40		1708.95	0	0.0240575	0
	GDFLVVVTGWR	2	5	1	Q7JL40		1248.68	0	0.000544243	0
	INHAIAIGK	2	5	1	Q7JL40		936.565	0	0.105091	0
	GDLGIEIPAEK	2	8	2	Q7JL40;D3YT37		1141.61	0	0.0139355	0
	VIGIALDTK	2	5	1	Q7JL40		929.569	0	0.0107433	0
	GEYPVDALK	2	5	1	Q7JL40		991.511	0	0.00122321	0
	QTGIICTIGPACASVEMLQK	2	5	1	Q7JL40	C6(Carbamidomethyl); C12(Carbamidomethyl); M17(Oxidation)	2193.07	0	0.0837213	0
	YKPAVPILTISR	3	5	1	Q7JL40		1357.82	0	0.0129001	0
	EAEAAVYHR	1	5	1	Q7JL40		1045.51	0.023411	0.111008	0
	AADWPTDVDNR	1	5	1	Q7JL40		1259.57	0.039977	0.147404	0
Q17350	Polyadenylate-binding protein OS=Caenorhabditis elegans PE=2 SV=1 - [Q17350_CAEEL]	21.98	6	12	12	nucleotide binding; RNA binding			Pf00076; Pf00658	0	4.62382e+06	1.19584e+07	5.10305e+06	2.47396e+07	1.75748e+07	1.00243e+07	6.44361e+06	0	0	646	71.5605	9.02686
	Sequence	# PSMs	# Proteins	# Protein Groups	Protein Group Accessions	Modifications	MH+ [Da]	q-Value	PEP	# Missed Cleavages
	FSAAGPVLSIR	12	3	1	Q17350		1117.64	0	0.000455916	0
	VAIDEDGFSK	7	3	1	Q17350		1080.52	0	0.0993421	0
	NLDETVDDDGLKK	6	4	1	Q17350		1461.71	0	0.145987	1
	GPPQQYNQVAQGGVR	1	4	1	Q17350		1598.81	0	2.40832e-05	0
	QFESYGNITSAK	7	4	1	Q17350		1344.65	0	0.0397017	0
	LSLGYAYVNFQQPADAER	3	5	1	Q17350		2042	0	8.6883e-08	0
	NFGDHYNK	3	4	1	Q17350		994.439	0	0.00172265	0
	FGNITSCEVMTVEGK	6	4	1	Q17350	C7(Carbamidomethyl); M10(Oxidation)	1687.77	0	0.00798217	0
	AQLASQYMQR	5	6	1	Q17350	M8(Oxidation)	1211.59	0	0.046068	0
	AQLASQYMQR	6	6	1	Q17350		1195.59	0	0.0261812	0
	SGAGNIFIK	2	4	1	Q17350		906.505	0	0.0206521	0
	MGRPQNQQGGPR	2	4	1	Q17350	M1(Oxidation)	1341.65	0.004284	0.248894	0
	YQGVNLYVK	2	6	1	Q17350		1083.59	0.009104	0.111008	0
Q23381	Probable methylmalonyl-CoA mutase, mitochondrial OS=Caenorhabditis elegans GN=mmcm-1 PE=2 SV=2 - [MUTA_CAEEL]	18.55	1	12	12	catalytic activity; metal ion binding	cytoplasm; mitochondrion; organelle lumen	development; metabolic process; reproduction	Pf01642; Pf02310	0	0	0	5.09786e+06	907653	0	0	0	0	0	744	81.6314	6.45557
	Sequence	# PSMs	# Proteins	# Protein Groups	Protein Group Accessions	Modifications	MH+ [Da]	q-Value	PEP	# Missed Cleavages
	SEFGETSEMSQVLER	2	1	1	Q23381	M9(Oxidation)	1744.77	0	7.9225e-09	0
	QYAGFSTVEESNK	2	1	1	Q23381		1459.67	0	1.11258e-06	0
	IIGDIFAYTSR	4	1	1	Q23381		1255.67	0	2.70435e-06	0
	SVELPGQFPFTR	2	1	1	Q23381		1377.72	0	4.54e-05	0
	GYDSDNPR	2	1	1	Q23381		923.386	0	0.000795737	0
	EIDELGGMAK	1	1	1	Q23381	M8(Oxidation)	1078.51	0	0.0156272	0
	NTYIYPPEPSMR	2	1	1	Q23381		1467.7	0	0.0351177	0
	SEFGETSEMSQVLER	1	1	1	Q23381		1728.78	0	0.0276552	0
	LPACANQILEK	1	1	1	Q23381	C4(Carbamidomethyl)	1256.67	0.003028	0.0362035	0
	ALDAITEGAR	1	1	1	Q23381		1016.54	0.004057	0.0647398	0
	IDAGKDVIVGVNK	1	1	1	Q23381		1327.76	0.027047	0.19333	1
	YRLDHEQQVEVLK	1	1	1	Q23381		1656.87	0.036692	0.267149	1
	QLFDGINLEK	1	1	1	Q23381		1176.63	0.04934	0.37059	0
O17921	Protein K01G5.7, confirmed by transcript evidence OS=Caenorhabditis elegans GN=tbb-1 PE=2 SV=1 - [O17921_CAEEL]	29.62	3	1	11	catalytic activity; nucleotide binding; protein binding; structural molecule activity	cytoplasm; cytoskeleton	cell differentiation; cell growth; cell organization and biogenesis; cellular component movement; development; metabolic process; reproduction	Pf00091; Pf03953	0	0	0	0	0	292454	2.59832e+06	6.18802e+06	1.80941e+06	0	449	50.2062	4.89404
	Sequence	# PSMs	# Proteins	# Protein Groups	Protein Group Accessions	Modifications	MH+ [Da]	q-Value	PEP	# Missed Cleavages
	EVDEQMLSVQNK	2	1	1	O17921	M6(Oxidation)	1435.68	0	0.0927379	0
	TAVCDIPPR	2	5	2	P52275;O17921	C4(Carbamidomethyl)	1028.52	0	0.109352	0
	LAVNMVPFPR	4	5	2	P52275;O17921	M5(Oxidation)	1159.63	0	0.00108441	0
	NSSYFVEWIPNNVK	3	4	2	P52275;O17921		1696.84	0	2.8072e-05	0
	AVLVDLEPGTMDSVR	3	4	2	P52275;O17921	M11(Oxidation)	1617.82	0	0.102445	0
	MAATFVGNSTAIQELFK	4	3	2	P52275;O17921	M1(Oxidation)	1843.93	0	6.75959e-07	0
	MAATFVGNSTAIQELFK	2	3	2	P52275;O17921		1827.94	0	0.00131318	0
	ALTVAELTQQMFDAK	2	3	2	P52275;O17921	M11(Oxidation)	1681.85	0	0.165495	0
	ISEQFTAMFR	2	5	2	P52275;O17921	M8(Oxidation)	1245.6	0	0.142805	0
	ALTVAELTQQMFDAK	4	3	2	P52275;O17921		1665.86	0	0.16587	0
	FPGQLNADLR	2	5	2	P52275;O17921		1130.6	0.002506	0.0955079	0
	IMSSFSVVPSPK	1	3	2	P52275;O17921	M2(Oxidation)	1294.67	0.015041	0.240566	0
	NMMAACDPR	1	5	2	P52275;O17921	M2(Oxidation); M3(Oxidation); C6(Carbamidomethyl)	1097.42	0.035148	0.214622	0
Q9XTQ6	Tyramine beta-hydroxylase OS=Caenorhabditis elegans GN=tbh-1 PE=1 SV=2 - [TBH1_CAEEL]	28.72	2	11	11	catalytic activity; metal ion binding	cytoplasm; membrane	cell communication; development; metabolic process	Pf01082; Pf03351; Pf03712	0	0	0	1.02601e+07	5.97852e+07	1.68373e+06	1.28306e+06	5.14772e+06	0	0	585	66.7107	6.69775
	Sequence	# PSMs	# Proteins	# Protein Groups	Protein Group Accessions	Modifications	MH+ [Da]	q-Value	PEP	# Missed Cleavages
	VIEGPTDQPNIEEEPAALEK	10	2	1	Q9XTQ6		2179.08	0	0.00960037	0
	VVIVNSNSPDPIPNVETTYK	10	2	1	Q9XTQ6		2186.14	0	0.00515255	0
	DEVEEWSGSCNDPK	2	2	1	Q9XTQ6	C10(Carbamidomethyl)	1651.66	0	5.20054e-11	0
	ITSDLQQDFQLLR	8	2	1	Q9XTQ6		1576.84	0	2.92827e-08	0
	MQISDMYSNVK	2	2	1	Q9XTQ6		1315.6	0	6.49236e-06	0
	MQISDMYSNVK	2	2	1	Q9XTQ6	M1(Oxidation)	1331.6	0	0.00151921	0
	VMPGDTLVTTCVYDTR	2	2	1	Q9XTQ6	M2(Oxidation); C11(Carbamidomethyl)	1843.86	0	0.0246251	0
	SCSHVIAAWAMGEGPIHYPK	2	2	1	Q9XTQ6	C2(Carbamidomethyl); M11(Oxidation)	2227.05	0	0.0878452	0
	MQISDMYSNVK	2	2	1	Q9XTQ6	M1(Oxidation); M6(Oxidation)	1347.59	0	0.00215789	0
	KMPFDTVNNMYHVVR	2	2	1	Q9XTQ6	M2(Oxidation); M10(Oxidation)	1882.9	0	5.43531e-08	1
	IGDVNRDEHYSPHWQHLQQLRPVVK	1	2	1	Q9XTQ6		3051.57	0	0.00979482	1
	WHTDYER	2	2	1	Q9XTQ6		1006.44	0	0.21339	0
	LTTCDSR	1	2	1	Q9XTQ6	C4(Carbamidomethyl)	852.39	0.0225	0.214867	0
Q09422	Serine/threonine-protein phosphatase Pgam5, mitochondrial OS=Caenorhabditis elegans GN=pgam-5 PE=2 SV=2 - [PGAM5_CAEEL]	39.44	1	10	10	catalytic activity	cytoplasm; membrane; mitochondrion	metabolic process	Pf00300	0	0	0	0	0	0	573184	7.81378e+07	1.5056e+06	0	284	32.4698	8.89502
	Sequence	# PSMs	# Proteins	# Protein Groups	Protein Group Accessions	Modifications	MH+ [Da]	q-Value	PEP	# Missed Cleavages
	HGQYHLDHEVK	4	1	1	Q09422		1362.66	0	0.0154968	0
	SIGDIGHLPPNK	8	1	1	Q09422		1247.68	0	0.00644027	0
	FTNMTMSTMVR	2	1	1	Q09422	M4(Oxidation); M6(Oxidation); M9(Oxidation)	1366.58	0	0.0121328	0
	TSSPFIEEGPPYPPVPDHK	9	1	1	Q09422		2094.02	0	0.0210244	0
	TWRPLDPEFYTEAAR	4	1	1	Q09422		1851.91	0	7.89855e-05	0
	TFDEHFPR	2	1	1	Q09422		1048.49	0	0.176597	0
	ALQFPPEGWLR	7	1	1	Q09422		1313.7	0	0.137937	0
	MLTPLGR	4	1	1	Q09422	M1(Oxidation)	803.446	0	0.25824	0
	MLTPLGR	1	1	1	Q09422		787.451	0	0.253729	0
	ATETANIILK	2	1	1	Q09422		1073.62	0.002506	0.0389992	0
	HLPDDLTR	4	1	1	Q09422		966.502	0.006481	0.165976	0
	FTNMTMSTMVR	1	1	1	Q09422	M6(Oxidation)	1334.59	0.039175	0.36532	0
O45865	Protein T27E9.1a, confirmed by transcript evidence OS=Caenorhabditis elegans GN=ant-1.1 PE=2 SV=1 - [O45865_CAEEL]	34.67	8	10	10	protein binding; transporter activity	cytoplasm; membrane; mitochondrion	cell death; cell organization and biogenesis; development; regulation of biological process; reproduction; transport	Pf00153	0	0	0	0	0	0	2.35157e+06	1.34128e+07	0	0	300	33.0234	9.71533
	Sequence	# PSMs	# Proteins	# Protein Groups	Protein Group Accessions	Modifications	MH+ [Da]	q-Value	PEP	# Missed Cleavages
	IIQNEGMSAMFK	3	1	1	O45865	M7(Oxidation); M10(Oxidation)	1400.66	0	0.0208607	0
	EQGVAALWR	3	4	1	O45865		1029.55	0	0.221688	0
	GTGGALVLAIYDEIQK	2	4	1	O45865		1647.9	0	4.63994e-05	0
	SDGPIGLYR	2	6	1	O45865		977.507	0	0.01391	0
	LLLQVQDASK	2	4	1	O45865		1114.65	0.002506	0.0347934	0
	AAYFGMFDTAK	2	6	1	O45865	M6(Oxidation)	1237.56	0.002506	0.0663431	0
	YFPTQAMNFAFK	3	3	1	O45865		1464.7	0.004727	0.12556	0
	AIFLEGLDK	1	3	1	O45865		1005.56	0.012805	0.189153	0
	AIAVDKR	1	4	1	O45865		772.47	0.031017	0.279221	1
	MVFASDGQK	1	2	1	O45865		982.469	0.04317	0.376825	0
Q22101	Putative uncharacterized protein OS=Caenorhabditis elegans GN=T02G5.7 PE=2 SV=1 - [Q22101_CAEEL]	33.33	1	10	10	catalytic activity		metabolic process	Pf00108; Pf02803; Pf08545	0	0	0	0	0	0	1.54327e+07	0	0	0	390	40.7024	5.37646
	Sequence	# PSMs	# Proteins	# Protein Groups	Protein Group Accessions	Modifications	MH+ [Da]	q-Value	PEP	# Missed Cleavages
	GSFANFGAVELGTVAAK	2	1	1	Q22101		1638.85	0	0.000949991	0
	GEIPFGGIQMTDGISK	2	1	1	Q22101	M10(Oxidation)	1665.82	0	0.00616717	0
	SEVVITEDEEYKK	2	1	1	Q22101		1568.77	0	0.00840347	1
	APIDFTVAPVDAVR	2	1	1	Q22101		1470.8	0	4.07563e-06	0
	ASNAWSSEK	2	1	1	Q22101		979.449	0	9.00743e-06	0
	QISLSAGLPVTTQAVTVNK	2	1	1	Q22101		1927.09	0	0.000161404	0
	VSSLKPVFVR	3	1	1	Q22101		1131.69	0.001913	0.0216763	0
	GGAVAIGHPLGMSGLR	1	1	1	Q22101	M12(Oxidation)	1508.8	0.001913	0.0245434	0
	GPMGLCAEK	2	1	1	Q22101	M3(Oxidation); C6(Carbamidomethyl)	978.44	0.006616	0.170902	0
	SGVAPEK	2	1	1	Q22101		687.369	0.021886	0.278522	0
P46563	Fructose-bisphosphate aldolase 2 OS=Caenorhabditis elegans GN=aldo-2 PE=2 SV=1 - [ALF2_CAEEL]	32.24	2	10	10	catalytic activity; protein binding		development; metabolic process; regulation of biological process; reproduction; response to stimulus	Pf00274	0	0	0	0	0	0	7.65508e+06	0	0	0	366	38.8223	7.88428
	Sequence	# PSMs	# Proteins	# Protein Groups	Protein Group Accessions	Modifications	MH+ [Da]	q-Value	PEP	# Missed Cleavages
	GILAADESTGTIGK	2	2	1	P46563		1332.7	0	0.0113924	0
	LDLGVVPLAGTIGEGTTQGLDK	2	2	1	P46563		2154.17	0	0.00343143	0
	VTEQVLAFVYK	2	2	1	P46563		1296.72	0	0.000910986	0
	ASHEAIGLATVTALR	2	1	1	P46563		1509.84	0	0.00527699	0
	LDAINLENNETNR	2	2	1	P46563		1515.74	0	0.000237075	0
	YAGEDAAGAAAESLFVAK	2	1	1	P46563		1740.85	0	0.00301173	0
	DSLTQAQKDELHQIALK	3	2	1	P46563		1938.03	0	0.0276476	1
	RLDAINLENNETNR	1	2	1	P46563		1671.84	0	0.000119893	1
	DELHQIALK	2	2	1	P46563		1066.59	0.001913	0.0160326	0
	FTDLLIK	2	2	1	P46563		849.509	0.004677	0.0547308	0
O45815	Protein T25C8.2, confirmed by transcript evidence OS=Caenorhabditis elegans GN=act-5 PE=2 SV=1 - [O45815_CAEEL]	30.67	1	2	10	nucleotide binding; protein binding	cytoplasm; cytoskeleton	cell organization and biogenesis; development; reproduction; transport	Pf00022	0	0	5.62065e+06	2.43349e+06	3.15894e+06	6.44407e+06	3.93494e+07	3.3897e+06	1.6629e+06	0	375	41.8459	5.68115
	Sequence	# PSMs	# Proteins	# Protein Groups	Protein Group Accessions	Modifications	MH+ [Da]	q-Value	PEP	# Missed Cleavages
	DSYVGDEAQSK	8	6	2	Q6A8K1;O45815		1198.53	0	0.121371	0
	AGFAGDDAPR	10	5	2	Q6A8K1;O45815		976.45	0	0.0139244	0
	QEYDESGPSIVHR	9	6	2	Q6A8K1;O45815		1516.71	0	0.0137776	0
	HQGVMVGMGQK	2	5	2	Q6A8K1;O45815	M5(Oxidation); M8(Oxidation)	1203.56	0	0.0226938	0
	IAPEEHPVLLTEAPLNPK	5	1	1	O45815		1968.09	0	5.91857e-06	0
	IIAPPERK	4	6	2	Q6A8K1;O45815		923.569	0.001913	0.0186619	1
	AVFPSIVGRPR	2	5	2	Q6A8K1;O45815		1198.71	0.004677	0.0671509	0
	HQGVMVGMGQK	1	5	2	Q6A8K1;O45815	M8(Oxidation)	1187.57	0.004677	0.0315763	0
	SYELPDGQVITIGNER	2	1	1	O45815		1790.9	0.007523	0.300412	0
	IWHHTFYNELR	2	6	2	Q6A8K1;O45815		1515.75	0.007983	0.0764919	0
	LDLAGR	1	6	2	Q6A8K1;O45815		644.374	0.037241	0.239974	0
Q9U2D9	Probable glycogen [starch] synthase OS=Caenorhabditis elegans GN=gsy-1 PE=2 SV=1 - [GYS_CAEEL]	16.82	1	10	10	catalytic activity; protein binding		development; metabolic process; regulation of biological process; reproduction	Pf00534; Pf05693	0	0	0	1.09868e+07	0	0	0	0	0	0	672	76.4101	6.25244
	Sequence	# PSMs	# Proteins	# Protein Groups	Protein Group Accessions	Modifications	MH+ [Da]	q-Value	PEP	# Missed Cleavages
	ADDPVLESLR	2	1	1	Q9U2D9		1114.58	0	1.70132e-10	0
	VILFDLGSGAVK	2	1	1	Q9U2D9		1218.71	0	1.49821e-05	0
	LEVDPIEPENR	2	1	1	Q9U2D9		1310.66	0	0.00372943	0
	TSLFNKPEDR	3	1	1	Q9U2D9		1206.61	0	0.00521104	0
	HELFEQCK	2	1	1	Q9U2D9	C7(Carbamidomethyl)	1090.5	0	0.00616093	0
	TLYFFTAGR	2	1	1	Q9U2D9		1075.56	0	0.000236435	0
	TIAGEDLDEEEVLEMDAGQSAR	2	1	1	Q9U2D9	M15(Oxidation)	2394.07	0	8.61133e-05	0
	VGGIYTVLR	1	1	1	Q9U2D9		977.579	0	0.023182	0
	FAALHEFQNLHAQNK	1	1	1	Q9U2D9		1767.9	0.036692	0.267793	0
	GIYVIDR	1	1	1	Q9U2D9		835.469	0.04301	0.348928	0
Q21750	Putative uncharacterized protein OS=Caenorhabditis elegans GN=aagr-2 PE=4 SV=3 - [Q21750_CAEEL]	15.18	1	10	10	catalytic activity		metabolic process	Pf00088; Pf01055	0	0	0	1.06986e+07	0	0	0	0	3.17291e+06	0	955	106.773	5.80811
	Sequence	# PSMs	# Proteins	# Protein Groups	Protein Group Accessions	Modifications	MH+ [Da]	q-Value	PEP	# Missed Cleavages
	QTPSITTTATR	2	1	1	Q21750		1176.62	0	8.31487e-07	0
	AQVQTAIQNLYPMAK	2	1	1	Q21750	M13(Oxidation)	1691.88	0	0.000160242	0
	NHNTIGAPAQDPAVWPSVAAATK	4	1	1	Q21750		2316.18	0	8.45265e-07	0
	YGSIMSPGYATVPAPTTSR	3	1	1	Q21750	M5(Oxidation)	1971.95	0	1.53225e-08	0
	NLYGLTEAINTQK	2	1	1	Q21750		1464.77	0	0.00147231	0
	WYSLFDYR	2	1	1	Q21750		1149.54	0	0.00531643	0
	DAGIPIDIGVADIDYMQR	2	1	1	Q21750	M16(Oxidation)	1977.96	0	2.04605e-05	0
	YAGHWLGDNTAR	2	1	1	Q21750		1360.64	0	0.000110844	0
	DGVGYNLDSQQGSTYNLR	2	1	1	Q21750		1986.92	0	0.271271	0
	YGSIMSPGYATVPAPTTSR	2	1	1	Q21750		1955.96	0.007983	0.0934404	0
	STYPSAGR	2	1	1	Q21750		838.407	0.007983	0.133119	0
D7SFL3	Putative uncharacterized protein OS=Caenorhabditis elegans GN=C34F11.3 PE=4 SV=1 - [D7SFL3_CAEEL]	14.54	3	10	10	catalytic activity		metabolic process	Pf00962	0	0	0	4.46734e+06	0	0	0	0	0	0	784	90.053	6.63916
	Sequence	# PSMs	# Proteins	# Protein Groups	Protein Group Accessions	Modifications	MH+ [Da]	q-Value	PEP	# Missed Cleavages
	SVLDEIQTEPR	2	3	1	D7SFL3		1286.66	0	0.002917	0
	NSVMQSGFEDK	2	3	1	D7SFL3	M4(Oxidation)	1257.54	0	0.00902373	0
	DAVDVNYQR	2	3	1	D7SFL3		1079.51	0	0.00019227	0
	MAITGEELSGVPLEDLK	2	3	1	D7SFL3		1801.93	0	3.26369e-06	0
	EVLSDLEDSK	1	3	1	D7SFL3		1134.55	0.003028	0.0218155	0
	YQHAEPR	1	3	1	D7SFL3		900.435	0.007983	0.108453	0
	NPLPEYLQK	1	3	1	D7SFL3		1101.6	0.014852	0.0752122	0
	IGNQFPSTTR	1	3	1	D7SFL3		1120.58	0.024669	0.148387	0
	GVTEICNDDGSIDQQFK	1	3	1	D7SFL3	C6(Carbamidomethyl)	1925.86	0.024669	0.14799	0
	NFLSGHYPANLPK	1	3	1	D7SFL3		1457.76	0.029354	0.227694	0
Q9U1Q4	Valyl-tRNA synthetase OS=Caenorhabditis elegans GN=vrs-2 PE=1 SV=1 - [SYV_CAEEL]	11.43	1	10	10	catalytic activity; nucleotide binding	cytoplasm	cell organization and biogenesis; development; metabolic process; regulation of biological process; reproduction; transport	Pf00133; Pf08264; Pf09334	0	0	4.34343e+06	0	0	0	0	0	0	0	1050	118.846	6.69775
	Sequence	# PSMs	# Proteins	# Protein Groups	Protein Group Accessions	Modifications	MH+ [Da]	q-Value	PEP	# Missed Cleavages
	EQTVEAAEPVDQTPTGQR	2	1	1	Q9U1Q4		1955.94	0	4.82197e-16	0
	EIENITAAIAQLK	4	1	1	Q9U1Q4		1413.8	0	4.82197e-16	0
	FALLSYTSQGR	2	1	1	Q9U1Q4		1242.65	0	4.82197e-16	0
	SLGNVIDPLDVIR	2	1	1	Q9U1Q4		1410.8	0	4.82197e-16	0
	KEQTVEAAEPVDQTPTGQR	4	1	1	Q9U1Q4		2084.03	0	0.000239142	1
	LGASVDWDR	2	1	1	Q9U1Q4		1018.5	0	0.037533	0
	EQPLPEENYWVSAR	2	1	1	Q9U1Q4		1717.82	0	5.13632e-12	0
	DYPDGIPECGVDALR	2	1	1	Q9U1Q4	C9(Carbamidomethyl)	1676.76	0	5.63146e-08	0
	ITPAHDHNDYEVGIR	2	1	1	Q9U1Q4		1736.84	0	4.69958e-12	0
	FQVPEAEILLK	1	1	1	Q9U1Q4		1286.74	0	0.0518055	0
Q20062	Protein F35G2.2, confirmed by transcript evidence OS=Caenorhabditis elegans GN=F35G2.2 PE=1 SV=1 - [Q20062_CAEEL]	64.82	1	9	9	catalytic activity; protein binding		metabolic process	Pf00857	0	0	0	2.48514e+06	0	0	3.49395e+06	2.18293e+08	1.17898e+07	0	199	21.8357	8.27979
	Sequence	# PSMs	# Proteins	# Protein Groups	Protein Group Accessions	Modifications	MH+ [Da]	q-Value	PEP	# Missed Cleavages
	LILTSAPDTGLVPLSK	4	1	1	Q20062		1624.96	0	2.32462e-05	0
	EGLAENTPIFDK	6	1	1	Q20062		1333.67	0	0.000191219	0
	ILSIPTIVTEQYPK	10	1	1	Q20062		1601.92	0	0.170542	0
	YFPEIITTSR	5	1	1	Q20062		1226.64	0	0.00648794	0
	INPTNSALFVCDLQEK	2	1	1	Q20062	C11(Carbamidomethyl)	1848.92	0	0.000254571	0
	GLNVHVVVDAVSSR	2	1	1	Q20062		1451.8	0	0.00198493	0
	FSMCIPPTEDTLK	2	1	1	Q20062	M3(Oxidation); C4(Carbamidomethyl)	1554.72	0	0.0173058	0
	RLIDAAR	2	1	1	Q20062		814.491	0.002506	0.0960393	1
	QMEQAGAILTTSEATILGLVGGSDHPK	1	1	1	Q20062	M2(Oxidation)	2740.39	0.037625	0.347943	0
Q8IG31	Peroxiredoxin protein 2, isoform a OS=Caenorhabditis elegans GN=prdx-2 PE=2 SV=1 - [Q8IG31_CAEEL]	51.79	2	9	9	antioxidant activity; catalytic activity	cytoplasm	cellular homeostasis; development; metabolic process; regulation of biological process; response to stimulus	Pf00578; Pf08534; Pf10417	0	0	0	0	0	0	0	3.58418e+07	2.43702e+06	0	195	21.7711	5.8335
	Sequence	# PSMs	# Proteins	# Protein Groups	Protein Group Accessions	Modifications	MH+ [Da]	q-Value	PEP	# Missed Cleavages
	LVQAFQFVEK	3	2	1	Q8IG31		1208.67	0	0.163034	0
	HGGLGEMNIPVLADTNHQISR	2	2	1	Q8IG31	M7(Oxidation)	2275.13	0	1.89574e-05	0
	GLFIIDPSQNLR	3	2	1	Q8IG31		1372.76	0	0.00158882	0
	DYGVLKEDEGIAFR	2	2	1	Q8IG31		1611.8	0	0.0050342	1
	EDEGIAFR	2	2	1	Q8IG31		936.443	0	0.248231	0
	HGEVCPAGWTPGSDTIKPGVK	2	2	1	Q8IG31	C5(Carbamidomethyl)	2193.08	0	0.00802987	0
	KHGGLGEMNIPVLADTNHQISR	2	2	1	Q8IG31	M8(Oxidation)	2403.23	0	0.00222713	1
	QITINDLPVGR	3	2	1	Q8IG31		1225.69	0	0.189175	0
	AFIGKPAPQFK	2	2	1	Q8IG31		1203.69	0.002506	0.092054	0
P10299	Glutathione S-transferase P OS=Caenorhabditis elegans GN=gst-1 PE=1 SV=1 - [GSTP1_CAEEL]	36.54	1	9	9	catalytic activity; protein binding		defense response; metabolic process; response to stimulus	Pf00043; Pf02798	0	0	0	0	0	0	0	6.34651e+07	2.33192e+06	0	208	23.8863	6.34131
	Sequence	# PSMs	# Proteins	# Protein Groups	Protein Group Accessions	Modifications	MH+ [Da]	q-Value	PEP	# Missed Cleavages
	VTYEQWADIKPK	4	1	1	P10299		1477.77	0	0.00094387	0
	LTYFDIHGLAEPIR	5	1	1	P10299		1644.88	0	0.00145482	0
	NGEHYVIGDK	4	1	1	P10299		1131.54	0	0.00408818	0
	NYEDGKAPYIK	2	1	1	P10299		1297.64	0	0.0150412	1
	YTTMIYR	2	1	1	P10299	M4(Oxidation)	963.463	0	0.171922	0
	QVAYEDHR	3	1	1	P10299		1017.48	0.002506	0.0619382	0
	FAERPNIK	2	1	1	P10299		974.545	0.037625	0.352199	0
	NYEDGK	1	1	1	P10299		725.312	0.04317	0.376282	0
	LFHTYK	1	1	1	P10299		808.437	0.049439	0.410017	0
Q21215	Guanine nucleotide-binding protein subunit beta-2-like 1 OS=Caenorhabditis elegans GN=rack-1 PE=1 SV=3 - [GBLP_CAEEL]	28	1	9	9	protein binding	chromosome; cytoplasm; cytoskeleton; nucleus	cell division; cell organization and biogenesis; development; regulation of biological process; reproduction; response to stimulus	Pf00400	0	0	0	0	0	0	1.15894e+07	0	0	0	325	35.8079	6.93213
	Sequence	# PSMs	# Proteins	# Protein Groups	Protein Group Accessions	Modifications	MH+ [Da]	q-Value	PEP	# Missed Cleavages
	EIEELKPEIASSGSSR	4	1	1	Q21215		1731.88	0	6.07969e-05	0
	DGQAMLWDLNEGK	2	1	1	Q21215	M5(Oxidation)	1492.67	0	0.021882	0
	NDKTTVLSSSR	2	1	1	Q21215		1207.63	0	0.0184243	1
	LWNTLAQCK	2	1	1	Q21215	C8(Carbamidomethyl)	1133.58	0	0.000645363	0
	FSPSNRDPVIVSAGWDK	1	1	1	Q21215		1874.94	0	0.000107147	1
	DGQAMLWDLNEGK	1	1	1	Q21215		1476.68	0.001913	0.0083397	0
	TTVLSSSR	2	1	1	Q21215		850.464	0.001977	0.0374225	0
	LWDLNQGVSTR	1	1	1	Q21215		1288.67	0.004677	0.066347	0
	QFISHTK	2	1	1	Q21215		860.464	0.007436	0.129312	0
	QIVSGSR	2	1	1	Q21215		746.417	0.008114	0.189045	0
Q19781	Putative uncharacterized protein F25E2.3 OS=Caenorhabditis elegans GN=F25E2.3 PE=2 SV=2 - [Q19781_CAEEL]	27.52	1	9	9	catalytic activity		metabolic process	Pf02551	0	0	0	0	0	0	5.00386e+06	0	0	0	327	36.9569	6.88818
	Sequence	# PSMs	# Proteins	# Protein Groups	Protein Group Accessions	Modifications	MH+ [Da]	q-Value	PEP	# Missed Cleavages
	LIISTAQEALVR	2	1	1	Q19781		1313.78	0	0.00372394	0
	MPEVTPPEQLLPAR	4	1	1	Q19781	M1(Oxidation)	1593.83	0	0.0260262	0
	MPEVTPPEQLLPAR	4	1	1	Q19781		1577.84	0	0.00174717	0
	APTEGTPLCNVEHIEFESR	2	1	1	Q19781	C9(Carbamidomethyl)	2186.02	0	0.000269235	0
	AGLIDTFLNLQR	2	1	1	Q19781		1360.76	0.001977	0.0603006	0
	EAALEVLR	1	1	1	Q19781		900.517	0.011619	0.15646	0
	AFIEGR	1	1	1	Q19781		692.374	0.032944	0.312593	0
	ENLGDDHR	1	1	1	Q19781		955.425	0.043002	0.343083	0
	IDTNLYIAR	1	1	1	Q19781		1078.59	0.044898	0.349556	0
	ARENLGDDHR	1	1	1	Q19781		1182.56	0.048721	0.35685	1
Q19626	Probable V-type proton ATPase subunit B OS=Caenorhabditis elegans GN=vha-12 PE=1 SV=1 - [VATB_CAEEL]	22.2	1	9	9	catalytic activity; nucleotide binding; transporter activity	cytoplasm; membrane	cell death; cell organization and biogenesis; cellular homeostasis; development; metabolic process; regulation of biological process; reproduction; response to stimulus; transport	Pf00006; Pf00306; Pf02874	0	0	0	964045	2.13893e+07	0	1.73854e+06	1.6653e+06	0	0	491	54.716	5.47803
	Sequence	# PSMs	# Proteins	# Protein Groups	Protein Group Accessions	Modifications	MH+ [Da]	q-Value	PEP	# Missed Cleavages
	AVVQVFEGTSGIDAK	4	1	1	Q19626		1520.8	0	0.158237	0
	NFITQGHYENR	4	1	1	Q19626		1378.65	0	0.000584693	0
	NTICEFTGDILR	4	1	1	Q19626	C4(Carbamidomethyl)	1438.7	0	0.120124	0
	LIYPPINVLPSLSR	3	1	1	Q19626		1581.94	0	0.0695866	0
	IPIFSASGLPHNEIAAQIVR	1	1	1	Q19626		2133.19	0	0.11122	0
	TPVSEDMLGR	2	1	1	Q19626	M7(Oxidation)	1120.53	0	0.0723924	0
	SGQVLEISK	2	1	1	Q19626		960.538	0	0.226161	0
	SAIGEGMTR	2	1	1	Q19626	M7(Oxidation)	937.443	0.003605	0.0629876	0
	FPQFSEIVK	3	1	1	Q19626		1094.59	0.003605	0.0566499	0
P53013	Elongation factor 1-alpha OS=Caenorhabditis elegans GN=eft-3 PE=2 SV=1 - [EF1A_CAEEL]	20.09	4	9	9	catalytic activity; nucleotide binding; RNA binding	cytoplasm	development; metabolic process; regulation of biological process; reproduction	Pf00009; Pf03143; Pf03144	0	0	0	1.87919e+06	0	0	8.66386e+06	1.15677e+08	3.5884e+07	4.31669e+06	463	50.6363	8.93896
	Sequence	# PSMs	# Proteins	# Protein Groups	Protein Group Accessions	Modifications	MH+ [Da]	q-Value	PEP	# Missed Cleavages
	STTTGHLIYK	7	4	1	P53013		1120.6	0	0.00514118	0
	MDSTEPPFSEAR	8	2	1	P53013	M1(Oxidation)	1382.59	0	0.00141784	0
	FTEITNEVSGFIK	10	2	1	P53013		1484.77	0	3.52455e-07	0
	YYITIIDAPGHR	4	3	1	P53013		1418.75	0	0.00750106	0
	EHALLAQTLGVK	6	2	1	P53013		1279.74	0	0.00562541	0
	LPLQDVYK	4	2	1	P53013		975.553	0	0.00742979	0
	MDSTEPPFSEAR	9	2	1	P53013		1366.6	0	0.00278455	0
	QLIVACNK	3	1	1	P53013	C6(Carbamidomethyl)	945.52	0	0.196849	0
	IGGIGTVPVGR	2	2	1	P53013		1025.61	0	0.203435	0
	TIEKFEK	1	4	1	P53013		894.495	0.049439	0.405425	1
Q9XWV2	Putative phospholipase B-like 1 OS=Caenorhabditis elegans GN=Y37D8A.2 PE=1 SV=1 - [PLBL1_CAEEL]	17.69	1	9	9	catalytic activity	extracellular	development; metabolic process; reproduction	Pf04916	0	0	0	0	0	0	5.23819e+06	0	0	0	571	65.3976	7.04932
	Sequence	# PSMs	# Proteins	# Protein Groups	Protein Group Accessions	Modifications	MH+ [Da]	q-Value	PEP	# Missed Cleavages
	TASSGLQWAEAFGR	2	1	1	Q9XWV2		1480.72	0	0.00285066	0
	LAILETTIGNYNEK	2	1	1	Q9XWV2		1578.84	0	0.00863893	0
	FGDWYSYDK	2	1	1	Q9XWV2		1180.5	0	0.00316339	0
	LINSLQFTAVSGPPGGVTK	2	1	1	Q9XWV2		1886.04	0	0.000306789	0
	ETYWPGYNQPYYK	2	1	1	Q9XWV2		1708.77	0.001913	0.0124995	0
	FSDTDKMVEK	3	1	1	Q9XWV2	M7(Oxidation)	1215.56	0.003702	0.0284462	1
	DVPIFDWK	2	1	1	Q9XWV2		1019.52	0.004677	0.0865678	0
	AEIAHR	1	1	1	Q9XWV2		696.381	0.028614	0.29922	0
	DHGAIDVK	1	1	1	Q9XWV2		854.438	0.048345	0.271348	0
Q9XW92	V-type proton ATPase catalytic subunit A OS=Caenorhabditis elegans GN=vha-13 PE=1 SV=3 - [VATA_CAEEL]	16.67	1	9	9	catalytic activity; nucleotide binding; transporter activity	membrane	cell organization and biogenesis; development; metabolic process; regulation of biological process; reproduction; transport	Pf00006; Pf00306; Pf02874	0	0	0	0	1.70644e+07	0	1.08997e+06	0	778972	0	606	66.4177	5.18604
	Sequence	# PSMs	# Proteins	# Protein Groups	Protein Group Accessions	Modifications	MH+ [Da]	q-Value	PEP	# Missed Cleavages
	TALVANTSNMPVAAR	4	1	1	Q9XW92	M10(Oxidation)	1531.79	0	4.50072e-07	0
	HAVEATAQSDNK	4	1	1	Q9XW92		1270.61	0	0.058564	0
	DIADITQSIYIPK	4	1	1	Q9XW92		1476.8	0	3.35535e-07	0
	NYPEFVSLR	2	1	1	Q9XW92		1124.58	0	0.152793	0
	LAANNPLLCGQR	2	1	1	Q9XW92	C9(Carbamidomethyl)	1326.7	0	0.00159808	0
	FSMLQIWPVR	1	1	1	Q9XW92		1276.69	0	0.0117055	0
	TVISQSLSK	2	1	1	Q9XW92		962.553	0.004677	0.0775809	0
	VGHQELVGEIIR	2	1	1	Q9XW92		1349.76	0.007523	0.277258	0
	GNEMSEVLR	1	1	1	Q9XW92	M4(Oxidation)	1050.49	0.041808	0.282935	0
P20163	Heat shock 70 kDa protein D OS=Caenorhabditis elegans GN=hsp-4 PE=1 SV=2 - [HSP7D_CAEEL]	16.44	1	4	9	nucleotide binding	cytoplasm; endoplasmic reticulum; organelle lumen	cell organization and biogenesis; development; metabolic process; regulation of biological process; reproduction; response to stimulus	Pf00012; Pf06723	0	0	5071373	2.29053e+07	2.30618e+06	0	0	0	0	0	657	72.244	5.13525
	Sequence	# PSMs	# Proteins	# Protein Groups	Protein Group Accessions	Modifications	MH+ [Da]	q-Value	PEP	# Missed Cleavages
	VEIIANDQGNR	4	3	3	P09446;P27420;P20163		1228.63	0	1.77106e-08	0
	IINEPTAAAIAYGLDK	5	5	3	P09446;P27420;P20163		1659.9	0	2.35672e-16	0
	IINEPTAAAIAYGLDKK	4	3	3	P09446;P27420;P20163		1787.99	0	8.69839e-14	1
	NAVVTVPAYFNDAQK	2	1	1	P20163		1636.84	0	4.22242e-07	0
	DAGSIAGLNVVR	2	1	1	P20163		1171.65	0	0.0339712	0
	ITPSYVAFSGDQGER	2	1	1	P20163		1626.78	0	0.0100557	0
	NQLTINPENTIFDAK	2	2	2	P27420;P20163		1717.88	0.003028	0.0214218	0
	LTDEDKVSIESAVER	1	1	1	P20163		1690.85	0.007983	0.153385	1
	NTVIPTKK	1	2	2	P27420;P20163		900.553	0.036692	0.261464	1
O45679	Protein K10H10.2, confirmed by transcript evidence OS=Caenorhabditis elegans GN=K10H10.2 PE=2 SV=1 - [O45679_CAEEL]	28.49	4	8	8	catalytic activity; protein binding		metabolic process	Pf00291	0	0	0	0	0	0	1.37017e+07	0	0	0	337	36.1308	7.6792
	Sequence	# PSMs	# Proteins	# Protein Groups	Protein Group Accessions	Modifications	MH+ [Da]	q-Value	PEP	# Missed Cleavages
	IAFNMIDTAEK	2	1	1	O45679		1252.63	0	0.000105653	0
	LIVTTVNSFGER	2	1	1	O45679		1335.73	0	0.0109174	0
	AGLITPGK	2	1	1	O45679		756.463	0	0.000238758	0
	AYGAEVILTDPATAVK	2	1	1	O45679		1618.87	0	0.0132864	0
	VDIVCFGVGSGGTCTGVGR	2	1	1	O45679	C5(Carbamidomethyl); C14(Carbamidomethyl)	1897.89	0	7.42388e-05	0
	VILTMPASMSIER	1	1	1	O45679	M5(Oxidation); M9(Oxidation)	1479.76	0.008748	0.142101	0
	TTGPEIWR	1	4	1	O45679		959.496	0.017059	0.254213	0
	QLNLDDSIK	1	1	1	O45679		1045.55	0.022624	0.283357	0
P27604	Adenosylhomocysteinase OS=Caenorhabditis elegans GN=ahcy-1 PE=1 SV=1 - [SAHH_CAEEL]	20.59	1	8	8	catalytic activity; protein binding		cell organization and biogenesis; development; metabolic process; regulation of biological process; reproduction; transport	Pf00670; Pf02254; Pf02826; Pf05221; Pf07991	0	0	0	0	0	1.60913e+07	3.04213e+06	1.39351e+06	0	0	437	47.5054	6.25244
	Sequence	# PSMs	# Proteins	# Protein Groups	Protein Group Accessions	Modifications	MH+ [Da]	q-Value	PEP	# Missed Cleavages
	VAVVAGYGDVGK	10	1	1	P27604		1134.62	0	1.16545e-05	0
	VPAINVNDSVTK	4	1	1	P27604		1256.69	0	0.0473181	0
	EIILAENEMPGLMAMR	2	1	1	P27604	M9(Oxidation); M13(Oxidation); M15(Oxidation)	1865.89	0	0.053518	0
	ANIIVTTTGCK	4	1	1	P27604	C10(Carbamidomethyl)	1177.63	0	0.173303	0
	FGTPQEYK	1	1	1	P27604		969.47	0	0.169858	0
	GSAASLK	1	1	1	P27604		633.359	0	0.135822	0
	GLSEETTTGVHNLAK	3	1	1	P27604		1556.8	0	0.000614811	0
	YPQYLAGIR	1	1	1	P27604		1080.59	0.048345	0.270587	0
Q9N358	T-complex protein 1 subunit theta OS=Caenorhabditis elegans GN=cct-8 PE=1 SV=3 - [TCPQ_CAEEL]	19.34	1	8	8	nucleotide binding; protein binding	cytoplasm; membrane	cell organization and biogenesis; cellular component movement; development; metabolic process; regulation of biological process; reproduction; transport	Pf00118	0	0	0	0	1.22947e+07	0	1.48642e+06	0	0	0	548	59.6957	6.17627
	Sequence	# PSMs	# Proteins	# Protein Groups	Protein Group Accessions	Modifications	MH+ [Da]	q-Value	PEP	# Missed Cleavages
	QYDNEDIIADLVAK	3	1	1	Q9N358		1606.8	0	6.33578e-05	0
	ALEILPTLVVK	2	1	1	Q9N358		1195.77	0	0.124175	0
	GTVLIENADELR	2	1	1	Q9N358		1329.7	0	0.130174	0
	AIAENAGMPTTETLTK	3	1	1	Q9N358	M8(Oxidation)	1663.82	0	0.0399048	0
	IAVYTCPFDLTQTETK	2	1	1	Q9N358	C6(Carbamidomethyl)	1886.93	0	0.13072	0
	ETMDAVVNNIFDLYAGK	2	1	1	Q9N358	M3(Oxidation)	1915.92	0	1.71532e-06	0
	IIIMATEMQEK	2	1	1	Q9N358	M4(Oxidation); M8(Oxidation)	1338.67	0.017417	0.32485	0
	TVGAQPQAR	1	1	1	Q9N358		927.503	0.041808	0.318229	0
D0IMZ6	FLN-1 protein, isoform c, partially confirmed by transcript evidence OS=Caenorhabditis elegans GN=fln-1 PE=4 SV=1 - [D0IMZ6_CAEEL]	11.72	5	8	8	protein binding			Pf00630	0	0	5.5449e+06	2.82031e+06	0	0	0	0	0	0	836	89.252	8.07471
	Sequence	# PSMs	# Proteins	# Protein Groups	Protein Group Accessions	Modifications	MH+ [Da]	q-Value	PEP	# Missed Cleavages
	DLCDPTAISASGDGLVK	4	5	1	D0IMZ6	C3(Carbamidomethyl)	1718.83	0	4.82197e-16	0
	SPGGIEEPCFVR	2	5	1	D0IMZ6	C9(Carbamidomethyl)	1347.64	0	4.82197e-16	0
	GHTDDIEMR	1	5	1	D0IMZ6	M8(Oxidation)	1089.47	0	0.0100451	0
	DLGQQYYQLK	2	5	1	D0IMZ6		1255.63	0	1.66947e-06	0
	FNDQHIPDSPFK	3	5	1	D0IMZ6		1444.69	0	0.00399984	0
	GTVAVVPEYQGDAAK	1	5	1	D0IMZ6		1504.77	0	0.0607576	0
	VYIAPATGEVR	1	5	1	D0IMZ6		1175.64	0	0.00544304	0
	VATPGEYVVAVK	1	5	1	D0IMZ6		1232.69	0.0225	0.204497	0
P10567	Paramyosin OS=Caenorhabditis elegans GN=unc-15 PE=1 SV=1 - [MYSP_CAEEL]	10.32	2	8	8	catalytic activity; motor activity; protein binding	cytoplasm; cytoskeleton	cell differentiation; cell organization and biogenesis; development; regulation of biological process; reproduction; response to stimulus; transport	Pf01576; Pf03961; Pf04156; Pf07888; Pf10146; Pf12128	0	1.05813e+06	3.07159e+06	0	0	0	0	0	0	0	882	101.888	5.37646
	Sequence	# PSMs	# Proteins	# Protein Groups	Protein Group Accessions	Modifications	MH+ [Da]	q-Value	PEP	# Missed Cleavages
	YTLAQQLEEAR	2	1	1	P10567		1321.68	0	0.171539	0
	YQHELEDAEGR	4	2	1	P10567		1346.6	0	1.24127e-12	0
	VAALSAELEECK	2	2	1	P10567	C11(Carbamidomethyl)	1319.65	0	4.82197e-16	0
	AQNTIALLER	2	2	1	P10567		1128.64	0	6.21143e-07	0
	FEAQANELANK	1	1	1	P10567		1234.61	0	0.0320441	0
	ISDLISINNNLTSIK	2	2	1	P10567		1644.92	0	1.99531e-05	0
	LHDELHEAK	2	2	1	P10567		1091.55	0	5.93766e-07	0
	LNLANTEITQWK	2	1	1	P10567		1430.77	0	2.82482e-05	0
Q22053	rRNA 2'-O-methyltransferase fibrillarin OS=Caenorhabditis elegans GN=fib-1 PE=2 SV=1 - [FBRL_CAEEL]	25	2	7	7	catalytic activity; RNA binding	nucleus; organelle lumen	development; metabolic process; regulation of biological process; reproduction	Pf01269	0	0	0	0	0	0	0	1.68478e+07	4.85391e+06	0	352	36.3607	10.2573
	Sequence	# PSMs	# Proteins	# Protein Groups	Protein Group Accessions	Modifications	MH+ [Da]	q-Value	PEP	# Missed Cleavages
	IVALNAQNFLR	4	1	1	Q22053		1258.73	0	0.00129127	0
	VSVDDGAGSIEYR	2	1	1	Q22053		1367.65	0	0.000705475	0
	FKPLEQVTLEPYER	4	1	1	Q22053		1748.93	0	0.00218544	0
	ANCIDSTAEPEAVFAGEVNK	4	1	1	Q22053	C3(Carbamidomethyl)	2121.98	0	7.55166e-05	0
	GKEDALATK	2	1	1	Q22053		932.507	0	0.224625	1
	KRPNVVPIVEDAR	2	1	1	Q22053		1492.86	0	0.239982	1
	GGGGGGFR	1	2	1	Q22053		664.317	0.03716	0.309943	0
Q93244	Protein C17G1.7, confirmed by transcript evidence OS=Caenorhabditis elegans GN=C17G1.7 PE=2 SV=2 - [Q93244_CAEEL]	24.34	1	7	7	catalytic activity		cell differentiation; cell organization and biogenesis; metabolic process	Pf00291	0	0	0	0	0	0	1.8069e+07	0	0	0	341	35.8805	5.96045
	Sequence	# PSMs	# Proteins	# Protein Groups	Protein Group Accessions	Modifications	MH+ [Da]	q-Value	PEP	# Missed Cleavages
	IGAAMLAAAEK	4	1	1	Q93244	M5(Oxidation)	1061.57	0	8.22008e-05	0
	IQGIGAGFAPAVLDTK	2	1	1	Q93244		1557.87	0	0.00171876	0
	AYGSEVVLTDPAK	2	1	1	Q93244		1349.7	0	0.0115877	0
	IHSDEAIVMAQR	2	1	1	Q93244	M9(Oxidation)	1385.69	0	0.00882776	0
	YLQEQNPGVR	2	1	1	Q93244		1203.61	0	0.012593	0
	YMTSPLYTDIR	2	1	1	Q93244	M2(Oxidation)	1375.66	0.001913	0.0109518	0
	GAIDMANQLK	2	1	1	Q93244	M5(Oxidation)	1076.54	0.001977	0.107422	0
Q9UAV5	Malate dehydrogenase OS=Caenorhabditis elegans GN=mdh-1 PE=2 SV=1 - [Q9UAV5_CAEEL]	22.32	3	7	7	catalytic activity		metabolic process	Pf00056; Pf02866	0	0	0	0	0	0	2.2654e+07	0	0	0	336	35.7835	7.09326
	Sequence	# PSMs	# Proteins	# Protein Groups	Protein Group Accessions	Modifications	MH+ [Da]	q-Value	PEP	# Missed Cleavages
	VIVVGNPANTNAFIAAK	3	2	1	Q9UAV5		1698.96	0	0.00358142	0
	IVQGLSFDDFAK	2	2	1	Q9UAV5		1339.69	0	0.00177307	0
	ELEEERDDALK	2	2	1	Q9UAV5		1346.65	0	2.01162e-05	1
	ALAQLALK	2	3	1	Q9UAV5		827.537	0	0.00319029	0
	KDLLAANVK	2	2	1	Q9UAV5		971.59	0	0.000784654	1
	LSSAMSAAK	2	3	1	Q9UAV5	M5(Oxidation)	881.442	0.003689	0.136695	0
	IADGTVFGK	2	2	1	Q9UAV5		907.489	0.01555	0.177993	0
O61235	Catalase-2 OS=Caenorhabditis elegans GN=ctl-1 PE=2 SV=3 - [CATA2_CAEEL]	18.71	2	4	7	antioxidant activity; catalytic activity; metal ion binding	cytoplasm	cell differentiation; cell organization and biogenesis; development; metabolic process; response to stimulus	Pf00199; Pf06628	0	0	488878	0	1.36004e+07	0	0	0	0	0	497	57.2679	6.93213
	Sequence	# PSMs	# Proteins	# Protein Groups	Protein Group Accessions	Modifications	MH+ [Da]	q-Value	PEP	# Missed Cleavages
	DLFNAIESR	3	2	1	O61235		1064.54	0	1.06742e-05	0
	FSTVAGESGSADTVR	2	2	1	O61235		1483.71	0	0.0467361	0
	LASSDPDYAIR	2	2	1	O61235		1207.6	0	0.0778247	0
	ESTFQTTGDVDRYETGDDHNYEQPR	2	2	1	O61235		2960.26	0	0.117622	1
	WEFNPFDVTK	2	3	2	Q27487;O61235		1282.61	0	0.000861716	0
	LGPNYIQLPVNCPYR	1	3	2	Q27487;O61235	C12(Carbamidomethyl)	1803.93	0.003605	0.0502091	0
	TAVLTAGR	1	3	2	Q27487;O61235		788.464	0.049851	0.339525	0
O44400	Protein F37C4.5 OS=Caenorhabditis elegans GN=F37C4.5 PE=1 SV=3 - [F37C4_CAEEL]	15.83	1	7	7	protein binding				0	0	0	0	2.6966e+06	0	8.58539e+06	0	0	0	556	61.4062	5.68115
	Sequence	# PSMs	# Proteins	# Protein Groups	Protein Group Accessions	Modifications	MH+ [Da]	q-Value	PEP	# Missed Cleavages
	IEGLDNLITEVAK	4	1	1	O44400		1414.78	0	0.0145496	0
	NQEGAEFVIPER	4	1	1	O44400		1388.68	0	6.09768e-05	0
	VQNLPFDLVQDSIR	4	1	1	O44400		1643.88	0	0.00226757	0
	ASQDYDNTGYR	2	1	1	O44400		1289.54	0	0.0278405	0
	VSGAGEAVIHDVSVK	5	1	1	O44400		1467.78	0	0.00134565	0
	TFQVELAHGYNEVK	2	1	1	O44400		1634.82	0	6.00708e-05	0
	DGAFHFDGR	1	1	1	O44400		1021.45	0.02385	0.188729	0
Q21966	Protein R12H7.2, confirmed by transcript evidence OS=Caenorhabditis elegans GN=asp-4 PE=2 SV=1 - [Q21966_CAEEL]	15.32	1	7	7	catalytic activity	cytoplasm; vacuole	cell death; metabolic process; regulation of biological process	Pf00026; Pf07966	0	0	0	0	0	0	1.22091e+07	0	0	0	444	49.2458	6.55127
	Sequence	# PSMs	# Proteins	# Protein Groups	Protein Group Accessions	Modifications	MH+ [Da]	q-Value	PEP	# Missed Cleavages
	YYSVFDFDQNR	2	1	1	Q21966		1453.64	0	0.00399306	0
	AQIEAIQNFIGAEPLIK	4	1	1	Q21966		1855.04	0	0.0016472	0
	YVEPITYVPVTR	4	1	1	Q21966		1436.78	0	0.0165759	0
	RYVEPITYVPVTR	2	1	1	Q21966		1592.88	0	1.28099e-05	1
	GEYMISCDK	2	1	1	Q21966	M4(Oxidation); C7(Carbamidomethyl)	1118.45	0.007436	0.133739	0
	GEDYVLK	1	1	1	Q21966		823.421	0.008748	0.154147	0
	MAIQYGTGSMK	1	1	1	Q21966	M1(Oxidation); M10(Oxidation)	1218.55	0.037124	0.330649	0
P53585	Probable ATP-citrate synthase OS=Caenorhabditis elegans GN=D1005.1 PE=2 SV=1 - [ACLY_CAEEL]	9.31	22	3	7	catalytic activity; metal ion binding; nucleotide binding	cytoplasm	metabolic process	Pf00285; Pf00549; Pf02629; Pf08442	0	7.52959e+06	1.00436e+07	2.33017e+06	7.94327e+06	0	0	0	0	0	1106	121.54	7.04932
	Sequence	# PSMs	# Proteins	# Protein Groups	Protein Group Accessions	Modifications	MH+ [Da]	q-Value	PEP	# Missed Cleavages
	VIAIIAEGVPENQTR	9	2	2	P53585;P90731		1609.89	0	4.82197e-16	0
	SSPSVVASTYPFTGDNK	6	1	1	P53585		1756.84	0	4.82197e-16	0
	LYRPGSVAYVSR	2	2	2	P53585;P90731		1367.75	0	0.126715	0
	FGGALDGAAR	4	23	2	P53585;P90731		934.476	0	1.6518e-14	0
	APPSPAANATPTEHPLTTAQQNK	4	1	1	P53585	S4(Phosp)	2422.14	0	5.02368e-15	0
	AGENFDEIANK	2	1	1	P53585		1207.56	0	2.95679e-13	0
	IGNTGGMMDNILASK	1	2	2	P53585;P90731	M7(Oxidation); M8(Oxidation)	1553.73	0	0.00169268	0
Q9U9J7	Beta-G spectrin OS=Caenorhabditis elegans GN=unc-70 PE=2 SV=1 - [Q9U9J7_CAEEL]	3.19	4	7	7	protein binding; structural molecule activity	cytoplasm; cytoskeleton; membrane	cell differentiation; cell organization and biogenesis; cellular homeostasis; development; regulation of biological process; response to stimulus	Pf00169; Pf00307; Pf00435; Pf11971; Pf12128	0	2.4654e+06	0	0	0	0	0	0	0	0	2257	262.066	5.46533
	Sequence	# PSMs	# Proteins	# Protein Groups	Protein Group Accessions	Modifications	MH+ [Da]	q-Value	PEP	# Missed Cleavages
	SPLTEQIQVR	2	4	1	Q9U9J7		1170.65	0	0.0409329	0
	VNNSIAQAQR	2	4	1	Q9U9J7		1100.58	0	0.0562477	0
	ETWLTENQR	2	4	1	Q9U9J7		1176.57	0	0.19318	0
	DTENIGSER	2	4	1	Q9U9J7		1020.46	0	0.123099	0
	DVDDEKLWISER	2	4	1	Q9U9J7		1504.73	0	0.270862	1
	LLATLVPGR	1	4	1	Q9U9J7		939.601	0.014581	0.323233	0
	EQEQVLSSTDTGR	1	4	1	Q9U9J7		1449.68	0.0412	0.347196	0
Q9XWS4	Protein Y106G6H.3, confirmed by transcript evidence OS=Caenorhabditis elegans GN=rpl-30 PE=3 SV=2 - [Q9XWS4_CAEEL]	43.48	1	6	6	structural molecule activity	cytoplasm; ribosome	development; metabolic process; regulation of biological process; reproduction	Pf01248	0	0	0	0	0	0	0	0	1.59948e+07	0	115	12.4295	9.43701
	Sequence	# PSMs	# Proteins	# Protein Groups	Protein Group Accessions	Modifications	MH+ [Da]	q-Value	PEP	# Missed Cleavages
	LVIIANNTPPLR	2	1	1	Q9XWS4		1320.8	0	0.0871203	0
	SEIEYYAMLAK	2	1	1	Q9XWS4	M8(Oxidation)	1333.64	0	0.164581	0
	KSEIEYYAMLAK	2	1	1	Q9XWS4	M9(Oxidation)	1461.73	0	0.156539	1
	NAENINSR	2	1	1	Q9XWS4		917.446	0	0.339468	0
	APAAKPQVK	1	1	1	Q9XWS4		909.554	0	0.237627	0
	TGQYVLGYK	2	1	1	Q9XWS4		1028.54	0	0.346288	0
Q95X44	Vacuolar h atpase protein 8 OS=Caenorhabditis elegans GN=vha-8 PE=2 SV=1 - [Q95X44_CAEEL]	28.32	1	6	6	catalytic activity; transporter activity	cytoplasm; membrane	cell death; cell organization and biogenesis; development; metabolic process; regulation of biological process; reproduction; transport	Pf01991	0	0	0	0	0	0	0	1.05149e+07	0	0	226	25.5705	7.25439
	Sequence	# PSMs	# Proteins	# Protein Groups	Protein Group Accessions	Modifications	MH+ [Da]	q-Value	PEP	# Missed Cleavages
	GLVMQGLLQLLEK	4	1	1	Q95X44	M4(Oxidation)	1457.85	0	0.00777578	0
	EDHIGAVLDEAR	2	1	1	Q95X44		1324.65	0	0.145306	0
	VSSTLESR	1	1	1	Q95X44		878.46	0.002506	0.0585806	0
	TALFGPNPNR	2	1	1	Q95X44		1086.57	0.002506	0.0298233	0
	AEEEFNIEK	1	1	1	Q95X44		1108.52	0.023737	0.328036	0
	KIQASNSLNAGR	1	1	1	Q95X44		1258.69	0.044912	0.387574	1
P49405	60S ribosomal protein L5 OS=Caenorhabditis elegans GN=rpl-5 PE=2 SV=1 - [RL5_CAEEL]	26.96	1	6	6	RNA binding; structural molecule activity	cytoplasm; ribosome	development; metabolic process; regulation of biological process; reproduction	Pf00861	0	0	0	0	0	0	0	1.05116e+07	0	0	293	33.3657	9.75928
	Sequence	# PSMs	# Proteins	# Protein Groups	Protein Group Accessions	Modifications	MH+ [Da]	q-Value	PEP	# Missed Cleavages
	IEGDVVVASAYSHELPR	4	1	1	P49405		1841.94	0	1.06613e-06	0
	VGLTNYAAAYATGLLLAR	4	1	1	P49405		1838.02	0	0.0203361	0
	GHEELTGEDYNVEEEGDR	3	1	1	P49405		2077.86	0	0.000692754	0
	AVLDIGLAR	1	1	1	P49405		927.564	0	0.233889	0
	EYNAEAHR	2	1	1	P49405		989.446	0.002506	0.0750604	0
	FFGFDQESK	2	1	1	P49405		1104.5	0.002506	0.0390334	0
P17329	Glyceraldehyde-3-phosphate dehydrogenase 2 OS=Caenorhabditis elegans GN=gpd-2 PE=3 SV=2 - [G3P2_CAEEL]	23.46	2	5	6	catalytic activity; nucleotide binding; protein binding	cytoplasm	development; metabolic process	Pf00044; Pf02800	0	0	0	0	0	0	1.84687e+07	9.84842e+06	7.92137e+06	0	341	36.4328	7.26904
	Sequence	# PSMs	# Proteins	# Protein Groups	Protein Group Accessions	Modifications	MH+ [Da]	q-Value	PEP	# Missed Cleavages
	VPTPDVSVVDLTAR	2	2	1	P17329		1468.8	0	0.00302641	0
	GTVAHEGDYLLVAK	9	2	1	P17329		1472.78	0	0.0110242	0
	VVDLISYIATK	2	2	1	P17329		1221.71	0	0.0244873	0
	GAGQNIIPASTGAAK	2	4	2	P04970;P17329		1355.73	0	0.0268222	0
	LEKPASLDDIKK	5	2	1	P17329		1356.78	0	0.000834767	1
	LVSWYDNEFGYSNR	2	2	1	P17329		1749.79	0	0.00171175	0
Q9U2X0	Protein Y113G7B.17, confirmed by transcript evidence OS=Caenorhabditis elegans GN=prmt-1 PE=2 SV=1 - [Q9U2X0_CAEEL]	22.7	1	6	6	catalytic activity	cytoplasm	cell differentiation; cell organization and biogenesis; metabolic process; regulation of biological process	Pf08241; Pf08242; Pf12847	0	0	0	0	0	0	1.11788e+07	0	0	0	348	39.7456	5.70654
	Sequence	# PSMs	# Proteins	# Protein Groups	Protein Group Accessions	Modifications	MH+ [Da]	q-Value	PEP	# Missed Cleavages
	VEDVHELPGGIEK	4	1	1	Q9U2X0		1421.73	0	0.007472	0
	SADAPVAAPAAK	2	1	1	Q9U2X0		1068.57	0	0.00265803	0
	IIADNNLDHIVEVIQAK	2	1	1	Q9U2X0		1905.05	0	0.0185225	0
	TGFSTGPDVQYTHWK	1	1	1	Q9U2X0		1723.81	0.001913	0.0186646	0
	KGEEITGSFEMAPNK	1	1	1	Q9U2X0	M11(Oxidation)	1653.78	0.004677	0.0746596	1
	QTVFYLK	1	1	1	Q9U2X0		898.505	0.006616	0.177024	0
Q95YD1	Glutamine synthetase (Glutamate-ammonia ligase) protein 1, confirmed by transcript evidence OS=Caenorhabditis elegans GN=gln-1 PE=3 SV=2 - [Q95YD1_CAEEL]	20	1	6	6	catalytic activity; nucleotide binding		metabolic process	Pf00120; Pf03951	0	0	3.56892e+06	1.94901e+06	0	5.22571e+06	7.88287e+06	0	0	0	385	43.5728	6.32861
	Sequence	# PSMs	# Proteins	# Protein Groups	Protein Group Accessions	Modifications	MH+ [Da]	q-Value	PEP	# Missed Cleavages
	IALCETLTHDNKPHPTNTR	3	1	1	Q95YD1	C4(Carbamidomethyl)	2218.11	0	0.0181552	0
	LIGANQTETVDAFSSGVADR	10	1	1	Q95YD1		2051.01	0	0.00330162	0
	TNNISELNAK	4	1	1	Q95YD1		1103.57	0	0.159792	0
	TCCLEGEDAK	1	1	1	Q95YD1	C2(Carbamidomethyl); C3(Carbamidomethyl)	1182.48	0	0.203011	0
	HILEAHYR	2	1	1	Q95YD1		1038.55	0	0.00165279	0
	TPCEDGTGWK	3	1	1	Q95YD1	C3(Carbamidomethyl)	1150.49	0.001977	0.0989303	0
P47207	T-complex protein 1 subunit beta OS=Caenorhabditis elegans GN=cct-2 PE=1 SV=2 - [TCPB_CAEEL]	14.18	1	6	6	nucleotide binding; protein binding	cytoplasm	cell organization and biogenesis; development; metabolic process; reproduction; transport	Pf00118	0	0	2.06106e+06	0	6.54369e+06	0	0	0	0	0	529	56.9389	5.92236
	Sequence	# PSMs	# Proteins	# Protein Groups	Protein Group Accessions	Modifications	MH+ [Da]	q-Value	PEP	# Missed Cleavages
	ILISGNPESAGGIK	2	1	1	P47207		1355.75	0	0.0562664	0
	EALAVEAFGR	2	1	1	P47207		1062.56	0	1.11604e-05	0
	LSSFVGAIAIGDLVK	2	1	1	P47207		1489.87	0	0.0287348	0
	SSIESGDNIRDDLLK	2	1	1	P47207		1661.84	0	0.000126158	1
	ILAHNCNVFINR	2	1	1	P47207	C6(Carbamidomethyl)	1470.77	0	0.0356444	0
	VAELEAAEK	1	1	1	P47207		959.507	0.041123	0.23551	0
P27639	Eukaryotic initiation factor 4A OS=Caenorhabditis elegans GN=inf-1 PE=2 SV=1 - [IF4A_CAEEL]	13.18	5	6	6	catalytic activity; nucleotide binding; RNA binding	cytoplasm	development; metabolic process; regulation of biological process; reproduction	Pf00270; Pf00271; Pf00579	0	0	0	0	0	355740	6.85533e+06	3.21526e+06	1.09666e+06	0	402	45.379	5.14795
	Sequence	# PSMs	# Proteins	# Protein Groups	Protein Group Accessions	Modifications	MH+ [Da]	q-Value	PEP	# Missed Cleavages
	DVIAQAQSGTGK	4	3	1	P27639		1174.61	0	0.0108793	0
	ELAQQIQK	5	1	1	P27639		957.538	0	0.180301	0
	VLITTDILAR	2	2	1	P27639		1114.69	0	0.00018061	0
	KDELTLEGIR	2	2	1	P27639		1173.65	0.001913	0.0125308	1
	NALDTSR	3	1	1	P27639		776.391	0.001913	0.0163844	0
	ENYIHR	1	2	1	P27639		831.412	0.029969	0.248474	0
O17759	Protein F01G10.1, confirmed by transcript evidence OS=Caenorhabditis elegans GN=tkt-1 PE=4 SV=1 - [O17759_CAEEL]	12.62	1	6	6	catalytic activity		cell organization and biogenesis; development; metabolic process; regulation of biological process; transport	Pf00456; Pf00676; Pf02779; Pf02780; Pf09364	0	0	0	0	9.86338e+06	0	0	2.57526e+06	0	0	618	65.9699	6.63916
	Sequence	# PSMs	# Proteins	# Protein Groups	Protein Group Accessions	Modifications	MH+ [Da]	q-Value	PEP	# Missed Cleavages
	KIDSDIEGHPTPR	6	1	1	O17759		1464.75	0	0.000157892	1
	TGRPALPVLYDNEEPFHIGQAK	2	1	1	O17759		2452.27	0	5.02226e-07	0
	NDLEDAANR	2	1	1	O17759		1017.46	0.002506	0.0593463	0
	ATELAANTK	1	1	1	O17759		918.491	0.016683	0.305911	0
	YDVAEPK	1	1	1	O17759		821.406	0.02181	0.182781	0
	TIPGATVFYPTDAVSAER	1	1	1	O17759		1894.96	0.02181	0.166806	0
Q86D21	Protein C47D12.6b, confirmed by transcript evidence OS=Caenorhabditis elegans GN=tars-1 PE=2 SV=1 - [Q86D21_CAEEL]	10.09	2	6	6	catalytic activity; nucleotide binding	cytoplasm	development; metabolic process; reproduction	Pf00587; Pf02824; Pf03129; Pf07973	0	0	0	5.27665e+06	0	0	0	0	0	0	684	79.4129	6.88818
	Sequence	# PSMs	# Proteins	# Protein Groups	Protein Group Accessions	Modifications	MH+ [Da]	q-Value	PEP	# Missed Cleavages
	AEADLTNALNASGR	2	2	1	Q86D21		1402.7	0	6.76351e-09	0
	ESEPIQITLPDGK	2	2	1	Q86D21		1426.75	0	5.87295e-06	0
	FADEYVADTEK	2	2	1	Q86D21		1287.58	0	1.48042e-05	0
	GLAEAAVIAK	2	2	1	Q86D21		942.564	0	1.26004e-07	0
	MTAILTESYGGK	2	2	1	Q86D21	M1(Oxidation)	1286.63	0	0.0063408	0
	QDQISEEIK	1	2	1	Q86D21		1089.54	0.006004	0.052676	0
P90731	Protein B0365.1, partially confirmed by transcript evidence OS=Caenorhabditis elegans GN=B0365.1 PE=2 SV=1 - [P90731_CAEEL]	7.37	22	2	6	catalytic activity; nucleotide binding; protein binding	cytoplasm	metabolic process	Pf00285; Pf00549; Pf02629; Pf08442	0	7.52959e+06	8.87369e+06	2.33017e+06	7.94327e+06	0	0	0	0	0	1099	120.524	7.07861
	Sequence	# PSMs	# Proteins	# Protein Groups	Protein Group Accessions	Modifications	MH+ [Da]	q-Value	PEP	# Missed Cleavages
	VIAIIAEGVPENQTR	9	2	2	P53585;P90731		1609.89	0	4.82197e-16	0
	LYRPGSVAYVSR	2	2	2	P53585;P90731		1367.75	0	0.126715	0
	FGGALDGAAR	4	23	2	P53585;P90731		934.476	0	1.6518e-14	0
	TILSVMTEGAPRPDGK	1	1	1	P90731		1671.87	0	0.161873	0
	IAPTLEFPAPFGR	4	1	1	P90731		1415.77	0	6.87177e-05	0
	IGNTGGMMDNILASK	1	2	2	P53585;P90731	M7(Oxidation); M8(Oxidation)	1553.73	0	0.00169268	0
P29691	Elongation factor 2 OS=Caenorhabditis elegans GN=eef-2 PE=1 SV=4 - [EF2_CAEEL]	6.22	1	6	6	catalytic activity; nucleotide binding; RNA binding	cytoplasm	development; metabolic process; regulation of biological process; reproduction	Pf00009; Pf00679; Pf03144; Pf03764	0	0	0	0	0	0	3.70512e+06	0	0	0	852	94.7354	6.52197
	Sequence	# PSMs	# Proteins	# Protein Groups	Protein Group Accessions	Modifications	MH+ [Da]	q-Value	PEP	# Missed Cleavages
	VFYASVLTAEPR	2	1	1	P29691		1352.72	0	0.0130462	0
	ETVQSESNQICLSK	2	1	1	P29691	C11(Carbamidomethyl)	1622.77	0	0.0059594	0
	FGVQVDK	2	1	1	P29691		792.426	0	0.00491001	0
	GVQYLNEIK	2	1	1	P29691		1063.58	0.001977	0.0498052	0
	WSSTQTDESKR	2	1	1	P29691		1324.62	0.008821	0.236692	1
	WSSTQTDESK	1	1	1	P29691		1168.51	0.048721	0.359815	0
P91871	Protein F32H2.5, partially confirmed by transcript evidence OS=Caenorhabditis elegans GN=fasn-1 PE=2 SV=2 - [P91871_CAEEL]	2.53	1	6	6	catalytic activity; metal ion binding; transporter activity		development; metabolic process	Pf00106; Pf00107; Pf00109; Pf00550; Pf00698; Pf00975; Pf02801; Pf08659	0	2.91443e+06	0	0	0	0	0	0	0	0	2613	289.041	6.0874
	Sequence	# PSMs	# Proteins	# Protein Groups	Protein Group Accessions	Modifications	MH+ [Da]	q-Value	PEP	# Missed Cleavages
	QDDIVISGVSGR	2	1	1	P91871		1245.65	0	0.0951691	0
	LQQLADQGGTGR	2	1	1	P91871		1243.64	0	0.0666415	0
	IPMFDDSLR	1	1	1	P91871	M3(Oxidation)	1109.53	0	0.2824	0
	LWAGAVLNDR	2	1	1	P91871		1114.6	0	0.25154	0
	EFNWIEPLQK	2	1	1	P91871		1303.67	0	0.261366	0
	LPPDAIPGNFADR	1	1	1	P91871		1382.71	0.0412	0.334473	0
Q20363	Stress-induced protein 1 OS=Caenorhabditis elegans GN=sip-1 PE=1 SV=1 - [SIP1_CAEEL]	46.54	1	5	5			development; regulation of biological process; response to stimulus	Pf00011	0	0	0	0	0	0	0	2.36238e+07	0	0	159	17.8279	8.08936
	Sequence	# PSMs	# Proteins	# Protein Groups	Protein Group Accessions	Modifications	MH+ [Da]	q-Value	PEP	# Missed Cleavages
	DFEDMMPYWAQR	2	1	1	Q20363	M5(Oxidation); M6(Oxidation)	1620.65	0	0.00482651	0
	DVDLAHIHTVINK	4	1	1	Q20363		1474.8	0	0.000312948	0
	VNLEGHVLTIEGHHEVK	2	1	1	Q20363		1911.01	0	0.00451907	0
	ALPIHTSAGHAVTQKPSSTTTTGK	2	1	1	Q20363		2391.27	0	0.00615124	0
	TGSNTTVR	2	1	1	Q20363		835.429	0.004727	0.134595	0
P19625	Myosin regulatory light chain 1 OS=Caenorhabditis elegans GN=mlc-1 PE=2 SV=1 - [MLR1_CAEEL]	36.47	2	5	5	metal ion binding	cytoplasm; cytoskeleton	development; regulation of biological process		0	0	0	0	0	0	0	1.38735e+07	0	0	170	18.6054	5.21143
	Sequence	# PSMs	# Proteins	# Protein Groups	Protein Group Accessions	Modifications	MH+ [Da]	q-Value	PEP	# Missed Cleavages
	SGSEAAQFDQK	2	2	1	P19625	S3(Phospho)	1247.5	0	0.168362	0
	SGSEAAQFDQK	2	2	1	P19625		1167.53	0	0.0141728	0
	GKPPIEGGEVDYK	4	2	1	P19625		1388.71	0	0.0202843	0
	RGEPLDEDEVK	2	2	1	P19625		1286.63	0.002506	0.0714572	1
	AFAHLITTGAQDELASA	1	2	1	P19625		1715.86	0.004727	0.124244	0
	EAFGIMDQNK	2	2	1	P19625	M6(Oxidation)	1168.53	0.014441	0.288266	0
P47991	60S ribosomal protein L6 OS=Caenorhabditis elegans GN=rpl-6 PE=1 SV=1 - [RL6_CAEEL]	28.11	1	5	5	protein binding; structural molecule activity	cytoplasm; ribosome	development; metabolic process; regulation of biological process; reproduction	Pf01159	0	0	0	0	0	0	0	3.01181e+06	7.14977e+06	0	217	24.2977	10.9897
	Sequence	# PSMs	# Proteins	# Protein Groups	Protein Group Accessions	Modifications	MH+ [Da]	q-Value	PEP	# Missed Cleavages
	TLTPGTVLIVLAGR	4	1	1	P47991		1410.87	0	0.0425548	0
	TEYTVSEQR	2	1	1	P47991		1112.52	0	0.0126925	0
	QLPQSGLLLVTGPHK	6	1	1	P47991		1587.93	0	0.0172144	0
	IGQAFVIATSLK	2	1	1	P47991		1247.74	0	0.0781211	0
	IPEHINDEYFK	6	1	1	P47991		1404.68	0	0.152672	0
O45106	Enoyl-coa hydratase protein 5, partially confirmed by transcript evidence OS=Caenorhabditis elegans GN=ech-5 PE=2 SV=2 - [O45106_CAEEL]	21.13	1	5	5	catalytic activity		metabolic process	Pf00378	0	0	0	0	0	0	0	1.08438e+07	0	0	284	31.3137	8.98291
	Sequence	# PSMs	# Proteins	# Protein Groups	Protein Group Accessions	Modifications	MH+ [Da]	q-Value	PEP	# Missed Cleavages
	LGVVNHVVEANPIEK	4	1	1	O45106		1617.9	0	0.0053948	0
	DSFTDVER	2	1	1	O45106		968.434	0	0.238017	0
	ELIYTAEVLNGADAAK	2	1	1	O45106		1677.87	0	0.0149925	0
	TMSQQEATR	2	1	1	O45106		1051.49	0.002506	0.0584181	0
	WALIPGAGGSQR	2	1	1	O45106		1212.65	0.012717	0.277768	0
Q22866	Tropomyosin isoforms a/b/d/f OS=Caenorhabditis elegans GN=lev-11 PE=1 SV=1 - [TPM1_CAEEL]	19.01	4	4	5	protein binding	cytoplasm; cytoskeleton; membrane	cell organization and biogenesis; development; regulation of biological process; reproduction; response to stimulus	Pf00261; Pf01956; Pf12718	0	0	0	0	0	0	4.30906e+06	0	0	0	284	32.9837	4.69092
	Sequence	# PSMs	# Proteins	# Protein Groups	Protein Group Accessions	Modifications	MH+ [Da]	q-Value	PEP	# Missed Cleavages
	LEEATHNVDESER	4	3	1	Q22866		1528.69	0	0.00562881	0
	EDSYEEQIR	2	5	2	Q22866;Q27249		1168.51	0	0.00305437	0
	TVQEAEAEVASLNR	2	3	1	Q22866		1516.76	0	0.00598123	0
	EAQLLAEEADR	2	3	1	Q22866		1244.61	0.008748	0.140145	0
	KYDEVAR	1	3	1	Q22866		880.454	0.01555	0.177619	1
Q17334	Alcohol dehydrogenase 1 OS=Caenorhabditis elegans GN=sodh-1 PE=1 SV=2 - [ADH1_CAEEL]	17.19	2	5	5	catalytic activity; metal ion binding; protein binding		development; metabolic process	Pf00107; Pf08240	0	0	0	0	0	0	9.94146e+06	1.38762e+06	0	0	349	37.6723	6.52197
	Sequence	# PSMs	# Proteins	# Protein Groups	Protein Group Accessions	Modifications	MH+ [Da]	q-Value	PEP	# Missed Cleavages
	ALVFDTWNGPLEVR	4	1	1	Q17334		1616.85	0	0.000687006	0
	GTVVFVGLPK	2	2	1	Q17334		1016.62	0	0.0277813	0
	LEDVPAVYQR	2	1	1	Q17334		1189.62	0	1.8251e-05	0
	QVPVPSPADDEILVK	1	1	1	Q17334		1606.87	0.019753	0.18251	0
	KPMEQAVEYVR	1	1	1	Q17334	M3(Oxidation)	1365.69	0.02514	0.290574	0
Q965S8	Eukaryotic translation initiation factor 3 subunit I OS=Caenorhabditis elegans GN=eif-3.I PE=2 SV=2 - [EIF3I_CAEEL]	16.21	1	5	5	protein binding; RNA binding	cytoplasm	development; metabolic process; reproduction	Pf00400	0	0	0	0	0	0	1.21766e+07	0	0	0	327	36.8497	5.5415
	Sequence	# PSMs	# Proteins	# Protein Groups	Protein Group Accessions	Modifications	MH+ [Da]	q-Value	PEP	# Missed Cleavages
	YSVQDLQLSPR	2	1	1	Q965S8		1305.68	0	0.0188321	0
	NPDTPIHTNESVHR	6	1	1	Q965S8		1616.78	0	0.0146022	0
	SERPVNSACISPNR	4	1	1	Q965S8	C9(Carbamidomethyl)	1586.77	0	0.000762017	0
	TAALLDVNDLKK	1	1	1	Q965S8		1300.75	0.004677	0.071924	1
	DKTAALLDVNDLKK	1	1	1	Q965S8		1543.87	0.037241	0.245132	2
Q22781	Acyl coa dehydrogenase protein 7, confirmed by transcript evidence OS=Caenorhabditis elegans GN=acdh-7 PE=2 SV=2 - [Q22781_CAEEL]	15.53	1	5	5	catalytic activity; nucleotide binding		metabolic process	Pf00441; Pf02770; Pf02771; Pf08028	0	0	0	0	0	0	9.95738e+06	2.33044e+06	0	0	412	44.5883	7.57666
	Sequence	# PSMs	# Proteins	# Protein Groups	Protein Group Accessions	Modifications	MH+ [Da]	q-Value	PEP	# Missed Cleavages
	VPAANVVGAPGEGFK	4	1	1	Q22781		1412.76	0	0.000801239	0
	FVADEVIPVAGEYDK	1	1	1	Q22781		1651.83	0	0.000671941	0
	GITFEDVR	2	1	1	Q22781		936.481	0.003689	0.129606	0
	EINMGQR	1	1	1	Q22781	M4(Oxidation)	863.406	0.010247	0.239565	0
	SGAEVDAGRPGSYYASIAK	1	1	1	Q22781		1898.93	0.014245	0.175162	0
Q22347	Probable medium-chain specific acyl-CoA dehydrogenase 10, mitochondrial OS=Caenorhabditis elegans GN=acdh-10 PE=2 SV=1 - [ACADM_CAEEL]	14.63	2	5	5	catalytic activity; nucleotide binding	cytoplasm; mitochondrion; organelle lumen	metabolic process	Pf00441; Pf02770; Pf02771; Pf08028	0	0	0	0	0	0	1.13687e+07	0	0	0	417	44.7898	8.17725
	Sequence	# PSMs	# Proteins	# Protein Groups	Protein Group Accessions	Modifications	MH+ [Da]	q-Value	PEP	# Missed Cleavages
	VPAENVLGAPGAGFK	2	1	1	Q22347		1426.77	0	0.00397135	0
	AFTAFIVDGDTPGITR	2	2	1	Q22347		1680.86	0	0.0110328	0
	VITFEDVR	2	1	1	Q22347		978.528	0	0.000248143	0
	IYQIYEGTSQIQR	1	2	1	Q22347		1598.82	0.004677	0.0354776	0
	SSYNASIAK	2	1	1	Q22347		940.475	0.008748	0.154147	0
Q69Z13	Protein K08E3.5f, confirmed by transcript evidence OS=Caenorhabditis elegans GN=K08E3.5 PE=2 SV=1 - [Q69Z13_CAEEL]	12.37	6	5	5	catalytic activity; protein binding		development; metabolic process; regulation of biological process	Pf01704	0	0	0	0	7.04535e+06	0	987379	0	0	0	493	54.9277	7.09326
	Sequence	# PSMs	# Proteins	# Protein Groups	Protein Group Accessions	Modifications	MH+ [Da]	q-Value	PEP	# Missed Cleavages
	LMLLEIAQVPK	2	6	1	Q69Z13		1254.75	0	0.153498	0
	GTVIIIANHGDR	2	6	1	Q69Z13		1265.7	0	0.147603	0
	VSVHTFSQSQYPR	1	6	1	Q69Z13		1535.76	0	0.032994	0
	SFSGAVGVNVPR	1	6	1	Q69Z13		1189.63	0.007436	0.127953	0
	IEPLPEGAIRPYK	1	6	1	Q69Z13		1482.84	0.019903	0.13592	0
P50140	Chaperonin homolog Hsp-60, mitochondrial OS=Caenorhabditis elegans GN=hsp-60 PE=1 SV=2 - [CH60_CAEEL]	12.32	2	5	5	nucleotide binding; protein binding	cytoplasm; mitochondrion; organelle lumen	cell organization and biogenesis; development; metabolic process; regulation of biological process; reproduction; response to stimulus	Pf00118	0	0	0	0	1.18701e+07	0	0	0	0	0	568	60.0638	5.40186
	Sequence	# PSMs	# Proteins	# Protein Groups	Protein Group Accessions	Modifications	MH+ [Da]	q-Value	PEP	# Missed Cleavages
	ISQVQDIVPALELANK	2	2	1	P50140		1737.98	0	1.04313e-06	0
	FVDMFEAGIIDPTK	2	1	1	P50140	M4(Oxidation)	1598.78	0	0.0400077	0
	AAVEEGIVPGGGVALLR	2	2	1	P50140		1607.92	0	0.149868	0
	ALTQPIATIVK	2	1	1	P50140		1154.72	0.004284	0.19256	0
	IGGGSEVEVGEK	1	2	1	P50140		1160.57	0.030718	0.208109	0
P46562	Putative aldehyde dehydrogenase family 7 member A1 homolog OS=Caenorhabditis elegans GN=alh-9 PE=2 SV=2 - [AL7A1_CAEEL]	9.98	1	5	5	catalytic activity		development; metabolic process; reproduction	Pf00171	0	0	0	0	1.04825e+07	0	0	0	0	0	531	56.9773	6.69775
	Sequence	# PSMs	# Proteins	# Protein Groups	Protein Group Accessions	Modifications	MH+ [Da]	q-Value	PEP	# Missed Cleavages
	IVGQQVQAR	2	1	1	P46562		998.577	0	0.062144	0
	DGNFVLPTIVTGLK	2	1	1	P46562		1473.83	0	0.0113124	0
	ETFAPILYVLK	2	1	1	P46562		1293.75	0	0.0164107	0
	ELPLAQGIKFE	2	1	1	P46562		1244.69	0.004284	0.191056	1
	AYAQFESR	2	1	1	P46562		971.461	0.006924	0.0831	0
Q18115-2	Isoform a of 26S proteasome non-ATPase regulatory subunit 1 OS=Caenorhabditis elegans GN=rpn-2 - [PSMD1_CAEEL]	6.54	2	5	5				Protein not found	0	0	4.60653e+06	3.38223e+06	0	0	0	0	0	0	871	95.4125	7.35693
	Sequence	# PSMs	# Proteins	# Protein Groups	Protein Group Accessions	Modifications	MH+ [Da]	q-Value	PEP	# Missed Cleavages
	IIETAIDTYK	4	2	1	Q18115-2		1166.63	0	7.04211e-05	0
	NQTTLVETLNR	2	2	1	Q18115-2		1288.69	0	4.32549e-07	0
	QYTVDTQHDK	2	2	1	Q18115-2		1234.57	0	0.0147604	0
	SQPGGASNAAAFIR	2	2	1	Q18115-2		1346.68	0.007983	0.103074	0
	AISAMPADLTIK	1	2	1	Q18115-2	M5(Oxidation)	1246.67	0.023411	0.138702	0
Q9XVU8	Protein W04D2.1b, confirmed by transcript evidence OS=Caenorhabditis elegans GN=atn-1 PE=2 SV=1 - [Q9XVU8_CAEEL]	6.26	3	5	5	metal ion binding; protein binding	cytoplasm	cell organization and biogenesis; development; regulation of biological process; reproduction	Pf00307; Pf00435; Pf08726; Pf11971; Pf12128	0	0	3.55601e+06	1.70565e+06	0	0	0	0	0	0	894	104.037	5.97314
	Sequence	# PSMs	# Proteins	# Protein Groups	Protein Group Accessions	Modifications	MH+ [Da]	q-Value	PEP	# Missed Cleavages
	STDDTLQQAQQK	4	3	1	Q9XVU8		1362.65	0	4.76053e-08	0
	NPYTDLSASDIR	1	3	1	Q9XVU8		1351.65	0	0.0347674	0
	ETLEDAER	1	3	1	Q9XVU8		962.444	0	0.0191912	0
	ELEQVLAIGLGGR	2	3	1	Q9XVU8		1354.77	0	2.71155e-05	0
	GISEEQIAEFR	2	3	1	Q9XVU8		1278.63	0.007983	0.154079	0
Q9GZH5	Proteasome regulatory particle, non-atpase-like protein 1, confirmed by transcript evidence OS=Caenorhabditis elegans GN=rpn-1 PE=2 SV=1 - [Q9GZH5_CAEEL]	5.71	1	5	5	enzyme regulator activity	proteasome	development; metabolic process; regulation of biological process; reproduction	Pf01851	0	0	3.37825e+06	0	7.75902e+06	0	4.66017e+06	0	0	0	981	107.313	6.29053
	Sequence	# PSMs	# Proteins	# Protein Groups	Protein Group Accessions	Modifications	MH+ [Da]	q-Value	PEP	# Missed Cleavages
	SDVFVESLR	4	1	1	Q9GZH5		1051.54	0	0.134289	0
	WDIDTGLAQCDR	2	1	1	Q9GZH5	C10(Carbamidomethyl)	1449.65	0	2.60813e-06	0
	VGQAVDVVAQAGKPK	4	1	1	Q9GZH5		1466.84	0	0.00275169	0
	MMAETEEASR	1	1	1	Q9GZH5	M1(Oxidation); M2(Oxidation)	1186.47	0.013525	0.124832	0
	FLYINDDYIK	1	1	1	Q9GZH5		1303.66	0.017417	0.325095	0
Q18164	Dihydropyrimidine dehydrogenase [NADP+] OS=Caenorhabditis elegans GN=dpyd-1 PE=2 SV=2 - [DPYD_CAEEL]	5.57	1	5	5	catalytic activity; metal ion binding; nucleotide binding	cytoplasm	metabolic process	Pf01180; Pf01207; Pf07992; Pf12838	0	0	3.9342e+06	0	0	0	0	0	0	0	1059	115.227	6.45557
	Sequence	# PSMs	# Proteins	# Protein Groups	Protein Group Accessions	Modifications	MH+ [Da]	q-Value	PEP	# Missed Cleavages
	DSPDIESLLILNPK	2	1	1	Q18164		1553.85	0	4.82197e-16	0
	VPTVEDVIGK	1	1	1	Q18164		1056.6	0	1.2114e-08	0
	IGPYVTLDNQEQK	2	1	1	Q18164		1504.77	0	0.111008	0
	RGVKPSVEPGTPK	2	1	1	Q18164		1351.77	0	0.0276879	1
	SFITSISNK	2	1	1	Q18164		996.538	0.023411	0.111008	0
P12845	Myosin-2 OS=Caenorhabditis elegans GN=myo-2 PE=2 SV=2 - [MYO2_CAEEL]	2.98	1	4	5	catalytic activity; motor activity; nucleotide binding; protein binding	chromosome; cytoplasm; cytoskeleton; membrane	cell organization and biogenesis; metabolic process; response to stimulus	Pf00038; Pf00063; Pf01576; Pf02463; Pf02736; Pf05557; Pf05622; Pf05667; Pf07888; Pf09726; Pf12128	725419	3.24164e+06	0	0	0	0	0	0	0	0	1947	222.911	6.34131
	Sequence	# PSMs	# Proteins	# Protein Groups	Protein Group Accessions	Modifications	MH+ [Da]	q-Value	PEP	# Missed Cleavages
	ETADLLAQLEASK	2	1	1	P12845		1388.73	0	0.127592	0
	GLDEAEAALESEESK	2	1	1	P12845		1577.72	0	0.0477053	0
	ELQQTVDEEQKR	1	1	1	P12845		1502.75	0	0.315475	1
	IAQETLEELNK	2	1	1	P12845		1287.68	0	0.11676	0
	HYAGTVR	1	3	3	P02566;P02567;P12845		803.419	0	0.108137	0
P02567	Myosin-1 OS=Caenorhabditis elegans GN=let-75 PE=2 SV=3 - [MYO1_CAEEL]	1.96	2	2	5	catalytic activity; motor activity; nucleotide binding; protein binding; structural molecule activity	chromosome; cytoplasm; cytoskeleton; membrane; mitochondrion	development; regulation of biological process; response to stimulus	Pf00063; Pf00261; Pf01576; Pf02463; Pf02736; Pf05262; Pf07888; Pf09731; Pf10174; Pf12128	1.39128e+06	4.03421e+06	0	0	0	0	0	0	0	0	1938	223.185	6.07471
	Sequence	# PSMs	# Proteins	# Protein Groups	Protein Group Accessions	Modifications	MH+ [Da]	q-Value	PEP	# Missed Cleavages
	IQEKEEEFENTR	4	4	3	P02566;P02567;P12844		1551.73	0	0.000921409	1
	YNVLNWLEK	1	1	1	P02567		1178.62	0	0.340143	0
	HYAGTVR	1	3	3	P02566;P02567;P12845		803.419	0	0.108137	0
	TQHPDFVQR	1	1	1	P02567		1127.56	0.0412	0.346103	0
	IQEKEEEFENTRK	1	3	2	P02566;P02567		1679.83	0.049211	0.381559	2
P91283	Atp synthase subunit protein 3, isoform a, confirmed by transcript evidence OS=Caenorhabditis elegans GN=atp-3 PE=2 SV=1 - [P91283_CAEEL]	24.15	2	4	4	catalytic activity; protein binding; transporter activity	membrane	development; metabolic process; regulation of biological process; reproduction; transport	Pf00213	0	0	0	0	0	0	0	3.83522e+06	0	0	207	22.3761	9.81787
	Sequence	# PSMs	# Proteins	# Protein Groups	Protein Group Accessions	Modifications	MH+ [Da]	q-Value	PEP	# Missed Cleavages
	TPIQVHGVEGR	4	2	1	P91283		1192.64	0	0.00199556	0
	LESVVSSFESIMR	2	2	1	P91283		1483.75	0	0.00453542	0
	ETGNFLGLLAENGR	2	2	1	P91283		1490.76	0	0.025387	0
	LDQISTDLNNVR	2	2	1	P91283		1387.72	0	0.00637986	0
Q3Y3Z9	Putative uncharacterized protein (Fragment) OS=Caenorhabditis elegans GN=C01B10.11 PE=4 SV=2 - [Q3Y3Z9_CAEEL]	18.8	1	4	4					0	0	0	0	0	0	8.84162e+06	0	0	0	234	25.7095	5.47803
	Sequence	# PSMs	# Proteins	# Protein Groups	Protein Group Accessions	Modifications	MH+ [Da]	q-Value	PEP	# Missed Cleavages
	KPDDALQLK	2	1	1	Q3Y3Z9		1027.58	0.001913	0.0147147	0
	LLPIAQQFHTVPDGR	2	1	1	Q3Y3Z9		1691.93	0.001913	0.0102182	0
	LPEASVAFVK	2	1	1	Q3Y3Z9		1060.61	0.001977	0.111979	0
	DDAGFIVTDR	2	1	1	Q3Y3Z9		1108.53	0.001977	0.118982	0
Q23384	Protein ZK1058.6, confirmed by transcript evidence OS=Caenorhabditis elegans GN=nit-1 PE=2 SV=1 - [Q23384_CAEEL]	18.36	1	4	4	catalytic activity		metabolic process; reproduction	Pf00795	0	0	0	0	0	0	1.26814e+06	1.49154e+07	0	0	305	34.0483	5.94775
	Sequence	# PSMs	# Proteins	# Protein Groups	Protein Group Accessions	Modifications	MH+ [Da]	q-Value	PEP	# Missed Cleavages
	GGSCAVDPLGTVLVEPDFTK	4	1	1	Q23384	C4(Carbamidomethyl)	2062.02	0	0.0385502	0
	YTEFDLSDLALGK	4	1	1	Q23384		1471.73	0	0.000313314	0
	VNENSQSTVVK	2	1	1	Q23384		1204.62	0	0.0230892	0
	SSDYPLDHPLRK	1	1	1	Q23384		1427.73	0.006481	0.180447	1
O45496	Protein F39B2.3, confirmed by transcript evidence OS=Caenorhabditis elegans GN=F39B2.3 PE=2 SV=1 - [O45496_CAEEL]	17.68	1	4	4	catalytic activity; metal ion binding		metabolic process	Pf00107; Pf08240	0	0	0	0	0	0	5.07957e+06	0	0	0	328	35.3972	7.1958
	Sequence	# PSMs	# Proteins	# Protein Groups	Protein Group Accessions	Modifications	MH+ [Da]	q-Value	PEP	# Missed Cleavages
	NIEAVGTAGSADGIR	4	1	1	O45496		1430.72	0	0.000101316	0
	DGAGFVELVGESVK	2	1	1	O45496		1406.72	0	0.00215548	0
	NYAAGVNPVDTYIR	2	1	1	O45496		1552.78	0.001913	0.0175447	0
	LEQLGLAHEEIMNNK	1	1	1	O45496	M12(Oxidation)	1754.88	0.008748	0.141469	0
O01850	Cathepsin Z-like enzyme OS=Caenorhabditis elegans GN=cpz-1 PE=2 SV=2 - [O01850_CAEEL]	17.32	1	4	4	catalytic activity	extracellular; membrane	development; metabolic process	Pf00112	0	0	0	0	0	0	0	1.89456e+07	0	0	306	34.7185	6.87354
	Sequence	# PSMs	# Proteins	# Protein Groups	Protein Group Accessions	Modifications	MH+ [Da]	q-Value	PEP	# Missed Cleavages
	VSEYGTVHGYEK	4	1	1	O01850		1368.65	0	0.000726074	0
	YAHEHGIPHETCNNYQAR	5	1	1	O01850	C12(Carbamidomethyl)	2196.97	0	6.33114e-06	0
	GPIACGIAATK	2	1	1	O01850	C5(Carbamidomethyl)	1058.57	0	0.000905157	0
	IEEDCVWADPIV	1	1	1	O01850	C5(Carbamidomethyl)	1445.67	0.020122	0.202955	0
Q95XJ0	ATP synthase gamma chain OS=Caenorhabditis elegans GN=Y69A2AR.18 PE=2 SV=1 - [Q95XJ0_CAEEL]	16.72	3	4	4	catalytic activity; protein binding; transporter activity	membrane	development; metabolic process; transport	Pf00231	0	0	0	0	0	0	0	5.86079e+06	0	0	299	32.362	9.0415
	Sequence	# PSMs	# Proteins	# Protein Groups	Protein Group Accessions	Modifications	MH+ [Da]	q-Value	PEP	# Missed Cleavages
	ESATSEQSSR	2	1	1	Q95XJ0		1081.48	0	0.00528446	0
	TFFDNIDPVVEGVEK	2	3	1	Q95XJ0		1708.85	0	0.000938284	0
	APPSFADASIAAK	2	3	1	Q95XJ0		1245.65	0	0.00214269	0
	NILNNAGDKEIR	2	3	1	Q95XJ0		1356.73	0	0.224398	1
P54216	Fructose-bisphosphate aldolase 1 OS=Caenorhabditis elegans GN=aldo-1 PE=1 SV=1 - [ALF1_CAEEL]	16.12	1	4	4	catalytic activity; protein binding		metabolic process	Pf00274	0	0	0	0	0	0	4.99053e+06	0	0	0	366	39.2159	6.72705
	Sequence	# PSMs	# Proteins	# Protein Groups	Protein Group Accessions	Modifications	MH+ [Da]	q-Value	PEP	# Missed Cleavages
	GVVPMAGTIGEGTTQGLDDLNAR	4	1	1	P54216	M5(Oxidation)	2288.12	0	0.00273849	0
	ISSTTPSVTALK	2	1	1	P54216		1204.68	0	0.0015564	0
	ALQASCLAK	2	1	1	P54216	C6(Carbamidomethyl)	961.516	0.003702	0.0271225	0
	GILAADESTGSMDKR	1	1	1	P54216	M12(Oxidation)	1566.75	0.008748	0.141667	1
Q20655	14-3-3-like protein 2 OS=Caenorhabditis elegans GN=ftt-2 PE=1 SV=1 - [14332_CAEEL]	15.32	2	1	4	protein binding	cytoplasm; nucleus	cell organization and biogenesis; development; regulation of biological process; reproduction; response to stimulus; transport	Pf00244	0	0	0	0	0	0	0	4.91425e+06	0	0	248	28.05	4.90674
	Sequence	# PSMs	# Proteins	# Protein Groups	Protein Group Accessions	Modifications	MH+ [Da]	q-Value	PEP	# Missed Cleavages
	DSTLIMQLLR	2	2	2	P41932;Q20655		1189.67	0	0.0132118	0
	DSTLIMQLLR	2	2	2	P41932;Q20655	M6(Oxidation)	1205.66	0	0.212885	0
	SQQSYQEAFDIAK	2	2	1	Q20655		1514.72	0	0.00603722	0
	VISSIEQK	2	3	2	P41932;Q20655		903.516	0.002506	0.0543607	0
	LAEQAER	2	3	2	P41932;Q20655		816.423	0.004727	0.126556	0
P41932	14-3-3-like protein 1 OS=Caenorhabditis elegans GN=par-5 PE=1 SV=2 - [14331_CAEEL]	15.32	1	1	4	protein binding	cytoplasm; nucleus	cell differentiation; cell division; cell organization and biogenesis; development; regulation of biological process; reproduction; transport	Pf00244	0	0	0	0	0	0	0	5.17022e+06	0	0	248	28.1731	4.80518
	Sequence	# PSMs	# Proteins	# Protein Groups	Protein Group Accessions	Modifications	MH+ [Da]	q-Value	PEP	# Missed Cleavages
	VTEQGQELSNEER	2	1	1	P41932		1518.71	0	0.0034733	0
	DSTLIMQLLR	2	2	2	P41932;Q20655		1189.67	0	0.0132118	0
	DSTLIMQLLR	2	2	2	P41932;Q20655	M6(Oxidation)	1205.66	0	0.212885	0
	VISSIEQK	2	3	2	P41932;Q20655		903.516	0.002506	0.0543607	0
	LAEQAER	2	3	2	P41932;Q20655		816.423	0.004727	0.126556	0
Q23588	Uridine phosphorylase protein 1, confirmed by transcript evidence OS=Caenorhabditis elegans GN=upp-1 PE=2 SV=2 - [Q23588_CAEEL]	13.56	1	4	4	catalytic activity	cytoplasm	metabolic process	Pf01048	0	0	0	0	0	0	6.19058e+06	0	0	0	295	33.0204	6.25244
	Sequence	# PSMs	# Proteins	# Protein Groups	Protein Group Accessions	Modifications	MH+ [Da]	q-Value	PEP	# Missed Cleavages
	MDGDQVQIAK	2	1	1	Q23588	M1(Oxidation)	1120.53	0	0.0124856	0
	EANIPCSENLSR	2	1	1	Q23588	C6(Carbamidomethyl)	1389.65	0	0.000229289	0
	EQYIEYEERPFR	1	1	1	Q23588		1658.78	0.006616	0.180356	0
	NPTFIR	1	1	1	Q23588		747.415	0.028614	0.29693	0
Q2PJ76	Protein F17C11.9c, confirmed by transcript evidence OS=Caenorhabditis elegans GN=eef-1g PE=2 SV=1 - [Q2PJ76_CAEEL]	13.42	3	4	4	protein binding; RNA binding	cytoplasm	development; metabolic process; regulation of biological process; reproduction	Pf00647	0	0	0	0	0	0	0	8.78183e+06	0	0	365	40.7377	6.65381
	Sequence	# PSMs	# Proteins	# Protein Groups	Protein Group Accessions	Modifications	MH+ [Da]	q-Value	PEP	# Missed Cleavages
	TVTLAGDAAPADK	4	2	1	Q2PJ76		1229.64	0	0.0472226	0
	EVLGEVSLASSVAQFNQAK	2	3	1	Q2PJ76		1977.03	0	0.000845989	0
	TVVNQPAVK	1	3	1	Q2PJ76		955.559	0.004727	0.125357	0
	KSIVNVTR	1	3	1	Q2PJ76		916.559	0.044912	0.388292	1
P17343	Guanine nucleotide-binding protein subunit beta-1 OS=Caenorhabditis elegans GN=gpb-1 PE=2 SV=2 - [GBB1_CAEEL]	12.94	2	4	4	protein binding; signal transducer activity	membrane	cell organization and biogenesis; development; regulation of biological process; reproduction; response to stimulus	Pf00400	0	0	0	0	0	0	4.99177e+06	0	0	0	340	37.3819	5.99854
	Sequence	# PSMs	# Proteins	# Protein Groups	Protein Group Accessions	Modifications	MH+ [Da]	q-Value	PEP	# Missed Cleavages
	LIVWDSYTTNK	2	1	1	P17343		1339.69	0	0.0111494	0
	AGVLAGHDNR	4	2	1	P17343		1009.52	0	9.93271e-06	0
	ELPGHTGYLSCCR	2	1	1	P17343	C11(Carbamidomethyl); C12(Carbamidomethyl)	1549.69	0	0.0233386	0
	NLVSASQDGK	2	1	1	P17343		1018.52	0	0.00322371	0
B0M0L9	Putative uncharacterized protein OS=Caenorhabditis elegans GN=C17C3.1 PE=4 SV=1 - [B0M0L9_CAEEL]	12.58	3	4	4	catalytic activity	membrane	metabolic process	Pf02551	0	0	0	0	0	0	1.5491e+06	0	0	0	326	37.4096	7.28369
	Sequence	# PSMs	# Proteins	# Protein Groups	Protein Group Accessions	Modifications	MH+ [Da]	q-Value	PEP	# Missed Cleavages
	ADEWLLFECK	2	3	1	B0M0L9	C9(Carbamidomethyl)	1310.61	0.001913	0.018062	0
	GDLSNDER	2	3	1	B0M0L9		905.398	0.001977	0.0901696	0
	SSIIHQSEMPK	1	3	1	B0M0L9	M9(Oxidation)	1272.63	0.036367	0.233865	0
	GEVTPPPAMLAR	1	3	1	B0M0L9	M9(Oxidation)	1254.65	0.037241	0.236305	0
O17680	Probable S-adenosylmethionine synthase 1 OS=Caenorhabditis elegans GN=sams-1 PE=1 SV=1 - [METK1_CAEEL]	11.41	7	4	4	catalytic activity; metal ion binding; nucleotide binding		development; metabolic process; regulation of biological process; reproduction	Pf00438; Pf02772; Pf02773	0	0	0	0	0	0	4.01482e+06	0	0	0	403	43.5545	6.48096
	Sequence	# PSMs	# Proteins	# Protein Groups	Protein Group Accessions	Modifications	MH+ [Da]	q-Value	PEP	# Missed Cleavages
	SQVTIEYESR	2	1	1	O17680		1211.59	0	0.00246946	0
	VHTVVVSTQHSPDVTLEK	2	1	1	O17680		1976.05	0	0.000175988	0
	HGATIPLR	2	1	1	O17680		864.507	0.001977	0.0604349	0
	AVVDYQVLVR	1	7	1	O17680		1161.66	0.049391	0.273375	0
Q2HQL4	Protein Y105C5B.28b, confirmed by transcript evidence OS=Caenorhabditis elegans GN=gln-3 PE=2 SV=1 - [Q2HQL4_CAEEL]	10.91	2	4	4	catalytic activity; nucleotide binding		metabolic process	Pf00120; Pf03951	0	0	0	0	0	0	4.51588e+06	0	0	0	385	43.226	6.45557
	Sequence	# PSMs	# Proteins	# Protein Groups	Protein Group Accessions	Modifications	MH+ [Da]	q-Value	PEP	# Missed Cleavages
	NPGGIDEIMSAINK	2	2	1	Q2HQL4		1458.73	0	0.00572013	0
	STDDDGYGYFEDR	2	2	1	Q2HQL4		1539.59	0	0.0177307	0
	DIVEAHYR	2	2	1	Q2HQL4		1002.5	0.001913	0.0186621	0
	SQFATDK	2	2	1	Q2HQL4		796.385	0.006616	0.173179	0
Q9TZS5	Chaperonin containing tcp-1 protein 7, isoform a, confirmed by transcript evidence OS=Caenorhabditis elegans GN=cct-7 PE=2 SV=2 - [Q9TZS5_CAEEL]	9.72	2	4	4	nucleotide binding; protein binding	cytoplasm	cell organization and biogenesis; development; metabolic process; reproduction; transport	Pf00118	0	0	0	0	1.03252e+07	0	0	776625	0	0	535	58.3352	6.48096
	Sequence	# PSMs	# Proteins	# Protein Groups	Protein Group Accessions	Modifications	MH+ [Da]	q-Value	PEP	# Missed Cleavages
	GGAEQFIAETER	2	2	1	Q9TZS5		1307.63	0	0.12125	0
	SQDAEVGDGTTSVVVLAAEILK	2	2	1	Q9TZS5		2202.15	0	0.0619396	0
	WAGIDIHR	2	1	1	Q9TZS5		967.514	0	0.0265315	0
	FYEQQVGSER	2	2	1	Q9TZS5		1242.58	0	0.153246	0
Q27487	Peroxisomal catalase 1 OS=Caenorhabditis elegans GN=ctl-2 PE=2 SV=3 - [CATA1_CAEEL]	9.6	1	1	4	antioxidant activity; catalytic activity; metal ion binding	cytoplasm	cell organization and biogenesis; development; metabolic process; response to stimulus	Pf00199; Pf06628	0	0	0	0	7.42788e+06	0	0	0	0	0	500	57.4303	7.89893
	Sequence	# PSMs	# Proteins	# Protein Groups	Protein Group Accessions	Modifications	MH+ [Da]	q-Value	PEP	# Missed Cleavages
	FSTVGGESGSADTAR	2	1	1	Q27487		1441.66	0	0.000653416	0
	WEFNPFDVTK	2	3	2	Q27487;O61235		1282.61	0	0.000861716	0
	LGPNYIQLPVNCPYR	1	3	2	Q27487;O61235	C12(Carbamidomethyl)	1803.93	0.003605	0.0502091	0
	TAVLTAGR	1	3	2	Q27487;O61235		788.464	0.049851	0.339525	0
P90851	PP2A-B regulatory subunit PR55/B OS=Caenorhabditis elegans GN=sur-6 PE=2 SV=2 - [P90851_CAEEL]	8.28	1	4	4	enzyme regulator activity; protein binding		cell division; cell organization and biogenesis; development; regulation of biological process; reproduction; response to stimulus		0	0	0	0	0	0	749832	2.01742e+07	0	0	495	57.043	5.30029
	Sequence	# PSMs	# Proteins	# Protein Groups	Protein Group Accessions	Modifications	MH+ [Da]	q-Value	PEP	# Missed Cleavages
	NAANFILSTNDK	2	1	1	P90851		1307.66	0	0.00510469	0
	KIGDDAWNLPR	2	1	1	P90851		1284.67	0	0.168548	1
	SLEIDEK	1	1	1	P90851		833.427	0.006481	0.17657	0
	IFEEPEDPQSR	1	1	1	P90851		1346.63	0.02385	0.191007	0
P11141	Heat shock 70 kDa protein F, mitochondrial OS=Caenorhabditis elegans GN=hsp-6 PE=1 SV=2 - [HSP7F_CAEEL]	7.76	1	4	4	nucleotide binding; protein binding	cytoplasm; mitochondrion	cell organization and biogenesis; development; metabolic process; regulation of biological process; reproduction; response to stimulus	Pf00012; Pf06723	0	0	0	2.25575e+06	0	0	0	0	0	0	657	70.8007	6.20166
	Sequence	# PSMs	# Proteins	# Protein Groups	Protein Group Accessions	Modifications	MH+ [Da]	q-Value	PEP	# Missed Cleavages
	QAVTNSANTLFATK	2	1	1	P11141		1465.77	0	3.22183e-08	0
	EQQIVIQSSGGLSK	2	1	1	P11141		1473.79	0	2.42055e-05	0
	VIENAEGVR	2	1	1	P11141		986.528	0	3.75822e-05	0
	TTPSTVAFTADGER	1	1	1	P11141		1452.7	0	0.000426218	0
Q19642	Caenorhabditis zeste white 10 (Drosophila) homolog protein 1 OS=Caenorhabditis elegans GN=czw-1 PE=2 SV=1 - [Q19642_CAEEL]	6.17	1	4	4		chromosome; nucleus	cell organization and biogenesis; development; regulation of biological process; reproduction; transport	Pf06248	0	2.25426e+06	0	1.22931e+06	0	0	0	0	0	0	778	87.9369	5.87158
	Sequence	# PSMs	# Proteins	# Protein Groups	Protein Group Accessions	Modifications	MH+ [Da]	q-Value	PEP	# Missed Cleavages
	DGVDVYIVDNPTPDQTR	4	1	1	Q19642		1903.91	0	0.082873	0
	NLSNLIDQTAK	2	1	1	Q19642		1216.66	0	0.213751	0
	LALTAENIVR	4	1	1	Q19642		1099.65	0	0.147584	0
	NVEEQLIIMR	2	1	1	Q19642	M9(Oxidation)	1260.66	0.007983	0.109359	0
Q86NC1	Phosphorylase OS=Caenorhabditis elegans GN=T22F3.3 PE=2 SV=1 - [Q86NC1_CAEEL]	5.91	2	4	4	catalytic activity		cell division; development; metabolic process	Pf00343	0	0	1.37024e+06	0	0	0	0	0	0	0	846	97.6194	5.77002
	Sequence	# PSMs	# Proteins	# Protein Groups	Protein Group Accessions	Modifications	MH+ [Da]	q-Value	PEP	# Missed Cleavages
	DFYEFYPDR	1	2	1	Q86NC1		1251.53	0	0.00138847	0
	VNFETFPDK	2	2	1	Q86NC1		1096.53	0	3.88594e-07	0
	IGESWITNLDELQK	2	2	1	Q86NC1		1645.84	0	3.4482e-10	0
	LITAVAEQVNNDAIVGDR	2	2	1	Q86NC1		1898	0	1.91556e-05	0
P34343	Nuclear pore complex protein 15 OS=Caenorhabditis elegans GN=npp-15 PE=2 SV=3 - [NU133_CAEEL]	4.53	1	4	4	protein binding	membrane; nucleus	development; regulation of biological process; transport	Pf03177	0	0	0	0	0	0	0	3.91059e+06	0	0	1127	127.863	6.7417
	Sequence	# PSMs	# Proteins	# Protein Groups	Protein Group Accessions	Modifications	MH+ [Da]	q-Value	PEP	# Missed Cleavages
	SEVTSNCASLNDR	2	1	1	P34343	C7(Carbamidomethyl)	1452.64	0	0.000779634	0
	VSSIEYPALVK	2	1	1	P34343		1205.68	0	0.027578	0
	AIIPTQLPLPTSGLPR	2	1	1	P34343		1674	0	0.212287	0
	VELTDEPIDGK	1	1	1	P34343		1215.61	0	0.171763	0
Q21926	Isoleucyl-tRNA synthetase, cytoplasmic OS=Caenorhabditis elegans GN=irs-1 PE=2 SV=1 - [SYIC_CAEEL]	3.59	1	4	4	catalytic activity; metal ion binding; nucleotide binding	cytoplasm	cell organization and biogenesis; development; metabolic process; regulation of biological process; reproduction; transport	Pf00133; Pf01406; Pf08264; Pf09334	0	0	5.3135e+06	0	0	0	0	0	0	0	1141	129.93	6.7124
	Sequence	# PSMs	# Proteins	# Protein Groups	Protein Group Accessions	Modifications	MH+ [Da]	q-Value	PEP	# Missed Cleavages
	LNDIVSATGTPIK	2	1	1	Q21926		1328.74	0	3.69337e-13	0
	LYLINSPVVR	2	1	1	Q21926		1173.7	0	4.82197e-16	0
	LYAVVGPLTK	2	1	1	Q21926		1060.64	0.023411	0.111008	0
	DADKLIIK	1	1	1	Q21926		915.554	0.023411	0.111666	1
Q9N5R3	Putative uncharacterized protein OS=Caenorhabditis elegans GN=F56A4.3 PE=4 SV=2 - [Q9N5R3_CAEEL]	35.24	2	3	3	protein binding		development; reproduction	Pf02798	0	0	0	0	0	0	0	3.93483e+06	0	0	105	12.2522	7.34229
	Sequence	# PSMs	# Proteins	# Protein Groups	Protein Group Accessions	Modifications	MH+ [Da]	q-Value	PEP	# Missed Cleavages
	VDGQEIVQTGAIMR	2	2	1	Q9N5R3		1516.78	0	0.000848795	0
	VDGQEIVQTGAIMR	2	2	1	Q9N5R3	M13(Oxidation)	1532.78	0	0.00269394	0
	AVPQLYYFTIR	1	2	1	Q9N5R3		1370.75	0	0.0251865	0
	FDYEGNEWQEFK	1	2	1	Q9N5R3		1591.67	0	0.116694	0
Q8T3E9	Putative uncharacterized protein OS=Caenorhabditis elegans GN=C39D10.8 PE=2 SV=1 - [Q8T3E9_CAEEL]	30.53	3	3	3			development; regulation of biological process; reproduction		0	0	0	0	0	0	0	0	3.10222e+06	0	131	15.0745	5.57959
	Sequence	# PSMs	# Proteins	# Protein Groups	Protein Group Accessions	Modifications	MH+ [Da]	q-Value	PEP	# Missed Cleavages
	AYHAGLGPGTTK	2	3	1	Q8T3E9		1172.61	0	0.307823	0
	TQNCNVDDYAAK	2	3	1	Q8T3E9	C4(Carbamidomethyl)	1398.6	0	0.375484	0
	VYSDTVFADDYEGLLK	2	3	1	Q8T3E9		1834.88	0	0.15523	0
P49180	60S ribosomal protein L35a OS=Caenorhabditis elegans GN=rpl-33 PE=1 SV=3 - [RL35A_CAEEL]	25.81	1	3	3	structural molecule activity	cytoplasm; ribosome	development; metabolic process; regulation of biological process; reproduction	Pf01247	0	0	0	0	0	0	0	0	4.80473e+06	0	124	13.7596	11.2534
	Sequence	# PSMs	# Proteins	# Protein Groups	Protein Group Accessions	Modifications	MH+ [Da]	q-Value	PEP	# Missed Cleavages
	TGHTVATR	2	1	1	P49180		842.451	0	0.152184	0
	ITRPHGNAGAVR	4	1	1	P49180		1248.69	0	0.423003	0
	FHHNIPPSALGK	1	1	1	P49180		1317.71	0	0.14266	0
P52819	60S ribosomal protein L22 OS=Caenorhabditis elegans GN=rpl-22 PE=1 SV=3 - [RL22_CAEEL]	24.62	1	3	3	structural molecule activity	cytoplasm; ribosome	cell organization and biogenesis; development; metabolic process; regulation of biological process; reproduction	Pf01776	0	0	0	0	0	0	0	0	9.22137e+06	0	130	14.9371	9.80322
	Sequence	# PSMs	# Proteins	# Protein Groups	Protein Group Accessions	Modifications	MH+ [Da]	q-Value	PEP	# Missed Cleavages
	IEDLEAFLNEK	2	1	1	P52819		1320.67	0	0.167736	0
	VSVVSEVPFSK	2	1	1	P52819		1177.65	0	0.32159	0
	TGHLAANNVK	1	1	1	P52819		1024.56	0.030254	0.486212	0
P48156	40S ribosomal protein S8 OS=Caenorhabditis elegans GN=rps-8 PE=2 SV=1 - [RS8_CAEEL]	22.12	1	3	3	structural molecule activity	cytoplasm; cytosol; ribosome	cell organization and biogenesis; development; metabolic process; reproduction; transport	Pf01201	0	0	0	0	0	0	0	2.11993e+06	0	0	208	23.7358	10.5503
	Sequence	# PSMs	# Proteins	# Protein Groups	Protein Group Accessions	Modifications	MH+ [Da]	q-Value	PEP	# Missed Cleavages
	LDSGNFSWASEQTTR	2	1	1	P48156		1698.78	0	5.52868e-05	0
	ISSSPGQVGQANGYILEGK	2	1	1	P48156		1904.97	0	0.00485488	0
	GAIISVDAAPFR	1	1	1	P48156		1216.67	0.023737	0.330669	0
Q09596	Probable glutathione S-transferase 5 OS=Caenorhabditis elegans GN=gst-5 PE=1 SV=1 - [GST5_CAEEL]	20.29	1	2	3	catalytic activity; protein binding		cell death; development	Pf00043; Pf02798	0	0	0	0	0	0	0	4.93853e+06	0	0	207	23.2379	7.41553
	Sequence	# PSMs	# Proteins	# Protein Groups	Protein Group Accessions	Modifications	MH+ [Da]	q-Value	PEP	# Missed Cleavages
	WIETRPVTPF	2	2	2	Q09596;P91253		1245.67	0	0.131338	0
	QIFAYAGQQYEDNR	2	1	1	Q09596		1702.79	0	0.0740711	0
	ETCAAPFGQLPFLEVDGK	2	1	1	Q09596	C3(Carbamidomethyl)	1978.96	0	0.15595	0
P48152	40S ribosomal protein S3 OS=Caenorhabditis elegans GN=rps-3 PE=2 SV=1 - [RS3_CAEEL]	17.81	1	3	3	protein binding; RNA binding; structural molecule activity	cytoplasm; ribosome	development; metabolic process; reproduction	Pf00189; Pf07650	0	0	0	0	0	0	0	5.25751e+06	0	0	247	27.2965	9.59814
	Sequence	# PSMs	# Proteins	# Protein Groups	Protein Group Accessions	Modifications	MH+ [Da]	q-Value	PEP	# Missed Cleavages
	ELAEDGYSGVEVR	2	1	1	P48152		1423.67	0	0.0228166	0
	GLCAVAQCESLR	2	1	1	P48152	C3(Carbamidomethyl); C8(Carbamidomethyl)	1363.65	0	0.00634004	0
	NALPDHVQIVEPQEEVLPK	2	1	1	P48152		2155.15	0	0.00926665	0
Q9N5K2	DNA-directed RNA polymerases I, II, and III subunit RPABC1 OS=Caenorhabditis elegans GN=rpb-5 PE=2 SV=1 - [RPAB1_CAEEL]	17.54	1	3	3	catalytic activity; DNA binding	nucleus	development; metabolic process; reproduction	Pf01191; Pf03871; Pf12835	0	0	0	0	0	0	0	2.61459e+06	0	0	211	24.3326	6.41748
	Sequence	# PSMs	# Proteins	# Protein Groups	Protein Group Accessions	Modifications	MH+ [Da]	q-Value	PEP	# Missed Cleavages
	GYLVAQDELDQPLETFK	2	1	1	Q9N5K2		1965.99	0	0.00243497	0
	VQYGDRPSEK	2	1	1	Q9N5K2		1178.58	0	0.01507	0
	IIRPSETAGR	1	1	1	Q9N5K2		1099.62	0.004727	0.131482	0
Q20476	Protein F46G10.1a, confirmed by transcript evidence OS=Caenorhabditis elegans GN=F46G10.1 PE=1 SV=3 - [Q20476_CAEEL]	17.42	1	3	3	protein binding; transporter activity	membrane	transport	Pf02214	0	0	0	0	0	0	0	3.61301e+06	0	0	178	20.3554	8.85107
	Sequence	# PSMs	# Proteins	# Protein Groups	Protein Group Accessions	Modifications	MH+ [Da]	q-Value	PEP	# Missed Cleavages
	SSYFLNFIR	2	1	1	Q20476		1146.6	0	0.0106612	0
	YLIQETLVDIEK	2	1	1	Q20476		1463.8	0	0.0164304	0
	ANTNDIVDIR	2	1	1	Q20476		1130.58	0	0.0251212	0
O44480	60S ribosomal protein L18a OS=Caenorhabditis elegans GN=rpl-20 PE=2 SV=2 - [RL18A_CAEEL]	17.22	1	3	3	structural molecule activity	cytoplasm; ribosome	development; metabolic process; regulation of biological process; reproduction	Pf01775	0	0	0	0	0	0	0	3.26705e+06	3.63746e+06	0	180	20.9461	10.3745
	Sequence	# PSMs	# Proteins	# Protein Groups	Protein Group Accessions	Modifications	MH+ [Da]	q-Value	PEP	# Missed Cleavages
	FWYFVSMLR	3	1	1	O44480	M7(Oxidation)	1264.62	0	0.354687	0
	KIPTEKEPVTPIWK	3	1	1	O44480		1665.96	0	0.31113	2
	TGHHNMYR	1	1	1	O44480	M6(Oxidation)	1031.45	0	0.278359	0
Q20719	Probable NADH dehydrogenase [ubiquinone] flavoprotein 2, mitochondrial OS=Caenorhabditis elegans GN=F53F4.10 PE=1 SV=1 - [NDUV2_CAEEL]	14.23	1	3	3	catalytic activity; metal ion binding; nucleotide binding; protein binding	cytoplasm; membrane; mitochondrion	development; metabolic process; reproduction; transport	Pf01257	0	0	0	0	0	0	0	2.17217e+06	0	0	239	26.2245	7.02002
	Sequence	# PSMs	# Proteins	# Protein Groups	Protein Group Accessions	Modifications	MH+ [Da]	q-Value	PEP	# Missed Cleavages
	AGALIPLLDLAQR	2	1	1	Q20719		1350.82	0	0.00126917	0
	LAAEPFGELTSLK	1	1	1	Q20719		1375.75	0.004727	0.144814	0
	FTSENQER	1	1	1	Q20719		1010.46	0.023737	0.326954	0
O45734	Protein T03E6.7, confirmed by transcript evidence OS=Caenorhabditis elegans GN=cpl-1 PE=2 SV=1 - [O45734_CAEEL]	13.06	1	3	3	catalytic activity; protein binding	cytoplasm; organelle lumen	development; metabolic process; regulation of biological process	Pf00112; Pf08246	0	0	0	0	0	0	5.83107e+06	3.59425e+06	0	0	337	38.0935	6.01123
	Sequence	# PSMs	# Proteins	# Protein Groups	Protein Group Accessions	Modifications	MH+ [Da]	q-Value	PEP	# Missed Cleavages
	TVGADDKGYVDTPEGDEEQLK	2	1	1	O45734		2266.04	0	0.000750409	1
	DNHGVDTEESYPYK	3	1	1	O45734		1653.71	0	0.00704782	0
	NNHCGVATK	2	1	1	O45734	C4(Carbamidomethyl)	1000.47	0.004677	0.067093	0
Q9N3X2	40S ribosomal protein S4 OS=Caenorhabditis elegans GN=rps-4 PE=1 SV=1 - [RS4_CAEEL]	12.74	1	3	3	protein binding; RNA binding; structural molecule activity	cytoplasm; ribosome	development; metabolic process	Pf00900; Pf08071	0	0	0	0	0	0	0	5.71635e+06	0	0	259	29.0258	10.4624
	Sequence	# PSMs	# Proteins	# Protein Groups	Protein Group Accessions	Modifications	MH+ [Da]	q-Value	PEP	# Missed Cleavages
	FEPGNLAYVTGGR	2	1	1	Q9N3X2		1380.69	0	0.00111916	0
	DSAGHSFATR	2	1	1	Q9N3X2		1048.48	0	0.122735	0
	ESLPLSLFLR	2	1	1	Q9N3X2		1174.69	0	0.213293	0
Q93167	Protein C01G10.7, confirmed by transcript evidence OS=Caenorhabditis elegans GN=C01G10.7 PE=2 SV=1 - [Q93167_CAEEL]	11.42	1	3	3	catalytic activity; metal ion binding	cytoplasm	metabolic process	Pf03328	0	0	0	0	0	0	1.71177e+06	0	0	0	324	36.3109	6.94678
	Sequence	# PSMs	# Proteins	# Protein Groups	Protein Group Accessions	Modifications	MH+ [Da]	q-Value	PEP	# Missed Cleavages
	VNSVSSGLLEDDIIAVSK	2	1	1	Q93167		1845.98	0	0.00216457	0
	LVIWIESAR	2	1	1	Q93167		1086.63	0	0.00393633	0
	IVSSTLNLHK	2	1	1	Q93167		1111.65	0.001977	0.0886798	0
Q22100	3-ketoacyl-coa thiolase protein 1 OS=Caenorhabditis elegans GN=kat-1 PE=2 SV=2 - [Q22100_CAEEL]	11.3	2	3	3	catalytic activity	cytoplasm; mitochondrion	development; metabolic process; regulation of biological process; reproduction	Pf00108; Pf00109; Pf02803	0	0	0	0	0	0	4.57564e+06	1.03828e+06	0	0	407	42.416	8.63135
	Sequence	# PSMs	# Proteins	# Protein Groups	Protein Group Accessions	Modifications	MH+ [Da]	q-Value	PEP	# Missed Cleavages
	GVTIVDKDEEFTK	4	1	1	Q22100		1480.76	0	0.011618	1
	GEIPYGGFQVIDGIVK	4	1	1	Q22100		1691.9	0	2.46639e-07	0
	SSLSSVTAPELASVAIK	1	2	1	Q22100		1659.92	0.007436	0.131978	0
Q20636	Guanine nucleotide-binding protein subunit beta-2 OS=Caenorhabditis elegans GN=gpb-2 PE=1 SV=2 - [GBB2_CAEEL]	11.24	1	3	3	protein binding; signal transducer activity		regulation of biological process; reproduction; response to stimulus	Pf00400	0	0	0	0	0	0	3.71085e+06	0	0	0	356	39.4282	6.02393
	Sequence	# PSMs	# Proteins	# Protein Groups	Protein Group Accessions	Modifications	MH+ [Da]	q-Value	PEP	# Missed Cleavages
	HSVLYGHENR	2	1	1	Q20636		1211.59	0	0.0135802	0
	VIVWDGFTTNK	2	1	1	Q20636		1279.67	0	0.00226334	0
	SGQCVQSFEGHEADINTVR	4	1	1	Q20636	C4(Carbamidomethyl)	2133.96	0	0.0260276	0
O76577	26S proteasome non-ATPase regulatory subunit 14 OS=Caenorhabditis elegans GN=rpn-11 PE=1 SV=1 - [PSDE_CAEEL]	11.22	2	3	3	catalytic activity; metal ion binding; protein binding	proteasome	development	Pf01398	0	0	0	0	0	0	4.69818e+06	0	0	0	312	34.5735	6.80029
	Sequence	# PSMs	# Proteins	# Protein Groups	Protein Group Accessions	Modifications	MH+ [Da]	q-Value	PEP	# Missed Cleavages
	TINPQSMALNQEPR	4	1	1	O76577	M7(Oxidation)	1614.79	0	0.0152685	0
	AVAVVVDPIQSVK	2	2	1	O76577		1324.79	0	0.00058111	0
	HIADEVSK	2	1	1	O76577		898.464	0.004677	0.0415099	0
Q10454-2	Isoform b of Probable arginine kinase F46H5.3 OS=Caenorhabditis elegans GN=F46H5.3 - [KARG1_CAEEL]	11.14	2	3	3	catalytic activity			Pf00217; Pf02807	0	0	0	0	0	0	2.20536e+06	0	0	0	359	39.9655	6.62451
	Sequence	# PSMs	# Proteins	# Protein Groups	Protein Group Accessions	Modifications	MH+ [Da]	q-Value	PEP	# Missed Cleavages
	IISMQEGGNVGQVLER	2	2	1	Q10454-2	M4(Oxidation)	1745.89	0	0.00314867	0
	AIFDNITDPELAGK	1	2	1	Q10454-2		1503.77	0.004677	0.0339246	0
	LGLTEFEAVK	1	2	1	Q10454-2		1106.61	0.036016	0.324586	0
Q9XXU9	V-type proton ATPase subunit C OS=Caenorhabditis elegans GN=vha-11 PE=2 SV=1 - [VATC_CAEEL]	10.94	2	3	3	catalytic activity; nucleotide binding; transporter activity	cytoplasm; membrane; vacuole	development; metabolic process; regulation of biological process; reproduction; transport	Pf03223	0	0	0	0	0	0	1.59305e+06	0	0	0	384	43.432	8.03076
	Sequence	# PSMs	# Proteins	# Protein Groups	Protein Group Accessions	Modifications	MH+ [Da]	q-Value	PEP	# Missed Cleavages
	LDTSAEAVIR	2	2	1	Q9XXU9		1074.58	0	0.00566478	0
	YGLPVNFQAAVIEPAK	2	1	1	Q9XXU9		1716.94	0	0.0102296	0
	VGTLDQLVGLSDDLSK	2	2	1	Q9XXU9		1659.88	0	0.0265181	0
P04970	Glyceraldehyde-3-phosphate dehydrogenase 1 OS=Caenorhabditis elegans GN=gpd-1 PE=1 SV=1 - [G3P1_CAEEL]	10.26	2	2	3	catalytic activity; nucleotide binding; protein binding	cytoplasm	development; metabolic process; regulation of biological process; reproduction	Pf00044; Pf02800	0	0	0	0	0	0	9.21098e+06	0	1.34933e+06	0	341	36.3597	7.88428
	Sequence	# PSMs	# Proteins	# Protein Groups	Protein Group Accessions	Modifications	MH+ [Da]	q-Value	PEP	# Missed Cleavages
	GAGQNIIPASTGAAK	2	4	2	P04970;P17329		1355.73	0	0.0268222	0
	YDSTHGQFK	2	2	1	P04970		1082.49	0	0.390059	0
	DPAAIAWGSVK	2	2	1	P04970		1114.59	0.008821	0.204525	0
P47209	T-complex protein 1 subunit epsilon OS=Caenorhabditis elegans GN=cct-5 PE=1 SV=1 - [TCPE_CAEEL]	10.15	1	3	3	nucleotide binding; protein binding	cytoplasm	cell organization and biogenesis; development; metabolic process; regulation of biological process; reproduction; transport	Pf00118	0	0	0	0	5.98347e+06	0	0	0	0	0	542	59.369	5.59229
	Sequence	# PSMs	# Proteins	# Protein Groups	Protein Group Accessions	Modifications	MH+ [Da]	q-Value	PEP	# Missed Cleavages
	SQDHEIGDGTTGVVVLAGALLEEAEK	2	1	1	P47209		2638.32	0	0.121463	0
	LVETAQTSLGSK	2	1	1	P47209		1233.67	0	0.105997	0
	ALETLDSISDKFPVENR	2	1	1	P47209		1933.99	0	0.144091	1
Q23232	tRNA (guanine-N(7)-)-methyltransferase subunit wdr-4 OS=Caenorhabditis elegans GN=Y102E9.2 PE=2 SV=1 - [WDR4_CAEEL]	10.05	2	3	3	protein binding	nucleus	metabolic process		0	0	0	0	0	0	2.07316e+06	0	0	0	388	43.6116	6.03662
	Sequence	# PSMs	# Proteins	# Protein Groups	Protein Group Accessions	Modifications	MH+ [Da]	q-Value	PEP	# Missed Cleavages
	TLAVQDNDSLWSSGGDK	2	2	1	Q23232		1792.84	0	0.00827195	0
	TLDLSQFDAPIR	2	2	1	Q23232		1375.72	0.004677	0.0699085	0
	VFIASGDLIR	1	2	1	Q23232		1090.63	0.004677	0.076354	0
Q22253	Protein T06D8.8, confirmed by transcript evidence OS=Caenorhabditis elegans GN=rpn-9 PE=1 SV=1 - [Q22253_CAEEL]	9.82	1	3	3	protein binding	proteasome	development; regulation of biological process; reproduction	Pf01399	0	0	0	0	0	1.05247e+06	5.0385e+06	0	0	0	387	44.1321	6.75635
	Sequence	# PSMs	# Proteins	# Protein Groups	Protein Group Accessions	Modifications	MH+ [Da]	q-Value	PEP	# Missed Cleavages
	YLGVEDANNLTTEQK	3	1	1	Q22253		1694.83	0	0.0809296	0
	LAAANGPLADDWK	2	1	1	Q22253		1341.68	0	0.00641797	0
	EVGDFAGYYR	2	1	1	Q22253		1176.53	0.001977	0.0611214	0
Q17820	SUMO-activating enzyme subunit aos-1 OS=Caenorhabditis elegans GN=aos-1 PE=2 SV=1 - [SAE1_CAEEL]	8.75	1	3	3	catalytic activity		development; metabolic process; regulation of biological process; reproduction	Pf00899	0	0	0	0	0	0	2.28796e+06	0	0	0	343	38.7135	5.38916
	Sequence	# PSMs	# Proteins	# Protein Groups	Protein Group Accessions	Modifications	MH+ [Da]	q-Value	PEP	# Missed Cleavages
	LTGVTENDIEK	2	1	1	Q17820		1218.62	0	9.57548e-05	0
	LFIVEEDVLSK	4	1	1	Q17820		1291.72	0.001913	0.0149165	0
	QLGAEVAK	1	1	1	Q17820		815.463	0.035148	0.225054	0
Q18040	Probable ornithine aminotransferase, mitochondrial OS=Caenorhabditis elegans GN=C16A3.10 PE=2 SV=3 - [OAT_CAEEL]	8.53	3	3	3	catalytic activity	cytoplasm; mitochondrion; organelle lumen	metabolic process	Pf00155; Pf00202	0	0	0	0	0	685843	1.47559e+06	0	0	0	422	46.4241	8.47021
	Sequence	# PSMs	# Proteins	# Protein Groups	Protein Group Accessions	Modifications	MH+ [Da]	q-Value	PEP	# Missed Cleavages
	VVQEQASTLTLTSR	8	2	1	Q18040		1532.83	0	0.00760807	0
	VAIAALEILQEEK	2	2	1	Q18040		1426.82	0	0.00437157	0
	FGPFVPGFK	2	3	1	Q18040		995.537	0.008821	0.218102	0
P48727	Serine/threonine-protein phosphatase PP1-beta OS=Caenorhabditis elegans GN=gsp-2 PE=2 SV=1 - [GLC7B_CAEEL]	8.41	5	3	3	catalytic activity; metal ion binding	chromosome; cytoplasm; membrane; nucleus	cell division; cell organization and biogenesis; development; reproduction; response to stimulus	Pf00149	0	0	0	0	0	0	2.49322e+06	0	0	0	333	37.767	6.75635
	Sequence	# PSMs	# Proteins	# Protein Groups	Protein Group Accessions	Modifications	MH+ [Da]	q-Value	PEP	# Missed Cleavages
	LNLDNIISR	2	1	1	P48727		1057.6	0	0.000325548	0
	IYGFYDECK	1	3	1	P48727	C8(Carbamidomethyl)	1194.52	0	0.00648482	0
	GNHECASINR	2	4	1	P48727	C5(Carbamidomethyl)	1157.51	0.001913	0.0241956	0
Q8MYQ9	Chaperonin containing tcp-1 protein 6, isoform b, partially confirmed by transcript evidence OS=Caenorhabditis elegans GN=cct-6 PE=2 SV=1 - [Q8MYQ9_CAEEL]	8.16	2	3	3	nucleotide binding; protein binding	cytoplasm	development; metabolic process; reproduction	Pf00118	0	0	0	0	9.74341e+06	0	0	0	0	0	429	47.6407	6.72705
	Sequence	# PSMs	# Proteins	# Protein Groups	Protein Group Accessions	Modifications	MH+ [Da]	q-Value	PEP	# Missed Cleavages
	QAESLVLEGLHPR	4	2	1	Q8MYQ9		1448.79	0	0.102243	0
	IVTEGFEWANTK	2	2	1	Q8MYQ9		1394.7	0	0.0267544	0
	TEVNSGLFYK	1	2	1	Q8MYQ9		1157.59	0.004284	0.254037	0
O44995	Putative uncharacterized protein OS=Caenorhabditis elegans GN=K12C11.1 PE=2 SV=2 - [O44995_CAEEL]	7.03	1	3	3	catalytic activity; metal ion binding		cell differentiation; metabolic process; reproduction	Pf00557; Pf05195	0	0	0	0	7.17131e+06	0	0	0	0	0	498	55.646	6.23975
	Sequence	# PSMs	# Proteins	# Protein Groups	Protein Group Accessions	Modifications	MH+ [Da]	q-Value	PEP	# Missed Cleavages
	AENTDSGDVLAEPK	2	1	1	O44995		1445.68	0	0.00119395	0
	VPVDLFTENR	2	1	1	O44995		1189.62	0	0.0896218	0
	YAVDEVVFNDK	1	1	1	O44995		1298.63	0.019903	0.138054	0
P91182	Putative uncharacterized protein C50F2.8 OS=Caenorhabditis elegans GN=C50F2.8 PE=2 SV=2 - [P91182_CAEEL]	6.89	1	3	3	protein binding			Pf00625	0	0	0	0	0	0	1.7316e+06	0	0	0	479	54.1738	6.72705
	Sequence	# PSMs	# Proteins	# Protein Groups	Protein Group Accessions	Modifications	MH+ [Da]	q-Value	PEP	# Missed Cleavages
	TQGQLQSICDESAK	2	1	1	P91182	C9(Carbamidomethyl)	1564.73	0.004677	0.0661016	0
	HGGQLVVTK	2	1	1	P91182		938.543	0.004677	0.0654284	0
	AQRPGEVEGR	2	1	1	P91182		1098.57	0.005361	0.148143	0
Q9N4J8	Putative uncharacterized protein OS=Caenorhabditis elegans GN=cct-3 PE=2 SV=3 - [Q9N4J8_CAEEL]	6.08	2	3	3	nucleotide binding; protein binding	cytoplasm	cell organization and biogenesis; development; metabolic process; reproduction	Pf00118	0	0	0	0	6.48768e+06	0	0	2.87972e+06	0	0	543	60.4187	7.85498
	Sequence	# PSMs	# Proteins	# Protein Groups	Protein Group Accessions	Modifications	MH+ [Da]	q-Value	PEP	# Missed Cleavages
	LEIWDPLAVR	2	2	1	Q9N4J8		1211.68	0	0.000727462	0
	GAGQQPIIVLSQGTK	3	1	1	Q9N4J8		1496.85	0	0.189544	0
	DVINEVER	1	1	1	Q9N4J8		973.497	0	0.00799444	0
Q8T8N8	Putative uncharacterized protein OS=Caenorhabditis elegans GN=T08B2.7 PE=2 SV=1 - [Q8T8N8_CAEEL]	5.31	3	3	3	catalytic activity	cytoplasm; mitochondrion; organelle lumen	cell organization and biogenesis; development; metabolic process; transport	Pf00378; Pf00725; Pf02737	0	0	0	653687	0	0	0	0	0	0	697	75.5715	9.5542
	Sequence	# PSMs	# Proteins	# Protein Groups	Protein Group Accessions	Modifications	MH+ [Da]	q-Value	PEP	# Missed Cleavages
	TVLLDANPAGVER	2	3	1	Q8T8N8		1354.74	0	0.00703256	0
	AEGTATATETLSR	2	3	1	Q8T8N8		1307.65	0	0.000322388	0
	DIAAASSRPDK	1	3	1	Q8T8N8		1130.58	0.029354	0.215528	0
Q19842	Propionyl-CoA carboxylase alpha chain, mitochondrial OS=Caenorhabditis elegans GN=pcca-1 PE=1 SV=1 - [PCCA_CAEEL]	5.11	1	3	3	catalytic activity; metal ion binding; nucleotide binding	cytoplasm; mitochondrion; organelle lumen	metabolic process	Pf00289; Pf00364; Pf02222; Pf02785; Pf02786; Pf07478	0	0	0	2.0816e+06	0	0	0	0	0	0	724	79.712	7.73779
	Sequence	# PSMs	# Proteins	# Protein Groups	Protein Group Accessions	Modifications	MH+ [Da]	q-Value	PEP	# Missed Cleavages
	QEAASSFGDDR	2	1	1	Q19842		1182.5	0	0.0125331	0
	TVAVHSDVDSNSLHVK	2	1	1	Q19842		1707.87	0	1.35354e-05	0
	MGEQAVQLAK	2	1	1	Q19842	M1(Oxidation)	1090.56	0	0.00142962	0
O62431	Probable glutaminyl-tRNA synthetase OS=Caenorhabditis elegans GN=ers-1 PE=3 SV=1 - [SYQ_CAEEL]	4.96	3	3	3	catalytic activity; nucleotide binding	cytoplasm	development; metabolic process; regulation of biological process	Pf00749; Pf03950; Pf04557; Pf04558	0	0	0	0	6.69669e+06	0	0	0	0	0	786	88.2069	7.69385
	Sequence	# PSMs	# Proteins	# Protein Groups	Protein Group Accessions	Modifications	MH+ [Da]	q-Value	PEP	# Missed Cleavages
	DSTSSTLVFNR	2	3	1	O62431		1226.6	0	0.0735306	0
	DYLNIHAPR	2	3	1	O62431		1098.57	0	0.000330286	0
	EASPEEFADGAETMDELLR	2	1	1	O62431	M14(Oxidation)	2125.93	0	0.000544469	0
Q9U2Z1	Protein Y113G7A.3, confirmed by transcript evidence OS=Caenorhabditis elegans GN=sec-23 PE=2 SV=2 - [Q9U2Z1_CAEEL]	4.75	1	3	3	metal ion binding; protein binding	cytoplasm; membrane	cell organization and biogenesis; development; regulation of biological process; reproduction; transport	Pf00626; Pf04810; Pf04811; Pf04815; Pf08033	0	0	0	0	0	0	0	3.8571e+06	0	0	821	89.6188	7.21045
	Sequence	# PSMs	# Proteins	# Protein Groups	Protein Group Accessions	Modifications	MH+ [Da]	q-Value	PEP	# Missed Cleavages
	MVQLHELNTQGISR	4	1	1	Q9U2Z1	M1(Oxidation)	1641.84	0	0.000159629	0
	AILNPLCAVDYR	2	1	1	Q9U2Z1	C7(Carbamidomethyl)	1404.73	0	0.0140231	0
	LVVPLTCFFTPLK	2	1	1	Q9U2Z1	C7(Carbamidomethyl)	1534.88	0	0.107531	0
P91350	Nuclear pore complex protein protein 6, isoform a OS=Caenorhabditis elegans GN=npp-6 PE=2 SV=1 - [P91350_CAEEL]	2.24	1	3	3			cell organization and biogenesis; cellular component movement; development; reproduction; transport	Pf11715	0	0	0	0	0	0	3.70964e+06	0	0	0	1562	175.964	5.5542
	Sequence	# PSMs	# Proteins	# Protein Groups	Protein Group Accessions	Modifications	MH+ [Da]	q-Value	PEP	# Missed Cleavages
	SPEDQVVAAEVANLR	2	1	1	P91350		1597.82	0	0.000152544	0
	GSTEAFLSFK	2	1	1	P91350		1086.55	0.001913	0.0232679	0
	VGLLSSDQFK	2	1	1	P91350		1093.59	0.008821	0.212906	0
P12844	Myosin-3 OS=Caenorhabditis elegans GN=myo-3 PE=2 SV=1 - [MYO3_CAEEL]	1.88	1	1	3	catalytic activity; motor activity; nucleotide binding; protein binding; transporter activity	chromosome; cytoplasm; cytoskeleton; membrane; nucleus	cell organization and biogenesis; development; regulation of biological process; reproduction; response to stimulus; transport	Pf00038; Pf00063; Pf00769; Pf01496; Pf01576; Pf02463; Pf02736; Pf03148; Pf04156; Pf05483; Pf05557; Pf05622; Pf07888; Pf09726; Pf10174; Pf10481; Pf12128	1.75226e+06	4.53919e+06	0	0	0	0	0	0	0	0	1969	225.371	5.65576
	Sequence	# PSMs	# Proteins	# Protein Groups	Protein Group Accessions	Modifications	MH+ [Da]	q-Value	PEP	# Missed Cleavages
	IQEKEEEFENTR	4	4	3	P02566;P02567;P12844		1551.73	0	0.000921409	1
	DLTDQLGEGGR	2	2	2	P02566;P12844		1160.56	0	0.0482527	0
	VQELTDTNEGLFAK	2	1	1	P12844		1564.79	0	0.222198	0
Q23642	Protein ZK856.7, confirmed by transcript evidence OS=Caenorhabditis elegans GN=ZK856.7 PE=2 SV=1 - [Q23642_CAEEL]	21.49	1	2	2		membrane			0	0	0	0	0	0	0	0	1.74806e+07	0	121	13.3941	9.0708
	Sequence	# PSMs	# Proteins	# Protein Groups	Protein Group Accessions	Modifications	MH+ [Da]	q-Value	PEP	# Missed Cleavages
	VTLDGIGR	2	1	1	Q23642		830.475	0	0.239826	0
	DWEITTWDDAGKPVATVK	2	1	1	Q23642		2032.01	0	0.309391	0
Q7JNM1	Rab10-like (Fragment) OS=Caenorhabditis elegans PE=2 SV=1 - [Q7JNM1_CAEEL]	18.55	14	2	2	nucleotide binding	cytoplasm; nucleus	regulation of biological process; transport	Pf00025; Pf00071; Pf04670; Pf08477	0	0	0	0	0	0	0	5.06996e+06	0	0	124	14.2004	9.01221
	Sequence	# PSMs	# Proteins	# Protein Groups	Protein Group Accessions	Modifications	MH+ [Da]	q-Value	PEP	# Missed Cleavages
	LQIWDTAGQER	2	14	1	Q7JNM1		1316.66	0	0.0105183	0
	NIDEHASEDVVK	1	2	1	Q7JNM1		1355.65	0	0.258411	0
Q9XVE9	Protein C04F12.4, confirmed by transcript evidence OS=Caenorhabditis elegans GN=rpl-14 PE=2 SV=1 - [Q9XVE9_CAEEL]	17.78	1	2	2	structural molecule activity	cytoplasm; ribosome	development; metabolic process; regulation of biological process; reproduction	Pf01929	0	0	0	0	0	0	0	0	1.07162e+07	0	135	15.3427	11.2681
	Sequence	# PSMs	# Proteins	# Protein Groups	Protein Group Accessions	Modifications	MH+ [Da]	q-Value	PEP	# Missed Cleavages
	VQIDGPSSDVTR	2	1	1	Q9XVE9		1273.64	0	0.0797918	0
	LAAIVNVIDGNR	2	1	1	Q9XVE9		1254.72	0	0.158841	0
P48150	40S ribosomal protein S14 OS=Caenorhabditis elegans GN=rps-14 PE=2 SV=1 - [RS14_CAEEL]	17.11	1	2	2	structural molecule activity	cytoplasm; ribosome	development; metabolic process; regulation of biological process; reproduction	Pf00411	0	0	0	0	0	0	0	0	2.84536e+06	0	152	16.2387	10.4038
	Sequence	# PSMs	# Proteins	# Protein Groups	Protein Group Accessions	Modifications	MH+ [Da]	q-Value	PEP	# Missed Cleavages
	TPGPGAQSALR	2	1	1	P48150		1054.57	0	0.279834	0
	AKEEQAVVSLGPQAK	2	1	1	P48150		1554.85	0	0.304805	1
O45517	Protein F44G3.6, confirmed by transcript evidence OS=Caenorhabditis elegans GN=skr-3 PE=2 SV=1 - [O45517_CAEEL]	16.77	1	2	2	protein binding		defense response; metabolic process; response to stimulus	Pf01466; Pf03931	0	0	0	0	0	0	0	2.41061e+06	0	0	167	18.9674	4.70361
	Sequence	# PSMs	# Proteins	# Protein Groups	Protein Group Accessions	Modifications	MH+ [Da]	q-Value	PEP	# Missed Cleavages
	GLLDVTTQNVANMMK	2	1	1	O45517	M13(Oxidation); M14(Oxidation)	1666.82	0	0.00254192	0
	LTSSDDKTFTVSR	2	1	1	O45517		1456.73	0	0.0256595	1
P90860	Protein F36A2.7, confirmed by transcript evidence OS=Caenorhabditis elegans GN=F36A2.7 PE=2 SV=1 - [P90860_CAEEL]	16.77	1	2	2		membrane	development; regulation of biological process		0	0	0	0	0	0	0	0	1.90644e+06	0	167	19.5272	9.62744
	Sequence	# PSMs	# Proteins	# Protein Groups	Protein Group Accessions	Modifications	MH+ [Da]	q-Value	PEP	# Missed Cleavages
	KPTLVFDPTGVTHQR	2	1	1	P90860		1695.92	0	0.11212	0
	YSNPAKPGDTAAR	1	1	1	P90860		1347.67	0.030254	0.477734	0
O16305	Calmodulin OS=Caenorhabditis elegans GN=cmd-1 PE=1 SV=3 - [CALM_CAEEL]	16.11	2	2	2	metal ion binding; protein binding		cell death; cell organization and biogenesis; cellular component movement; development; regulation of biological process; reproduction; transport	Pf00036; Pf08726; Pf12763	0	0	0	2.79266e+06	0	0	2.59721e+06	0	0	1.50618e+07	149	16.8138	4.22119
	Sequence	# PSMs	# Proteins	# Protein Groups	Protein Group Accessions	Modifications	MH+ [Da]	q-Value	PEP	# Missed Cleavages
	ADQLTEEQIAEFK	3	1	1	O16305		1521.75	0	1	0
	LTDEEVDEMIR	2	2	1	O16305		1349.63	0	0.0945011	0
A8WIR1	Ribosomal protein, small subunit protein 22, isoform b, partially confirmed by transcript evidence OS=Caenorhabditis elegans GN=rps-22 PE=3 SV=1 - [A8WIR1_CAEEL]	15.84	2	2	2	protein binding; structural molecule activity	cytoplasm; ribosome	development; metabolic process; regulation of biological process; reproduction; response to stimulus	Pf00410	0	0	0	0	0	0	0	0	3.62869e+06	0	101	11.5383	9.99365
	Sequence	# PSMs	# Proteins	# Protein Groups	Protein Group Accessions	Modifications	MH+ [Da]	q-Value	PEP	# Missed Cleavages
	YTNTLLPSR	2	2	1	A8WIR1		1064.58	0	0.272794	0
	RKHLGGK	1	2	1	A8WIR1		795.496	0	0.444485	2
Q9TZH6	Putative pterin-4-alpha-carbinolamine dehydratase OS=Caenorhabditis elegans GN=pcbd-1 PE=2 SV=3 - [PHS_CAEEL]	14.79	1	2	2	catalytic activity		cell differentiation; cell organization and biogenesis; metabolic process	Pf01329	0	0	0	0	0	0	0	0	2.70403e+06	0	142	16.2443	9.23193
	Sequence	# PSMs	# Proteins	# Protein Groups	Protein Group Accessions	Modifications	MH+ [Da]	q-Value	PEP	# Missed Cleavages
	DFNEAFGFMTR	2	1	1	Q9TZH6		1334.59	0	0.0794711	0
	LATFIESIVK	2	1	1	Q9TZH6		1120.66	0	0.411121	0
P53014	Myosin, essential light chain OS=Caenorhabditis elegans GN=mlc-3 PE=1 SV=1 - [MLE_CAEEL]	14.38	2	2	2	metal ion binding	cytoskeleton	regulation of biological process; reproduction; response to stimulus		0	0	0	0	0	0	0	0	3.25758e+06	0	153	17.1337	4.70361
	Sequence	# PSMs	# Proteins	# Protein Groups	Protein Group Accessions	Modifications	MH+ [Da]	q-Value	PEP	# Missed Cleavages
	VFDKEETGK	2	1	1	P53014		1052.53	0	0.193321	1
	AAGLKPTQAMVTK	1	2	1	P53014		1315.74	0	0.436249	0
Q9XWK2	Protein Y54E5A.5, confirmed by transcript evidence OS=Caenorhabditis elegans GN=Y54E5A.5 PE=2 SV=1 - [Q9XWK2_CAEEL]	14.38	1	2	2			development; regulation of biological process; reproduction	Pf04669	0	0	0	0	0	0	0	0	1411655	0	153	17.4256	5.40186
	Sequence	# PSMs	# Proteins	# Protein Groups	Protein Group Accessions	Modifications	MH+ [Da]	q-Value	PEP	# Missed Cleavages
	AYSPENTVVVPR	1	1	1	Q9XWK2		1331.7	0	0.442064	0
	IIYLAIEMAR	2	1	1	Q9XWK2	M8(Oxidation)	1208.67	0	0.306201	0
O01987	Protein Y48E1B.10, confirmed by transcript evidence OS=Caenorhabditis elegans GN=gst-20 PE=2 SV=2 - [O01987_CAEEL]	13.53	1	2	2	protein binding			Pf02798	0	0	0	0	0	0	0	3.11643e+06	0	0	207	23.7722	6.59521
	Sequence	# PSMs	# Proteins	# Protein Groups	Protein Group Accessions	Modifications	MH+ [Da]	q-Value	PEP	# Missed Cleavages
	TDEEAALADALIDQFK	2	1	1	O01987		1749.86	0	0.000346026	0
	IEHADWPAQKPK	2	1	1	O01987		1419.74	0	0.0151291	0
Q07750-1	Isoform a of Actin-depolymerizing factor 1, isoforms a/b OS=Caenorhabditis elegans GN=unc-60 - [ADF1_CAEEL]	13.33	2	2	2	protein binding	cytoplasm; cytoskeleton	cell differentiation; cell organization and biogenesis; development; regulation of biological process; reproduction	Pf00241	0	0	0	0	0	0	0	1.86475e+06	5.26162e+06	0	165	18.3551	5.69385
	Sequence	# PSMs	# Proteins	# Protein Groups	Protein Group Accessions	Modifications	MH+ [Da]	q-Value	PEP	# Missed Cleavages
	TDNLTDCR	3	2	1	Q07750-1	C7(Carbamidomethyl)	994.428	0	0.233136	0
	IIFLQICPDGASIK	1	2	1	Q07750-1	C7(Carbamidomethyl)	1574.86	0.023737	0.330187	0
O62305-13	Isoform n of Calcium/calmodulin-dependent protein kinase type II OS=Caenorhabditis elegans GN=unc-43 - [KCC2D_CAEEL]	13.02	11	2	2	catalytic activity; nucleotide binding; protein binding		cell communication; cell organization and biogenesis; defense response; metabolic process; regulation of biological process; reproduction; response to stimulus	Pf08332	0	0	0	0	0	0	0	1.47465e+06	0	0	215	23.9257	7.44482
	Sequence	# PSMs	# Proteins	# Protein Groups	Protein Group Accessions	Modifications	MH+ [Da]	q-Value	PEP	# Missed Cleavages
	SSSTNLSAQK	2	11	1	O62305-13		1022.51	0.002506	0.0380376	0
	ADGATGIVSSSNSSTASK	2	11	1	O62305-13		1639.78	0.033532	0.341824	0
Q19162	Ribosomal protein, large subunit protein 11.2 OS=Caenorhabditis elegans GN=rpl-11.2 PE=2 SV=1 - [Q19162_CAEEL]	11.22	2	2	2	structural molecule activity	cytoplasm; ribosome	development; metabolic process; regulation of biological process; reproduction	Pf00281; Pf00673	0	0	0	0	0	0	0	9.00085e+06	5.0428e+06	0	196	22.7622	10.0229
	Sequence	# PSMs	# Proteins	# Protein Groups	Protein Group Accessions	Modifications	MH+ [Da]	q-Value	PEP	# Missed Cleavages
	VLEQLTGQTPVFSK	4	2	1	Q19162		1546.85	0	0.00177398	0
	IAVHCTVR	2	2	1	Q19162	C5(Carbamidomethyl)	955.516	0	0.179198	0
Q23307	Uncharacterized protein ZC412.3 OS=Caenorhabditis elegans GN=ZC412.3 PE=1 SV=1 - [YHB8_CAEEL]	10.8	1	2	2		extracellular			0	0	0	0	0	0	9.12263e+06	0	0	0	250	26.745	6.53662
	Sequence	# PSMs	# Proteins	# Protein Groups	Protein Group Accessions	Modifications	MH+ [Da]	q-Value	PEP	# Missed Cleavages
	FEACVGQDGSVIPAGETGK	2	1	1	Q23307	C4(Carbamidomethyl)	1921.9	0	0.00119608	0
	DGSNYSFK	2	1	1	Q23307		917.402	0.003689	0.124992	0
F3Y5P7	Protein C24F3.4c, confirmed by transcript evidence OS=Caenorhabditis elegans GN=qns-1 PE=4 SV=1 - [F3Y5P7_CAEEL]	10.75	3	2	2	catalytic activity; nucleotide binding	membrane	metabolic process	Pf02540	0	0	0	1.9441e+06	0	0	0	0	0	0	279	31.538	7.15186
	Sequence	# PSMs	# Proteins	# Protein Groups	Protein Group Accessions	Modifications	MH+ [Da]	q-Value	PEP	# Missed Cleavages
	ETMALQNIQAR	2	3	1	F3Y5P7	M3(Oxidation)	1290.65	0	0.000242276	0
	ATVSTPAIHAENYSPDDHR	2	3	1	F3Y5P7		2080.97	0.006004	0.0505131	0
Q93572	60S acidic ribosomal protein P0 OS=Caenorhabditis elegans GN=rpa-0 PE=1 SV=3 - [RLA0_CAEEL]	10.26	1	2	2	protein binding; structural molecule activity	cytoplasm; ribosome	development; metabolic process; reproduction	Pf00428; Pf00466	0	0	0	0	0	0	2.34979e+06	0	0	0	312	33.7525	6.7124
	Sequence	# PSMs	# Proteins	# Protein Groups	Protein Group Accessions	Modifications	MH+ [Da]	q-Value	PEP	# Missed Cleavages
	FAAAAPAAAAAPAAAAPAAK	2	1	1	Q93572		1650.9	0	0.00142768	0
	TSFFQALQIPTK	2	1	1	Q93572		1380.76	0	6.07496e-06	0
Q94230	Pur alpha like protein protein 1, confirmed by transcript evidence OS=Caenorhabditis elegans GN=plp-1 PE=2 SV=1 - [Q94230_CAEEL]	10.18	2	2	2		cytoplasm; nucleus	development	Pf04845	0	0	0	0	0	0	0	3.20599e+06	0	0	226	25.4993	9.26123
	Sequence	# PSMs	# Proteins	# Protein Groups	Protein Group Accessions	Modifications	MH+ [Da]	q-Value	PEP	# Missed Cleavages
	SETLNVDGR	2	1	1	Q94230		990.487	0	0.18913	0
	FGEGHEQENTNTPK	2	2	1	Q94230		1587.71	0	0.0223538	0
P48154	40S ribosomal protein S3a OS=Caenorhabditis elegans GN=rps-1 PE=2 SV=2 - [RS3A_CAEEL]	10.12	1	2	2	protein binding; structural molecule activity	cytoplasm; ribosome	development; metabolic process; reproduction	Pf01015	0	0	0	0	0	0	0	3.78367e+06	0	0	257	28.9424	9.59814
	Sequence	# PSMs	# Proteins	# Protein Groups	Protein Group Accessions	Modifications	MH+ [Da]	q-Value	PEP	# Missed Cleavages
	LHDLHGDSITVGADGEK	3	1	1	P48154		1763.86	0	0.00405649	0
	LIAEDVQGK	2	1	1	P48154		972.538	0.002506	0.0495824	0
O01802	60S ribosomal protein L7 OS=Caenorhabditis elegans GN=rpl-7 PE=1 SV=1 - [RL7_CAEEL]	9.84	1	2	2	catalytic activity; protein binding; RNA binding; structural molecule activity; transcription regulator activity	cytoplasm; ribosome	development; metabolic process; regulation of biological process; reproduction	Pf00327; Pf08079	0	0	0	0	0	0	0	3.19547e+06	2.01982e+06	0	244	28.1143	10.1548
	Sequence	# PSMs	# Proteins	# Protein Groups	Protein Group Accessions	Modifications	MH+ [Da]	q-Value	PEP	# Missed Cleavages
	EATNFLWPFK	2	1	1	O01802		1252.64	0	0.264335	0
	IIEPYVAWGYPNNK	2	1	1	O01802		1663.85	0	0.074906	0
Q966C6-2	Isoform c of 60S ribosomal protein L7a OS=Caenorhabditis elegans GN=rpl-7A - [RL7A_CAEEL]	9.8	2	2	2	protein binding; structural molecule activity	cytoplasm; ribosome	development; metabolic process; reproduction	Pf01248	0	0	0	0	0	0	0	4.29225e+06	0	0	245	27.9216	10.7261
	Sequence	# PSMs	# Proteins	# Protein Groups	Protein Group Accessions	Modifications	MH+ [Da]	q-Value	PEP	# Missed Cleavages
	TTAAVALVDVNPEDK	2	2	1	Q966C6-2		1542.8	0	0.0050735	0
	TALDSQSAR	1	2	1	Q966C6-2		948.477	0.002506	0.0903702	0
Q95Q11	28S ribosomal protein S7, mitochondrial OS=Caenorhabditis elegans GN=Y57G11C.34 PE=3 SV=2 - [RT07_CAEEL]	9.46	1	2	2	RNA binding; structural molecule activity	cytoplasm; cytosol; mitochondrion; ribosome	metabolic process	Pf00177	0	0	0	0	0	0	0	1.31858e+06	0	0	222	25.6392	9.45166
	Sequence	# PSMs	# Proteins	# Protein Groups	Protein Group Accessions	Modifications	MH+ [Da]	q-Value	PEP	# Missed Cleavages
	NVLSALEIIK	2	1	1	Q95Q11		1099.67	0	0.0262614	0
	SIELDPFLVAK	2	1	1	Q95Q11		1231.7	0.002506	0.0735768	0
Q27249	Tropomyosin isoforms c/e OS=Caenorhabditis elegans GN=lev-11 PE=1 SV=1 - [TPM3_CAEEL]	9.38	2	1	2	protein binding	cytoplasm; cytoskeleton	cell organization and biogenesis; development; regulation of biological process; reproduction; response to stimulus	Pf00261; Pf12718	0	0	0	0	0	0	2.61033e+06	0	0	0	256	29.6141	4.75439
	Sequence	# PSMs	# Proteins	# Protein Groups	Protein Group Accessions	Modifications	MH+ [Da]	q-Value	PEP	# Missed Cleavages
	EDSYEEQIR	2	5	2	Q22866;Q27249		1168.51	0	0.00305437	0
	EEAEAAKDEADEVKR	2	2	1	Q27249		1689.8	0	0.00712315	2
Q17533	Putative exosome complex component RRP41 OS=Caenorhabditis elegans GN=exos-4.1 PE=2 SV=2 - [EXOS4_CAEEL]	9.17	1	2	2	catalytic activity; RNA binding	cytoplasm; nucleus; organelle lumen	development; metabolic process; regulation of biological process; reproduction	Pf01138; Pf03725	0	0	0	0	0	0	0	3.36893e+06	0	0	240	26.0483	7.25439
	Sequence	# PSMs	# Proteins	# Protein Groups	Protein Group Accessions	Modifications	MH+ [Da]	q-Value	PEP	# Missed Cleavages
	AFESVILTEAFPR	2	1	1	Q17533		1479.79	0	0.00408625	0
	VTLATICGR	1	1	1	Q17533	C7(Carbamidomethyl)	990.541	0.002506	0.0742136	0
Q17568	Putative uncharacterized protein OS=Caenorhabditis elegans GN=C01G5.5 PE=2 SV=1 - [Q17568_CAEEL]	9.06	1	2	2	catalytic activity		development; metabolic process	Pf00248	0	0	0	0	0	0	816088	0	0	0	287	33.02	6.7417
	Sequence	# PSMs	# Proteins	# Protein Groups	Protein Group Accessions	Modifications	MH+ [Da]	q-Value	PEP	# Missed Cleavages
	GDQLFAAVDEALK	2	1	1	Q17568		1376.71	0	6.14945e-05	0
	NEILFQAFSPLGR	2	1	1	Q17568		1491.8	0	0.0221202	0
Q09545	Succinate dehydrogenase [ubiquinone] iron-sulfur subunit, mitochondrial OS=Caenorhabditis elegans GN=sdhb-1 PE=2 SV=1 - [DHSB_CAEEL]	8.72	1	2	2	catalytic activity; metal ion binding	cytoplasm; membrane; mitochondrion	development; metabolic process; regulation of biological process; reproduction; transport		0	0	0	0	0	0	0	4.33444e+06	0	0	298	32.8693	8.23584
	Sequence	# PSMs	# Proteins	# Protein Groups	Protein Group Accessions	Modifications	MH+ [Da]	q-Value	PEP	# Missed Cleavages
	FNPEAPGAKPTVQK	2	1	1	Q09545		1483.79	0	0.018135	0
	IKNEVDPTLTFR	1	1	1	Q09545		1432.78	0.014441	0.292735	1
P53596	Probable succinyl-CoA ligase [ADP/GDP-forming] subunit alpha, mitochondrial OS=Caenorhabditis elegans GN=C05G5.4 PE=2 SV=1 - [SUCA_CAEEL]	8.7	1	2	2	catalytic activity; nucleotide binding	cytoplasm; mitochondrion	metabolic process	Pf00549; Pf02629	0	0	0	0	0	0	0	1.72174e+06	0	0	322	33.7765	8.99756
	Sequence	# PSMs	# Proteins	# Protein Groups	Protein Group Accessions	Modifications	MH+ [Da]	q-Value	PEP	# Missed Cleavages
	LVGPNCPGIISADQCK	2	1	1	P53596	C6(Carbamidomethyl); C15(Carbamidomethyl)	1728.85	0	0.263402	0
	MGHAGAIISGGK	1	1	1	P53596	M1(Oxidation)	1114.57	0.03716	0.304564	0
P91253	Probable glutathione S-transferase 7 OS=Caenorhabditis elegans GN=gst-7 PE=2 SV=1 - [GST7_CAEEL]	8.25	1	1	2	catalytic activity; protein binding			Pf00043; Pf02798	0	0	0	0	0	0	0	8.59594e+06	0	0	206	23.0708	6.80029
	Sequence	# PSMs	# Proteins	# Protein Groups	Protein Group Accessions	Modifications	MH+ [Da]	q-Value	PEP	# Missed Cleavages
	WLETRPVTPF	2	2	2	Q09596;P91253		1245.67	0	0.131338	0
	VSYFPIR	2	1	1	P91253		881.49	0	0.188335	0
P91128	60S ribosomal protein L13 OS=Caenorhabditis elegans GN=rpl-13 PE=2 SV=1 - [RL13_CAEEL]	8.21	1	2	2	structural molecule activity	cytoplasm; ribosome	development; metabolic process; reproduction	Pf01294	0	0	0	0	0	0	0	2.33831e+06	603446	0	207	23.7381	11.0923
	Sequence	# PSMs	# Proteins	# Protein Groups	Protein Group Accessions	Modifications	MH+ [Da]	q-Value	PEP	# Missed Cleavages
	AAGISQAQAR	2	1	1	P91128		972.524	0	0.174648	0
	QVTDAER	1	1	1	P91128		818.402	0.040094	0.32131	0
O45424	Protein F31D4.1, confirmed by transcript evidence OS=Caenorhabditis elegans GN=exos-7 PE=2 SV=3 - [O45424_CAEEL]	8.01	1	2	2	catalytic activity; RNA binding		cell organization and biogenesis; development; metabolic process; regulation of biological process; transport	Pf01138	0	0	0	0	0	0	1.87899e+06	0	0	0	312	33.8511	4.7417
	Sequence	# PSMs	# Proteins	# Protein Groups	Protein Group Accessions	Modifications	MH+ [Da]	q-Value	PEP	# Missed Cleavages
	DENVQVAMWK	2	1	1	O45424	M8(Oxidation)	1235.58	0	0.00193487	0
	LELESYDAETEKEPK	2	1	1	O45424		1780.85	0	0.00043315	1
Q9U2F0	Protein Y46G5A.19a, confirmed by transcript evidence OS=Caenorhabditis elegans GN=spds-1 PE=1 SV=2 - [Q9U2F0_CAEEL]	7.32	2	2	2	catalytic activity		development; metabolic process; reproduction	Pf01564	0	0	0	0	0	0	1.89028e+06	0	0	0	314	35.0077	5.52881
	Sequence	# PSMs	# Proteins	# Protein Groups	Protein Group Accessions	Modifications	MH+ [Da]	q-Value	PEP	# Missed Cleavages
	VLIIGGGDGGILR	1	2	1	Q9U2F0		1239.74	0.001913	0.0115854	0
	AAFVLPQFVK	1	2	1	Q9U2F0		1119.66	0.003702	0.0268051	0
Q93934	Protein R07H5.8, confirmed by transcript evidence OS=Caenorhabditis elegans GN=R07H5.8 PE=1 SV=1 - [Q93934_CAEEL]	7.31	1	2	2	catalytic activity; protein binding		metabolic process; regulation of biological process; reproduction	Pf00294	0	0	0	0	0	0	2.6833e+06	0	0	0	342	37.4041	5.99854
	Sequence	# PSMs	# Proteins	# Protein Groups	Protein Group Accessions	Modifications	MH+ [Da]	q-Value	PEP	# Missed Cleavages
	VAQWILNAPNR	2	1	1	Q93934		1281.71	0	0.00532405	0
	VEYIPGGAAQNSLR	2	1	1	Q93934		1474.77	0	3.5239e-05	0
Q01630-3	Isoform III of Protein unc-33 OS=Caenorhabditis elegans GN=unc-33 - [UNC33_CAEEL]	7.27	3	2	2	catalytic activity			Pf01979; Pf07969	0	0	0	0	1.27854e+07	0	0	0	0	0	523	55.4755	6.7417
	Sequence	# PSMs	# Proteins	# Protein Groups	Protein Group Accessions	Modifications	MH+ [Da]	q-Value	PEP	# Missed Cleavages
	LGVTGPEGFPQSRPESLEADR	2	3	1	Q01630-3		2242.11	0	0.10879	0
	SAIAGGTGTIVEVVRPR	1	3	1	Q01630-3		1682.96	0.041808	0.305463	0
Q09278	Uncharacterized protein C45G9.5 OS=Caenorhabditis elegans GN=C45G9.5 PE=2 SV=1 - [YQI5_CAEEL]	6.96	1	2	2	protein binding		development; regulation of biological process		0	0	0	0	0	0	4.7833e+06	0	0	0	316	35.9949	5.33838
	Sequence	# PSMs	# Proteins	# Protein Groups	Protein Group Accessions	Modifications	MH+ [Da]	q-Value	PEP	# Missed Cleavages
	MAPFPQVISYK	1	1	1	Q09278	M1(Oxidation)	1296.67	0.006185	0.107675	0
	IIYTSAEFSDR	1	1	1	Q09278		1301.64	0.046911	0.355742	0
Q9NAI5	Protein Y39G8B.1a, confirmed by transcript evidence OS=Caenorhabditis elegans GN=Y39G8B.1 PE=2 SV=1 - [Q9NAI5_CAEEL]	6.96	2	2	2	catalytic activity		metabolic process	Pf00248	0	0	0	0	0	0	0	3.5658e+06	0	0	316	35.192	6.37939
	Sequence	# PSMs	# Proteins	# Protein Groups	Protein Group Accessions	Modifications	MH+ [Da]	q-Value	PEP	# Missed Cleavages
	HIDCAHVYQNQK	2	2	1	Q9NAI5	C4(Carbamidomethyl)	1512.71	0	0.00652361	0
	VWNTFHSEAK	2	2	1	Q9NAI5		1218.59	0.002506	0.0903463	0
Q9Y041	Homogentisate 1,2-dioxygenase OS=Caenorhabditis elegans GN=hgo-1 PE=1 SV=2 - [HGD_CAEEL]	6.86	1	2	2	catalytic activity; metal ion binding; protein binding		cell differentiation; cell organization and biogenesis; metabolic process	Pf04209	0	0	0	0	0	0	1.55374e+06	0	0	0	437	49.2068	6.3667
	Sequence	# PSMs	# Proteins	# Protein Groups	Protein Group Accessions	Modifications	MH+ [Da]	q-Value	PEP	# Missed Cleavages
	VPDALPVGQNSPQK	4	1	1	Q9Y041		1449.77	0	0.00830829	0
	LLVNPQEIAVIPQGIR	3	1	1	Q9Y041		1760.05	0	0.017302	0
A7LPD1	Cysteine protease related protein 6, isoform c OS=Caenorhabditis elegans GN=cpr-6 PE=3 SV=1 - [A7LPD1_CAEEL]	6.78	3	2	2	catalytic activity	cytoplasm; vacuole	metabolic process	Pf00112	0	0	0	0	0	0	2.69584e+06	0	0	0	369	41.1007	5.75732
	Sequence	# PSMs	# Proteins	# Protein Groups	Protein Group Accessions	Modifications	MH+ [Da]	q-Value	PEP	# Missed Cleavages
	GVDECGIESGVVGGIPK	1	3	1	A7LPD1	C5(Carbamidomethyl)	1672.83	0.001913	0.0110531	0
	DDVEAIQK	1	3	1	A7LPD1		917.459	0.035148	0.213469	0
P34556	Cyclin-dependent kinase 1 OS=Caenorhabditis elegans GN=cdk-1 PE=1 SV=1 - [CDK1_CAEEL]	6.63	31	2	2	catalytic activity; nucleotide binding; protein binding	cytoplasm; nucleus	cell differentiation; cell division; cell organization and biogenesis; development; metabolic process; regulation of biological process; reproduction	Pf00069; Pf01636; Pf07714	0	0	0	0	0	0	1.76151e+06	0	0	0	332	38.2707	6.26514
	Sequence	# PSMs	# Proteins	# Protein Groups	Protein Group Accessions	Modifications	MH+ [Da]	q-Value	PEP	# Missed Cleavages
	LESEDEGVPSTAVR	1	1	1	P34556		1488.72	0.001913	0.0218018	0
	LADFGLAR	1	31	1	P34556		862.48	0.001913	0.0187995	0
Q21773	Dihydropyrimidinase 1 OS=Caenorhabditis elegans GN=dhp-1 PE=1 SV=2 - [DHP1_CAEEL]	6.54	2	2	2	catalytic activity; metal ion binding	cytoplasm; nucleus	metabolic process	Pf00449; Pf01979	0	0	0	0	8.17683e+06	0	0	0	0	0	489	53.764	6.52197
	Sequence	# PSMs	# Proteins	# Protein Groups	Protein Group Accessions	Modifications	MH+ [Da]	q-Value	PEP	# Missed Cleavages
	YVMSPPLSR	2	2	1	Q21773	M3(Oxidation)	1065.54	0	0.000773134	0
	GVTGPEGHTQSRPEEIEAEATNR	2	1	1	Q21773		2465.17	0	0.16335	0
O76606	Putative uncharacterized protein T25D3.2 OS=Caenorhabditis elegans GN=mrpl-28 PE=2 SV=1 - [O76606_CAEEL]	6.45	1	2	2	structural molecule activity	cytoplasm; ribosome	development; metabolic process; regulation of biological process	Pf00830	0	0	0	0	0	0	1.4991e+06	0	0	0	310	36.3417	6.02393
	Sequence	# PSMs	# Proteins	# Protein Groups	Protein Group Accessions	Modifications	MH+ [Da]	q-Value	PEP	# Missed Cleavages
	TPEGDDGLWGGER	2	1	1	O76606		1388.61	0.004677	0.0978471	0
	EIDLDSK	1	1	1	O76606		819.411	0.044898	0.351535	0
D3YT37	Protein ZK593.1c, confirmed by transcript evidence OS=Caenorhabditis elegans GN=pyk-2 PE=4 SV=1 - [D3YT37_CAEEL]	6.07	3	1	2	catalytic activity; metal ion binding	membrane	metabolic process	Pf00224; Pf02887; Pf03328	0	0	0	0	2.241e+07	0	0	0	0	0	461	50.2019	6.63916
	Sequence	# PSMs	# Proteins	# Protein Groups	Protein Group Accessions	Modifications	MH+ [Da]	q-Value	PEP	# Missed Cleavages
	EAAENAPFPVAIALDTK	3	3	1	D3YT37		1756.92	0	0.0391767	0
	GDLGIEIPAEK	2	8	2	Q7JL40;D3YT37		1141.61	0	0.0139355	0
Q95Q68	Putative uncharacterized protein OS=Caenorhabditis elegans GN=C37H5.13 PE=2 SV=1 - [Q95Q68_CAEEL]	6.04	1	2	2	catalytic activity		metabolic process	Pf02551	0	0	0	0	0	0	3.27699e+06	0	0	0	414	46.2156	8.51416
	Sequence	# PSMs	# Proteins	# Protein Groups	Protein Group Accessions	Modifications	MH+ [Da]	q-Value	PEP	# Missed Cleavages
	ANENIGDDPR	2	1	1	Q95Q68		1100.5	0	0.0213523	0
	DDHTAGHGHPTDAYR	2	1	1	Q95Q68		1649.71	0	0.00161502	0
Q8WQF1	Putative uncharacterized protein OS=Caenorhabditis elegans GN=pccb-1 PE=2 SV=1 - [Q8WQF1_CAEEL]	5.94	2	2	2	catalytic activity; protein binding			Pf01039	0	0	0	0	1.33393e+06	0	0	0	0	0	522	56.911	6.49365
	Sequence	# PSMs	# Proteins	# Protein Groups	Protein Group Accessions	Modifications	MH+ [Da]	q-Value	PEP	# Missed Cleavages
	DTSYLFITGPDVVK	1	2	1	Q8WQF1		1554.81	0	0.00142049	0
	ELFNYLPLSNTDAAPIR	1	2	1	Q8WQF1		1934.01	0.02181	0.168879	0
P47208	T-complex protein 1 subunit delta OS=Caenorhabditis elegans GN=cct-4 PE=2 SV=1 - [TCPD_CAEEL]	5.93	1	2	2	nucleotide binding; protein binding	cytoplasm	cell organization and biogenesis; development; metabolic process; reproduction; transport	Pf00118	0	0	0	0	4.65436e+06	0	0	0	0	0	540	58.3544	6.55127
	Sequence	# PSMs	# Proteins	# Protein Groups	Protein Group Accessions	Modifications	MH+ [Da]	q-Value	PEP	# Missed Cleavages
	IGLIQFQISPPK	2	1	1	P47208		1340.8	0	0.000207633	0
	GIHPTTISESFQSAAAEAEK	2	1	1	P47208		2074.01	0	0.037683	0
P34575	Probable citrate synthase, mitochondrial OS=Caenorhabditis elegans GN=cts-1 PE=1 SV=1 - [CISY_CAEEL]	5.77	1	2	2	catalytic activity	cytoplasm; mitochondrion; organelle lumen	development; metabolic process; regulation of biological process	Pf00285	0	0	0	0	0	1.39547e+06	0	0	0	0	468	51.5075	7.84033
	Sequence	# PSMs	# Proteins	# Protein Groups	Protein Group Accessions	Modifications	MH+ [Da]	q-Value	PEP	# Missed Cleavages
	GMVTETSVLDPEEGIR	4	1	1	P34575	M2(Oxidation)	1748.84	0	0.0906539	0
	DGSAVSVIDPK	1	1	1	P34575		1087.57	0	0.135231	0
Q8ITY1	Putative uncharacterized protein W05G11.6 OS=Caenorhabditis elegans GN=W05G11.6 PE=2 SV=1 - [Q8ITY1_CAEEL]	5.74	7	2	2	catalytic activity; nucleotide binding		metabolic process	Pf00821	0	0	0	0	0	0	0	5.9847e+06	756110	0	366	41.0706	5.89697
	Sequence	# PSMs	# Proteins	# Protein Groups	Protein Group Accessions	Modifications	MH+ [Da]	q-Value	PEP	# Missed Cleavages
	GTINLDGLPR	2	3	1	Q8ITY1		1055.59	0	0.126707	0
	FLWPGFGDNIR	4	7	1	Q8ITY1		1321.67	0	0.0199005	0
P98080	Cytochrome b-c1 complex subunit 1, mitochondrial OS=Caenorhabditis elegans GN=ucr-1 PE=2 SV=2 - [UCR1_CAEEL]	5.52	1	2	2	catalytic activity; metal ion binding	cytoplasm; membrane; mitochondrion; organelle lumen	development; metabolic process; regulation of biological process; reproduction; transport	Pf00675; Pf05193	0	0	0	0	0	870285	846797	558156	0	0	471	51.7042	6.53662
	Sequence	# PSMs	# Proteins	# Protein Groups	Protein Group Accessions	Modifications	MH+ [Da]	q-Value	PEP	# Missed Cleavages
	DQTAVFVQAGAQDVEK	4	1	1	P98080		1705.84	0	0.0102062	0
	VVDILADVLR	3	1	1	P98080		1112.67	0	0.0163159	0
O62339	Histone deacetylase OS=Caenorhabditis elegans GN=hda-3 PE=2 SV=2 - [O62339_CAEEL]	5.38	1	2	2	catalytic activity; protein binding; transcription regulator activity	nucleus; organelle lumen	cell communication; cell organization and biogenesis; development; metabolic process; regulation of biological process; reproduction; response to stimulus	Pf00850	0	0	0	0	0	0	1.00009e+06	0	0	0	465	52.6757	5.90967
	Sequence	# PSMs	# Proteins	# Protein Groups	Protein Group Accessions	Modifications	MH+ [Da]	q-Value	PEP	# Missed Cleavages
	SDNMSTFTDQMAR	2	1	1	O62339	M4(Oxidation); M11(Oxidation)	1535.61	0	0.00177174	0
	HGEYFPGTGDLK	1	1	1	O62339		1320.63	0.001913	0.0184648	0
O02225	Protein C28D4.3, confirmed by transcript evidence OS=Caenorhabditis elegans GN=gln-6 PE=2 SV=1 - [O02225_CAEEL]	4.62	3	2	2	catalytic activity; nucleotide binding; protein binding		development; metabolic process	Pf00120; Pf03951	0	0	0	0	0	0	1.62236e+07	0	0	0	368	41.3651	6.68311
	Sequence	# PSMs	# Proteins	# Protein Groups	Protein Group Accessions	Modifications	MH+ [Da]	q-Value	PEP	# Missed Cleavages
	HGYPAPQGK	2	2	1	O02225		954.481	0	5.68965e-05	0
	EVVETHYR	2	3	1	O02225		1032.51	0.001913	0.00899508	0
P92005	Protein M04G12.2, confirmed by transcript evidence OS=Caenorhabditis elegans GN=cpz-2 PE=2 SV=1 - [P92005_CAEEL]	4.5	1	2	2	catalytic activity		metabolic process	Pf00112	0	0	0	0	0	0	7.47534e+06	6.20908e+06	0	0	467	53.1386	5.03369
	Sequence	# PSMs	# Proteins	# Protein Groups	Protein Group Accessions	Modifications	MH+ [Da]	q-Value	PEP	# Missed Cleavages
	IQGLVEEGCNVYR	4	1	1	P92005	C9(Carbamidomethyl)	1536.75	0	0.00157896	0
	DYGQVQGR	1	1	1	P92005		922.44	0.035885	0.344556	0
P34355	Probable peroxisomal acyl-coenzyme A oxidase OS=Caenorhabditis elegans GN=C48B4.1 PE=3 SV=1 - [ACOX_CAEEL]	4.4	1	2	2	catalytic activity; nucleotide binding	cytoplasm	metabolic process	Pf00441; Pf01756; Pf02770	0	0	0	0	0	0	5.30482e+06	1.4437e+06	0	0	659	74.6663	6.82959
	Sequence	# PSMs	# Proteins	# Protein Groups	Protein Group Accessions	Modifications	MH+ [Da]	q-Value	PEP	# Missed Cleavages
	LIQDGDNQDLTDER	1	1	1	P34355		1631.75	0	0.000845622	0
	AVVTHQASQSIDQAR	2	1	1	P34355		1610.83	0.006481	0.178706	0
Q18211	Regulator of chromosome condensation OS=Caenorhabditis elegans GN=ran-3 PE=2 SV=1 - [RCC1_CAEEL]	4.22	1	2	2	enzyme regulator activity	nucleus	cell division; cell organization and biogenesis; development; metabolic process; regulation of biological process; reproduction	Pf00415	0	0	0	0	0	0	0	2.23495e+06	0	0	569	61.4469	5.49072
	Sequence	# PSMs	# Proteins	# Protein Groups	Protein Group Accessions	Modifications	MH+ [Da]	q-Value	PEP	# Missed Cleavages
	VLSCGEGEALGHPGR	2	1	1	Q18211	C4(Carbamidomethyl)	1538.74	0	0.00723736	0
	VKFEEDIEK	2	1	1	Q18211		1136.59	0.002506	0.0438719	1
P42170	Ribonucleoside-diphosphate reductase small chain OS=Caenorhabditis elegans GN=rnr-2 PE=2 SV=1 - [RIR2_CAEEL]	4.2	1	2	2	catalytic activity; metal ion binding; protein binding	membrane	cell organization and biogenesis; development; metabolic process; regulation of biological process; reproduction; transport	Pf00268	0	0	0	0	0	0	3.7518e+06	0	0	0	381	44.261	4.88135
	Sequence	# PSMs	# Proteins	# Protein Groups	Protein Group Accessions	Modifications	MH+ [Da]	q-Value	PEP	# Missed Cleavages
	DFACLLYSK	2	1	1	P42170	C4(Carbamidomethyl)	1116.54	0.008821	0.230683	0
	KADWALR	1	1	1	P42170		859.48	0.028614	0.296781	1
P41988	T-complex protein 1 subunit alpha OS=Caenorhabditis elegans GN=cct-1 PE=2 SV=2 - [TCPA_CAEEL]	4.01	1	2	2	nucleotide binding; protein binding	cytoplasm	cell organization and biogenesis; cellular component movement; development; metabolic process; regulation of biological process; reproduction; transport	Pf00118	0	0	0	0	9.41761e+06	0	0	0	0	0	549	58.7663	6.49365
	Sequence	# PSMs	# Proteins	# Protein Groups	Protein Group Accessions	Modifications	MH+ [Da]	q-Value	PEP	# Missed Cleavages
	ISDDELILIK	1	1	1	P41988		1158.66	0	0.013031	0
	VTYPINAVNVLK	1	1	1	P41988		1330.78	0.041808	0.315022	0
Q18654	Hcf1 related protein 1, confirmed by transcript evidence OS=Caenorhabditis elegans GN=hcf-1 PE=2 SV=2 - [Q18654_CAEEL]	3.84	1	2	2	protein binding	nucleus	development; metabolic process; regulation of biological process; response to stimulus	Pf07646; Pf09507	0	0	0	0	0	0	2.53047e+06	1.69349e+06	0	0	782	87.3049	6.354
	Sequence	# PSMs	# Proteins	# Protein Groups	Protein Group Accessions	Modifications	MH+ [Da]	q-Value	PEP	# Missed Cleavages
	SHEGAQLTWEPPSNTNISGK	2	1	1	Q18654		2153.03	0	0.00027707	0
	GAWSETASCK	1	1	1	Q18654	C9(Carbamidomethyl)	1096.47	0.003702	0.0279488	0
Q20502	Probable histidine ammonia-lyase OS=Caenorhabditis elegans GN=F47B10.2 PE=1 SV=1 - [HUTH_CAEEL]	3.69	1	2	2	catalytic activity; protein binding	cytoplasm	metabolic process	Pf00221	0	0	0	1.4403e+06	0	0	0	0	0	0	677	74.5877	5.84619
	Sequence	# PSMs	# Proteins	# Protein Groups	Protein Group Accessions	Modifications	MH+ [Da]	q-Value	PEP	# Missed Cleavages
	SHATGYGEPLAPNR	2	1	1	Q20502		1469.72	0	6.61386e-09	0
	LPLADDYFEVR	1	1	1	Q20502		1337.68	0	0.0531813	0
O45430	Protein F32B6.2, partially confirmed by transcript evidence OS=Caenorhabditis elegans GN=F32B6.2 PE=2 SV=2 - [O45430_CAEEL]	3.58	1	2	2	catalytic activity; metal ion binding; nucleotide binding		metabolic process	Pf00289; Pf00364; Pf02222; Pf02785; Pf02786; Pf07478	0	0	0	737456	0	0	0	0	0	0	671	73.7074	6.46826
	Sequence	# PSMs	# Proteins	# Protein Groups	Protein Group Accessions	Modifications	MH+ [Da]	q-Value	PEP	# Missed Cleavages
	GFHGEDQSDANLK	2	1	1	O45430		1417.64	0	4.00555e-05	0
	APEDSTVEHIK	2	1	1	O45430		1225.61	0	0.0113609	0
Q2XN16	Lysyl-tRNA synthetase OS=Caenorhabditis elegans GN=kars-1 PE=2 SV=1 - [Q2XN16_CAEEL]	3.31	3	2	2	catalytic activity; nucleotide binding; RNA binding	cytoplasm	development; metabolic process; regulation of biological process; reproduction	Pf00152; Pf00587; Pf01336	0	0	0	0	3.65869e+06	0	0	0	0	0	514	58.5488	6.03662
	Sequence	# PSMs	# Proteins	# Protein Groups	Protein Group Accessions	Modifications	MH+ [Da]	q-Value	PEP	# Missed Cleavages
	YLDLILNPR	2	3	1	Q2XN16		1116.64	0	0.000868207	0
	FELFAVTR	1	3	1	Q2XN16		982.538	0	0.00246183	0
Q7YXB9	Protein F32A7.5b, partially confirmed by transcript evidence OS=Caenorhabditis elegans GN=F32A7.5 PE=2 SV=1 - [Q7YXB9_CAEEL]	3.14	6	2	2	catalytic activity		development; metabolic process; reproduction		0	0	0	0	0	0	0	9.77856e+06	1.23369e+06	0	764	80.2262	5.8335
	Sequence	# PSMs	# Proteins	# Protein Groups	Protein Group Accessions	Modifications	MH+ [Da]	q-Value	PEP	# Missed Cleavages
	ALAGGNEAEVEK	3	6	1	Q7YXB9		1187.59	0	0.00469118	0
	ILSVAPPLFNPK	1	5	1	Q7YXB9		1295.77	0.014441	0.280981	0
Q95XK4	Putative uncharacterized protein OS=Caenorhabditis elegans GN=fbxa-1 PE=4 SV=2 - [Q95XK4_CAEEL]	3.13	1	2	2	catalytic activity; metal ion binding		metabolic process	Pf00481	0	0	0	0	0	0	0	5.77512e+06	0	0	766	84.8367	7.76709
	Sequence	# PSMs	# Proteins	# Protein Groups	Protein Group Accessions	Modifications	MH+ [Da]	q-Value	PEP	# Missed Cleavages
	FESNSDEDILEAIR	2	1	1	Q95XK4		1637.77	0	0.000346512	0
	ITVAASQGGR	2	1	1	Q95XK4		959.529	0	0.00355364	0
O02364	Protein T01D3.6b, confirmed by transcript evidence OS=Caenorhabditis elegans GN=T01D3.6 PE=2 SV=5 - [O02364_CAEEL]	2.73	2	2	2	metal ion binding; protein binding		regulation of biological process	Pf00094; Pf00147; Pf01826	0	0	0	6.36815e+06	0	0	0	0	0	0	915	102.198	5.07178
	Sequence	# PSMs	# Proteins	# Protein Groups	Protein Group Accessions	Modifications	MH+ [Da]	q-Value	PEP	# Missed Cleavages
	ESGVNSINPPFVLPQR	3	2	1	O02364		1753.93	0	0.00669778	0
	TEDTWITDK	2	2	1	O02364		1108.52	0	0.00617774	0
Q7YZG8	APB-1 protein, isoform c OS=Caenorhabditis elegans GN=apb-1 PE=2 SV=1 - [Q7YZG8_CAEEL]	2.42	2	2	2	protein binding; transporter activity	cytoplasm; membrane	cell organization and biogenesis; development; reproduction; transport	Pf01602; Pf02883; Pf12717	0	0	0	0	1.94492e+06	0	0	0	0	0	827	90.3265	5.21143
	Sequence	# PSMs	# Proteins	# Protein Groups	Protein Group Accessions	Modifications	MH+ [Da]	q-Value	PEP	# Missed Cleavages
	CVQTLLELIQTK	2	2	1	Q7YZG8	C1(Carbamidomethyl)	1445.81	0	0.0376709	0
	YNDPIYVK	1	2	1	Q7YZG8		1011.52	0.033321	0.224171	0
O17732	Pyruvate carboxylase 1 OS=Caenorhabditis elegans GN=pyc-1 PE=1 SV=1 - [PYC1_CAEEL]	2.3	1	2	2	catalytic activity; metal ion binding; nucleotide binding	cytoplasm	metabolic process; transport	Pf00289; Pf00364; Pf00682; Pf02222; Pf02436; Pf02785; Pf02786; Pf05896; Pf07478	0	0	0	541268	0	0	3.63592e+06	0	0	0	1175	129.204	6.99072
	Sequence	# PSMs	# Proteins	# Protein Groups	Protein Group Accessions	Modifications	MH+ [Da]	q-Value	PEP	# Missed Cleavages
	VVEIAPAPALPEGVR	1	1	1	O17732		1517.87	0.001913	0.0206331	0
	DMAGVLKPEAAK	1	1	1	O17732	M2(Oxidation)	1245.65	0.024669	0.141535	0
Q9UAN9	Putative uncharacterized protein OS=Caenorhabditis elegans GN=nra-4 PE=2 SV=2 - [Q9UAN9_CAEEL]	2.14	2	2	2		cytoplasm; endoplasmic reticulum; membrane	reproduction		0	0	1.89296e+06	0	0	0	0	0	0	0	1121	121.584	7.43018
	Sequence	# PSMs	# Proteins	# Protein Groups	Protein Group Accessions	Modifications	MH+ [Da]	q-Value	PEP	# Missed Cleavages
	VVVSQAASEAR	2	2	1	Q9UAN9		1116.6	0	5.80937e-12	0
	NYVALAPGEYFVR	1	2	1	Q9UAN9		1498.77	0	7.213e-08	0
Q9XVV4	Protein B0024.6, partially confirmed by transcript evidence OS=Caenorhabditis elegans GN=gcy-6 PE=2 SV=2 - [Q9XVV4_CAEEL]	2.01	1	2	2	catalytic activity; nucleotide binding	membrane	development; metabolic process; regulation of biological process	Pf00069; Pf00211; Pf01094; Pf07701; Pf07714	0	0	2.13741e+07	1.72013e+06	0	0	0	0	0	0	1143	128.826	6.32861
	Sequence	# PSMs	# Proteins	# Protein Groups	Protein Group Accessions	Modifications	MH+ [Da]	q-Value	PEP	# Missed Cleavages
	SSVFDLENRK	1	1	1	Q9XVV4		1194.62	0.039977	0.143376	1
	QVASQLRSMNTNR	1	1	1	Q9XVV4	S4(Phospho); M9(Oxidation)	1600.72	0.044876	0.313059	1
Q21554	DNA damage-binding protein 1 OS=Caenorhabditis elegans GN=ddb-1 PE=1 SV=2 - [DDB1_CAEEL]	1.94	1	2	2	DNA binding; metal ion binding; protein binding	cytoplasm; nucleus	cell organization and biogenesis; development; metabolic process; regulation of biological process; reproduction; response to stimulus; transport	Pf03178; Pf10433	0	796233	2.34792e+06	0	0	0	0	0	0	0	1134	125.639	5.30029
	Sequence	# PSMs	# Proteins	# Protein Groups	Protein Group Accessions	Modifications	MH+ [Da]	q-Value	PEP	# Missed Cleavages
	IVVFEVDDVER	2	1	1	Q21554		1319.69	0	0.0544002	0
	NALVTSQSRPK	1	1	1	Q21554		1200.67	0.031473	0.111738	0
Q09996	Leucyl-tRNA synthetase OS=Caenorhabditis elegans GN=lrs-1 PE=2 SV=2 - [SYLC_CAEEL]	1.35	1	2	2	catalytic activity; nucleotide binding	cytoplasm	development; metabolic process; regulation of biological process; reproduction	Pf00133; Pf01406; Pf08264; Pf09334	0	0	0	0	0	0	0	0	4.80726e+06	0	1186	134.434	6.55127
	Sequence	# PSMs	# Proteins	# Protein Groups	Protein Group Accessions	Modifications	MH+ [Da]	q-Value	PEP	# Missed Cleavages
	FEVSLWR	1	1	1	Q09996		936.495	0	0.265891	0
	ISVTSGSEK	1	1	1	Q09996		907.475	0.037213	0.339472	0
Q20849	Rod (Drosophila roughdeal) homolog protein 1, partially confirmed by transcript evidence OS=Caenorhabditis elegans GN=rod-1 PE=2 SV=1 - [Q20849_CAEEL]	1.12	1	2	2			development	Pf10493	0	2.05523e+06	0	0	0	0	0	0	0	0	2049	233.673	5.33838
	Sequence	# PSMs	# Proteins	# Protein Groups	Protein Group Accessions	Modifications	MH+ [Da]	q-Value	PEP	# Missed Cleavages
	VSITQDFVDK	1	1	1	Q20849		1151.6	0	0.183557	0
	IPWPAELNEAVEK	1	1	1	Q20849		1495.78	0.033132	0.215399	0
O61201	Putative uncharacterized protein OS=Caenorhabditis elegans GN=F39C12.1 PE=2 SV=1 - [O61201_CAEEL]	0.9	1	2	2	protein binding				0	0	0	0	0	0	0	1.03318e+08	1.14531e+07	0	5105	585.547	9.48096
	Sequence	# PSMs	# Proteins	# Protein Groups	Protein Group Accessions	Modifications	MH+ [Da]	q-Value	PEP	# Missed Cleavages
	FVDGKPISNSPSYGKPMARRRPK	1	1	1	O61201	S8(Phospho); Y13(Phospho)	2748.32	0	0.152924	2
	VEPTPEISFESLAQQMAQKTLRK	1	1	1	O61201	T4(Phospho); S11(Phospho); M16(Oxidation)	2807.32	0.041012	0.369175	2
O01504	60S acidic ribosomal protein P2 OS=Caenorhabditis elegans GN=rpa-2 PE=2 SV=2 - [RLA2_CAEEL]	21.5	1	1	1	protein binding; structural molecule activity	cytoplasm; ribosome	development; metabolic process; regulation of biological process	Pf00428	0	0	0	0	0	0	0	0	6.3073e+06	0	107	10.8064	4.67822
	Sequence	# PSMs	# Proteins	# Protein Groups	Protein Group Accessions	Modifications	MH+ [Da]	q-Value	PEP	# Missed Cleavages
	LSSVPSGGSAPAAAAPSGGAAPK	2	1	1	O01504		1907.99	0	0.0839011	0
Q17604	Protein C03D6.6, confirmed by transcript evidence OS=Caenorhabditis elegans GN=lab-1 PE=2 SV=2 - [Q17604_CAEEL]	19.25	1	1	1			development		0	0	0	0	0	1.91471e+06	0	0	0	0	161	18.5655	4.44971
	Sequence	# PSMs	# Proteins	# Protein Groups	Protein Group Accessions	Modifications	MH+ [Da]	q-Value	PEP	# Missed Cleavages
	MQKEETFDPYDSDSDTSEDSDFDEDFEDSDK	1	1	1	Q17604	M1(Oxidation); T6(Phospho); S14(Phospho)	3844.3	0	0.00381044	1
O16298	Putative uncharacterized protein OS=Caenorhabditis elegans GN=hpo-18 PE=2 SV=1 - [O16298_CAEEL]	14.81	2	1	1	catalytic activity; transporter activity	cytoplasm; membrane; mitochondrion	cellular component movement; development; metabolic process; regulation of biological process; reproduction; transport	Pf04627	0	0	0	0	0	0	0	0	0	1.50763e+06	54	6.01826	10.1694
	Sequence	# PSMs	# Proteins	# Protein Groups	Protein Group Accessions	Modifications	MH+ [Da]	q-Value	PEP	# Missed Cleavages
	AAGLNYVR	1	2	1	O16298		863.475	0	1	0
O45941	UPF0375 protein Y45F10C.2 OS=Caenorhabditis elegans GN=Y45F10C.2 PE=3 SV=1 - [U375E_CAEEL]	14.53	2	1	1		extracellular		Pf07403	0	0	0	0	0	0	0	0	825366	0	117	12.833	4.89404
	Sequence	# PSMs	# Proteins	# Protein Groups	Protein Group Accessions	Modifications	MH+ [Da]	q-Value	PEP	# Missed Cleavages
	VASQPNENSQNEVAQCK	1	2	1	O45941	C16(Carbamidomethyl)	1902.86	0	0.306239	0
Q21832	Protein R07E5.14, confirmed by transcript evidence OS=Caenorhabditis elegans GN=rnp-4 PE=2 SV=1 - [Q21832_CAEEL]	14.08	1	1	1	nucleotide binding; protein binding; RNA binding	cytoplasm; nucleus	cell organization and biogenesis; development; metabolic process; regulation of biological process; reproduction; transport	Pf00076; Pf08777	0	0	0	0	0	0	0	0	1.66092e+06	0	142	16.1039	5.05908
	Sequence	# PSMs	# Proteins	# Protein Groups	Protein Group Accessions	Modifications	MH+ [Da]	q-Value	PEP	# Missed Cleavages
	EANEAIDQSNDTDLLGQNVK	2	1	1	Q21832		2174.03	0	0.159874	0
O17164	Putative uncharacterized protein OS=Caenorhabditis elegans GN=C24H12.2 PE=2 SV=2 - [O17164_CAEEL]	13.38	1	1	1			development; regulation of biological process; reproduction		0	0	0	0	0	0	1.67812e+07	0	0	0	142	15.5873	5.2749
	Sequence	# PSMs	# Proteins	# Protein Groups	Protein Group Accessions	Modifications	MH+ [Da]	q-Value	PEP	# Missed Cleavages
	KSSTIFAKAGTQCTEYVLK	2	1	1	O17164	C13(Carbamidomethyl); Y16(Phospho)	2212.09	0	0.00515647	2
O62053	UPF0375 protein C08F11.11 OS=Caenorhabditis elegans GN=C08F11.11 PE=1 SV=1 - [U375A_CAEEL]	12.61	1	1	1		extracellular; membrane		Pf07403	0	0	0	0	0	0	0	0	1.87443e+06	0	111	11.8247	6.13818
	Sequence	# PSMs	# Proteins	# Protein Groups	Protein Group Accessions	Modifications	MH+ [Da]	q-Value	PEP	# Missed Cleavages
	TDSTCNHSTYIMTK	2	1	1	O62053	C5(Carbamidomethyl)	1658.72	0	0.415478	0
Q9XW16	Profilin-1 OS=Caenorhabditis elegans GN=pfn-1 PE=2 SV=1 - [PROF1_CAEEL]	11.36	1	1	1	protein binding	cytoplasm; cytoskeleton	cell division; cell organization and biogenesis; development; reproduction	Pf00235	0	0	0	0	0	0	0	0	836420	0	132	14.2462	5.23682
	Sequence	# PSMs	# Proteins	# Protein Groups	Protein Group Accessions	Modifications	MH+ [Da]	q-Value	PEP	# Missed Cleavages
	TFVALFNDVTQVPAK	2	1	1	Q9XW16		1649.89	0	0.217894	0
Q93576	Protein F25H2.5, confirmed by transcript evidence OS=Caenorhabditis elegans GN=ndk-1 PE=1 SV=1 - [Q93576_CAEEL]	11.11	1	1	1	catalytic activity; nucleotide binding		cell organization and biogenesis; development; metabolic process; reproduction; transport	Pf00334	0	0	0	0	0	0	0	0	1.65565e+06	0	153	17.1056	7.50342
	Sequence	# PSMs	# Proteins	# Protein Groups	Protein Group Accessions	Modifications	MH+ [Da]	q-Value	PEP	# Missed Cleavages
	SMLGATNPLASAPGTIR	2	1	1	Q93576	M2(Oxidation)	1672.87	0	0.177813	0
P62784	Histone H4 OS=Caenorhabditis elegans GN=his-1 PE=1 SV=2 - [H4_CAEEL]	9.71	1	1	1	DNA binding; transcription regulator activity	chromosome; nucleus	cell differentiation; cell organization and biogenesis; defense response; development; metabolic process; regulation of biological process; reproduction; response to stimulus; transport	Pf00125	0	0	0	0	0	0	0	0	1.48195e+06	0	103	11.3623	11.1948
	Sequence	# PSMs	# Proteins	# Protein Groups	Protein Group Accessions	Modifications	MH+ [Da]	q-Value	PEP	# Missed Cleavages
	ISGLIYEETR	2	1	1	P62784		1180.62	0	0.170345	0
O16995	Putative uncharacterized protein OS=Caenorhabditis elegans GN=W03F9.9 PE=2 SV=1 - [O16995_CAEEL]	9.64	1	1	1	catalytic activity		metabolic process	Pf00106; Pf08659	0	0	1.19772e+07	0	0	0	0	0	0	0	280	29.2451	7.89893
	Sequence	# PSMs	# Proteins	# Protein Groups	Protein Group Accessions	Modifications	MH+ [Da]	q-Value	PEP	# Missed Cleavages
	VNIVQPGFVATGFTTAASGMSPDASAK	1	1	1	O16995	M20(Oxidation); S21(Phospho)	2720.29	0.031473	0.10419	0
Q9XUJ2	Protein W09D6.5, confirmed by transcript evidence OS=Caenorhabditis elegans GN=W09D6.5 PE=1 SV=1 - [Q9XUJ2_CAEEL]	9.34	1	1	1			development; regulation of biological process; reproduction		0	558795	0	0	0	0	0	0	0	0	257	28.3552	8.68994
	Sequence	# PSMs	# Proteins	# Protein Groups	Protein Group Accessions	Modifications	MH+ [Da]	q-Value	PEP	# Missed Cleavages
	MDVTATPRPHSNTQRPTQAYYVPR	1	1	1	Q9XUJ2	S11(Phospho)	2866.35	0	0.0437045	0
O61791	Putative uncharacterized protein OS=Caenorhabditis elegans GN=mrps-6 PE=2 SV=2 - [O61791_CAEEL]	9.26	1	1	1	RNA binding; structural molecule activity	cytoplasm; ribosome	development; metabolic process		0	0	0	0	0	0	0	601701	0	0	162	18.6338	9.51025
	Sequence	# PSMs	# Proteins	# Protein Groups	Protein Group Accessions	Modifications	MH+ [Da]	q-Value	PEP	# Missed Cleavages
	QTNEPVYASNFFLFK	1	1	1	O61791		1804.9	0.033532	0.340828	0
Q9Y0V2	Mitochondrial import inner membrane translocase subunit Tim9B OS=Caenorhabditis elegans GN=tin-9.2 PE=2 SV=1 - [TIM9B_CAEEL]	9.01	1	1	1	catalytic activity; metal ion binding; RNA binding	cytoplasm; membrane; mitochondrion	cell organization and biogenesis; development; metabolic process; regulation of biological process; reproduction; transport	Pf02953	0	0	7.81874e+06	0	0	0	0	0	0	0	111	12.4482	5.18604
	Sequence	# PSMs	# Proteins	# Protein Groups	Protein Group Accessions	Modifications	MH+ [Da]	q-Value	PEP	# Missed Cleavages
	NTIQNIQQLR	1	1	1	Q9Y0V2		1227.67	0.023411	0.185507	0
Q95Y46	Ribosomal protein OS=Caenorhabditis elegans GN=rpl-1 PE=2 SV=1 - [Q95Y46_CAEEL]	8.39	3	1	1	RNA binding; structural molecule activity	cytoplasm; ribosome	development; metabolic process; regulation of biological process; reproduction	Pf00687	0	0	0	0	0	0	0	0	0	0	155	17.0923	9.75928
	Sequence	# PSMs	# Proteins	# Protein Groups	Protein Group Accessions	Modifications	MH+ [Da]	q-Value	PEP	# Missed Cleavages
	SYDAFIASESLIK	2	3	1	Q95Y46		1443.74	0	0.0773719	0
Q20140	Probable adenylate kinase isoenzyme F38B2.4 OS=Caenorhabditis elegans GN=F38B2.4 PE=2 SV=1 - [KAD1_CAEEL]	8.1	1	1	1	catalytic activity; nucleotide binding	cytoplasm	metabolic process	Pf00406	0	0	0	0	0	0	0	864950	0	0	210	22.583	7.43018
	Sequence	# PSMs	# Proteins	# Protein Groups	Protein Group Accessions	Modifications	MH+ [Da]	q-Value	PEP	# Missed Cleavages
	AAGVPIFFIVGGPGSGK	2	1	1	Q20140		1573.88	0.002506	0.0623768	0
O44133	Putative uncharacterized protein OS=Caenorhabditis elegans GN=C24D10.6 PE=2 SV=1 - [O44133_CAEEL]	8.07	1	1	1			development; regulation of biological process; reproduction	Pf06747	0	0	0	0	0	0	0	0	0	0	161	18.0171	9.65674
	Sequence	# PSMs	# Proteins	# Protein Groups	Protein Group Accessions	Modifications	MH+ [Da]	q-Value	PEP	# Missed Cleavages
	VAVFSEILPLASK	1	1	1	O44133		1373.81	0.016683	0.311125	0
P91303	Probable V-type proton ATPase subunit G OS=Caenorhabditis elegans GN=vha-10 PE=2 SV=1 - [VATG_CAEEL]	7.94	1	1	1	catalytic activity; transporter activity	cytoplasm; membrane; vacuole	cell death; cell organization and biogenesis; development; metabolic process; regulation of biological process; reproduction; transport	Pf03179	0	0	0	0	0	0	0	0	4.27141e+06	0	126	14.4767	9.59814
	Sequence	# PSMs	# Proteins	# Protein Groups	Protein Group Accessions	Modifications	MH+ [Da]	q-Value	PEP	# Missed Cleavages
	DTEDQISGMK	2	1	1	P91303		1123.5	0	0.181808	0
O01692	40S ribosomal protein S17 OS=Caenorhabditis elegans GN=rps-17 PE=2 SV=2 - [RS17_CAEEL]	7.69	1	1	1	structural molecule activity	cytoplasm; cytosol; ribosome	cell organization and biogenesis; development; metabolic process; regulation of biological process; reproduction	Pf00833	0	0	0	0	0	0	0	0	2.38496e+06	0	130	14.9288	9.84717
	Sequence	# PSMs	# Proteins	# Protein Groups	Protein Group Accessions	Modifications	MH+ [Da]	q-Value	PEP	# Missed Cleavages
	VDTDTSDMLK	2	1	1	O01692	M8(Oxidation)	1140.51	0	0.398164	0
Q4W4Y8	Putative uncharacterized protein OS=Caenorhabditis elegans GN=Y23H5A.8 PE=4 SV=2 - [Q4W4Y8_CAEEL]	7.64	3	1	1			regulation of biological process		0	0	0	0	0	0	377502	0	0	0	144	16.1834	7.62061
	Sequence	# PSMs	# Proteins	# Protein Groups	Protein Group Accessions	Modifications	MH+ [Da]	q-Value	PEP	# Missed Cleavages
	LNVLPVDVLTR	1	3	1	Q4W4Y8		1238.75	0.001913	0.0244038	0
P91398	Y-box protein 3 OS=Caenorhabditis elegans GN=cey-3 PE=2 SV=1 - [P91398_CAEEL]	7.55	1	1	1	DNA binding		metabolic process; regulation of biological process	Pf00313	0	0	0	0	0	0	0	4.37592e+06	0	0	265	29.2261	8.54346
	Sequence	# PSMs	# Proteins	# Protein Groups	Protein Group Accessions	Modifications	MH+ [Da]	q-Value	PEP	# Missed Cleavages
	NGPEAANVTGPAGVNVSGSK	1	1	1	P91398		1825.9	0.026206	0.333981	0
Q9U332	60S ribosomal protein L31 OS=Caenorhabditis elegans GN=rpl-31 PE=2 SV=1 - [RL31_CAEEL]	7.38	1	1	1	structural molecule activity	cytoplasm; ribosome	development; metabolic process; reproduction	Pf01198	0	0	0	0	0	0	0	0	6.6508e+06	0	122	14.2526	10.0815
	Sequence	# PSMs	# Proteins	# Protein Groups	Protein Group Accessions	Modifications	MH+ [Da]	q-Value	PEP	# Missed Cleavages
	STINEVVTR	2	1	1	Q9U332		1018.55	0	0.236455	0
Q23155	Protein W04D2.5, confirmed by transcript evidence OS=Caenorhabditis elegans GN=mrps-11 PE=2 SV=1 - [Q23155_CAEEL]	7.21	1	1	1	structural molecule activity	cytoplasm; ribosome	cell organization and biogenesis; development; metabolic process; regulation of biological process; transport	Pf00411	0	0	0	0	0	0	0	2.29388e+06	0	0	208	22.572	10.8433
	Sequence	# PSMs	# Proteins	# Protein Groups	Protein Group Accessions	Modifications	MH+ [Da]	q-Value	PEP	# Missed Cleavages
	TTIAGQTTGVAAGQR	2	1	1	Q23155		1431.76	0	0.000712646	0
Q18421	GrpE protein homolog, mitochondrial OS=Caenorhabditis elegans GN=C34C12.8 PE=1 SV=1 - [GRPE_CAEEL]	7.17	1	1	1	enzyme regulator activity; nucleotide binding; protein binding	cytoplasm; mitochondrion; organelle lumen	cell organization and biogenesis; development; metabolic process; regulation of biological process; transport	Pf01025	0	0	0	0	0	0	0	330456	0	0	237	26.4319	8.30908
	Sequence	# PSMs	# Proteins	# Protein Groups	Protein Group Accessions	Modifications	MH+ [Da]	q-Value	PEP	# Missed Cleavages
	GADYEEIVLTSIAGEDK	2	1	1	Q18421		1809.88	0	0.00214074	0
P48158	60S ribosomal protein L23 OS=Caenorhabditis elegans GN=rpl-23 PE=2 SV=1 - [RL23_CAEEL]	7.14	1	1	1	structural molecule activity	cytoplasm; ribosome	development; metabolic process; regulation of biological process; reproduction	Pf00238	0	0	0	0	0	0	0	0	3.58468e+06	0	140	14.945	10.5356
	Sequence	# PSMs	# Proteins	# Protein Groups	Protein Group Accessions	Modifications	MH+ [Da]	q-Value	PEP	# Missed Cleavages
	GSAITGPVAK	2	1	1	P48158		900.517	0	0.141234	0
P49196	40S ribosomal protein S12 OS=Caenorhabditis elegans GN=rps-12 PE=1 SV=2 - [RS12_CAEEL]	7.14	1	1	1	structural molecule activity	cytoplasm; ribosome	development; metabolic process; regulation of biological process; reproduction	Pf01248	0	0	0	0	0	0	0	0	466091	0	140	15.0595	6.65381
	Sequence	# PSMs	# Proteins	# Protein Groups	Protein Group Accessions	Modifications	MH+ [Da]	q-Value	PEP	# Missed Cleavages
	AAHHADGLAK	1	1	1	P49196		990.516	0	0.323381	0
P34496	Mitochondrial single stranded DNA binding protein 1 OS=Caenorhabditis elegans GN=mtss-1 PE=1 SV=2 - [MTSS1_CAEEL]	7.06	1	1	1	DNA binding; protein binding		metabolic process	Pf00436	0	0	0	0	0	0	0	1.18279e+06	741416	0	170	19.1699	9.75928
	Sequence	# PSMs	# Proteins	# Protein Groups	Protein Group Accessions	Modifications	MH+ [Da]	q-Value	PEP	# Missed Cleavages
	QQDGTTLDQTER	2	1	1	P34496		1391.64	0	0.177572	0
Q22054	40S ribosomal protein S16 OS=Caenorhabditis elegans GN=rps-16 PE=1 SV=3 - [RS16_CAEEL]	6.94	1	1	1	protein binding; structural molecule activity	cytoplasm; ribosome	development; metabolic process; reproduction	Pf00380	0	0	0	0	0	0	0	0	5063336	0	144	16.306	10.3013
	Sequence	# PSMs	# Proteins	# Protein Groups	Protein Group Accessions	Modifications	MH+ [Da]	q-Value	PEP	# Missed Cleavages
	LQEPLLLVGK	2	1	1	Q22054		1109.69	0	0.322818	0
P41977	Superoxide dismutase [Mn] 2, mitochondrial OS=Caenorhabditis elegans GN=sod-3 PE=1 SV=2 - [SODM2_CAEEL]	6.88	2	1	1	antioxidant activity; catalytic activity; metal ion binding	cytoplasm; mitochondrion; organelle lumen	cell differentiation; cell growth; cell organization and biogenesis; development; metabolic process	Pf00081; Pf02777	0	0	0	0	0	0	0	2.18615e+06	0	0	218	24.6457	8.38232
	Sequence	# PSMs	# Proteins	# Protein Groups	Protein Group Accessions	Modifications	MH+ [Da]	q-Value	PEP	# Missed Cleavages
	HHATYVNNLNQIEEK	1	2	1	P41977		1809.89	0	0.15442	0
O61793	Putative uncharacterized protein OS=Caenorhabditis elegans GN=R12E2.13 PE=1 SV=1 - [O61793_CAEEL]	6.8	1	1	1		membrane		Pf02815	0	0	0	0	0	0	0	2.32531e+06	0	0	206	22.7723	6.7417
	Sequence	# PSMs	# Proteins	# Protein Groups	Protein Group Accessions	Modifications	MH+ [Da]	q-Value	PEP	# Missed Cleavages
	YGSGSGQQSVTAVK	2	1	1	O61793		1368.68	0	0.00177938	0
Q9U2T3	Uncharacterized protein Y116A8C.11 OS=Caenorhabditis elegans GN=Y116A8C.11 PE=4 SV=1 - [Y8CB_CAEEL]	6.76	2	1	1	protein binding	cytoplasm; membrane	development; regulation of biological process; reproduction		0	0	0	0	2935093	0	0	0	0	0	281	33.3531	5.04639
	Sequence	# PSMs	# Proteins	# Protein Groups	Protein Group Accessions	Modifications	MH+ [Da]	q-Value	PEP	# Missed Cleavages
	QDELISKLQHSQQNFDNIK	1	2	1	Q9U2T3		2285.15	0.041123	0.246863	1
Q95QI9	Polypyrimidine-tract-binding protein (Ptb)-associated-splicing factor homolog protein 1, isoform b, confirmed by transcript evidence OS=Caenorhabditis elegans GN=psf-1 PE=2 SV=1 - [Q95QI9_CAEEL]	6.67	3	1	1	nucleotide binding	membrane	development; regulation of biological process; reproduction	Pf00076	0	0	0	0	0	0	1.44492e+06	0	0	0	165	17.3055	9.979
	Sequence	# PSMs	# Proteins	# Protein Groups	Protein Group Accessions	Modifications	MH+ [Da]	q-Value	PEP	# Missed Cleavages
	LFVGNLPNEVK	1	3	1	Q95QI9		1229.69	0.006185	0.105364	0
Q21437	Protein K12D12.3, confirmed by transcript evidence OS=Caenorhabditis elegans GN=col-84 PE=2 SV=1 - [Q21437_CAEEL]	6.61	1	1	1	structural molecule activity	cytoplasm; membrane	development; reproduction; transport	Pf01391; Pf01484	0	0	0	0	0	0	0	1.01841e+07	0	0	333	32.7354	6.97607
	Sequence	# PSMs	# Proteins	# Protein Groups	Protein Group Accessions	Modifications	MH+ [Da]	q-Value	PEP	# Missed Cleavages
	NGPVGGAGPAGPQGGSGGPGEK	1	1	1	Q21437		1804.86	0.023737	0.324367	0
Q18521	Predicted protein C39B10.3 OS=Caenorhabditis elegans GN=C39B10.3 PE=2 SV=2 - [Q18521_CAEEL]	6.54	1	1	1					0	0	0	0	0	0	0	0	0	0	153	17.6338	5.65576
	Sequence	# PSMs	# Proteins	# Protein Groups	Protein Group Accessions	Modifications	MH+ [Da]	q-Value	PEP	# Missed Cleavages
	TVTRGHKNNR	1	1	1	Q18521	T3(Phospho)	1262.6	0	0.14745	2
Q2AAB9	Putative uncharacterized protein OS=Caenorhabditis elegans GN=Y71H2AM.25 PE=4 SV=1 - [Q2AAB9_CAEEL]	6.35	1	1	1	catalytic activity; metal ion binding	membrane	metabolic process	Pf00112	0	0	0	0	0	0	0	0	0	7.89652e+07	299	33.4907	5.97314
	Sequence	# PSMs	# Proteins	# Protein Groups	Protein Group Accessions	Modifications	MH+ [Da]	q-Value	PEP	# Missed Cleavages
	SMVIVGYGIEGVQKYWIVK	1	1	1	Q2AAB9	S1(Phospho); M2(Oxidation)	2265.16	0	0.368015	1
Q23493	Putative uncharacterized protein OS=Caenorhabditis elegans GN=tag-231 PE=2 SV=1 - [Q23493_CAEEL]	6.27	1	1	1	catalytic activity			Pf00459	7.6602e+07	0	0	0	0	0	0	0	0	0	319	34.3467	6.63916
	Sequence	# PSMs	# Proteins	# Protein Groups	Protein Group Accessions	Modifications	MH+ [Da]	q-Value	PEP	# Missed Cleavages
	DYIDTIPQEIKNMLPEISSK	1	1	1	Q23493	T5(Phospho); M13(Oxidation); S18(Phospho)	2510.14	0.049211	0.63835	1
Q23065	Galectin LEC-10 OS=Caenorhabditis elegans GN=lec-10 PE=2 SV=1 - [Q23065_CAEEL]	6.25	1	1	1	protein binding	cytoplasm		Pf00337	0	0	0	0	0	0	0	0	2.33079e+06	0	192	21.9667	7.75244
	Sequence	# PSMs	# Proteins	# Protein Groups	Protein Group Accessions	Modifications	MH+ [Da]	q-Value	PEP	# Missed Cleavages
	YPYQSVQAIGLK	1	1	1	Q23065		1366.74	0	0.0649769	0
Q93573	Translationally-controlled tumor protein homolog OS=Caenorhabditis elegans GN=tct-1 PE=1 SV=1 - [TCTP_CAEEL]	6.08	1	1	1	protein binding	cytoplasm	cell organization and biogenesis; development; regulation of biological process; reproduction; transport	Pf00838	0	0	0	0	0	0	0	812399	0	0	181	20.5293	4.90674
	Sequence	# PSMs	# Proteins	# Protein Groups	Protein Group Accessions	Modifications	MH+ [Da]	q-Value	PEP	# Missed Cleavages
	IQGWVVSLLAK	2	1	1	Q93573		1213.73	0.006481	0.182312	0
Q9TZG5	F-box b protein protein 25 OS=Caenorhabditis elegans GN=fbxb-25 PE=2 SV=1 - [Q9TZG5_CAEEL]	5.93	1	1	1	protein binding			Pf00646	0	0	0	0	0	0	0	0	0	2.54411e+07	253	29.2752	7.94287
	Sequence	# PSMs	# Proteins	# Protein Groups	Protein Group Accessions	Modifications	MH+ [Da]	q-Value	PEP	# Missed Cleavages
	SNTSTELSIPGVSVK	1	1	1	Q9TZG5	T3(Phospho); S13(Phospho)	1678.75	0	0.348797	0
Q9XUE6	Probable phosphomannomutase OS=Caenorhabditis elegans GN=F52B11.2 PE=3 SV=2 - [PMM_CAEEL]	5.91	1	1	1	catalytic activity	cytoplasm	metabolic process; regulation of biological process	Pf03332	0	0	0	0	0	0	4.63144e+06	0	0	0	254	28.8206	5.5415
	Sequence	# PSMs	# Proteins	# Protein Groups	Protein Group Accessions	Modifications	MH+ [Da]	q-Value	PEP	# Missed Cleavages
	TILVFDVDGTLTAAR	1	1	1	Q9XUE6	T12(Phospho)	1671.85	0.025111	0.19273	0
O02485	Uncharacterized protein ZK1073.1 OS=Caenorhabditis elegans GN=ZK1073.1 PE=2 SV=1 - [YDJ1_CAEEL]	5.85	1	1	1			cell differentiation; development; regulation of biological process; reproduction	Pf03096; Pf12697	0	0	0	0	0	0	0	0	398879	0	325	35.5681	7.31299
	Sequence	# PSMs	# Proteins	# Protein Groups	Protein Group Accessions	Modifications	MH+ [Da]	q-Value	PEP	# Missed Cleavages
	TTLLVVDNVADVMQEAPDK	1	1	1	O02485		2058.05	0	0.0829196	0
Q17763	Protein C06H2.1, confirmed by transcript evidence OS=Caenorhabditis elegans GN=atp-5 PE=2 SV=2 - [Q17763_CAEEL]	5.76	1	1	1	catalytic activity; transporter activity	cytoplasm; membrane; mitochondrion	development; metabolic process; regulation of biological process; reproduction; transport	Pf05873	0	0	0	0	0	0	0	1.63058e+06	0	0	191	21.7843	7.1958
	Sequence	# PSMs	# Proteins	# Protein Groups	Protein Group Accessions	Modifications	MH+ [Da]	q-Value	PEP	# Missed Cleavages
	LVPEHAAELTR	1	1	1	Q17763		1235.68	0.023737	0.329394	0
Q93830	Protein F59C6.4, confirmed by transcript evidence OS=Caenorhabditis elegans GN=exos-3 PE=2 SV=1 - [Q93830_CAEEL]	5.75	1	1	1		cytoplasm; nucleus	cell organization and biogenesis; development; transport		0	0	0	0	0	0	0	2.10984e+06	0	0	226	25.2828	6.55127
	Sequence	# PSMs	# Proteins	# Protein Groups	Protein Group Accessions	Modifications	MH+ [Da]	q-Value	PEP	# Missed Cleavages
	TEAELTCVDDEKR	2	1	1	Q93830	C7(Carbamidomethyl)	1565.71	0	0.0116252	1
Q8WQD8	Protein R01E6.3b, confirmed by transcript evidence OS=Caenorhabditis elegans GN=cah-4 PE=2 SV=1 - [Q8WQD8_CAEEL]	5.53	2	1	1	catalytic activity; metal ion binding		development; metabolic process; regulation of biological process; reproduction; response to stimulus	Pf00194	0	0	0	0	0	0	0	2.00481e+06	0	0	235	26.1538	6.3667
	Sequence	# PSMs	# Proteins	# Protein Groups	Protein Group Accessions	Modifications	MH+ [Da]	q-Value	PEP	# Missed Cleavages
	YNDNYHGLIDTVR	1	2	1	Q8WQD8		1579.75	0.014441	0.294959	0
Q21018	Conserved regulator of innate immunity protein 3 OS=Caenorhabditis elegans GN=cri-3 PE=1 SV=2 - [CRI3_CAEEL]	5.51	1	1	1	protein binding	cytoplasm; mitochondrion; organelle lumen	regulation of biological process	Pf02330	0	0	0	0	0	0	0	666505	0	0	236	26.3943	5.08447
	Sequence	# PSMs	# Proteins	# Protein Groups	Protein Group Accessions	Modifications	MH+ [Da]	q-Value	PEP	# Missed Cleavages
	YIDPDLHDLLFVR	2	1	1	Q21018		1615.85	0	0.00117522	0
Q9BKU4	Mitochondrial prohibitin complex protein 1 OS=Caenorhabditis elegans GN=phb-1 PE=1 SV=1 - [PHB1_CAEEL]	5.45	1	1	1		cytoplasm; membrane; mitochondrion	cell organization and biogenesis; development; metabolic process; regulation of biological process; reproduction; response to stimulus; transport	Pf01145	0	0	0	0	0	0	0	1.33156e+06	0	0	275	29.97	7.56201
	Sequence	# PSMs	# Proteins	# Protein Groups	Protein Group Accessions	Modifications	MH+ [Da]	q-Value	PEP	# Missed Cleavages
	IAAVTTAEGDAQAAK	1	1	1	Q9BKU4		1416.74	0	0.216732	0
O45148	Putative uncharacterized protein OS=Caenorhabditis elegans GN=W02F12.5 PE=2 SV=2 - [O45148_CAEEL]	5.4	1	1	1	catalytic activity	cytoplasm	cell organization and biogenesis; development; metabolic process; regulation of biological process; reproduction; transport	Pf00198; Pf00364; Pf01597	0	0	0	0	0	0	9.12535e+06	0	0	0	463	49.782	9.08545
	Sequence	# PSMs	# Proteins	# Protein Groups	Protein Group Accessions	Modifications	MH+ [Da]	q-Value	PEP	# Missed Cleavages
	SAPPVARPPSTPSSSTPVGAVPVTR	2	1	1	O45148		2415.31	0	0.0187797	0
P34460	Probable elongation factor 1-beta/1-delta 1 OS=Caenorhabditis elegans GN=F54H12.6 PE=1 SV=1 - [EF1B1_CAEEL]	5.16	2	1	1	RNA binding	cytoplasm	cell organization and biogenesis; development; metabolic process; regulation of biological process; transport	Pf00736	0	0	0	0	0	0	0	679854	0	0	213	22.6905	4.53857
	Sequence	# PSMs	# Proteins	# Protein Groups	Protein Group Accessions	Modifications	MH+ [Da]	q-Value	PEP	# Missed Cleavages
	LQIITVIEDLK	2	2	1	P34460		1284.78	0	0.014224	0
Q21774-2	Isoform b of Adenylosuccinate lyase OS=Caenorhabditis elegans GN=R06C7.5 - [PUR8_CAEEL]	5.14	2	1	1	catalytic activity		cell organization and biogenesis; development; metabolic process; regulation of biological process; reproduction; response to stimulus; transport	Pf00206	0	0	0	0	697241	0	0	0	0	0	370	41.4696	8.38232
	Sequence	# PSMs	# Proteins	# Protein Groups	Protein Group Accessions	Modifications	MH+ [Da]	q-Value	PEP	# Missed Cleavages
	GATGTQDSFLTLFAGDESK	2	2	1	Q21774-2		1944.92	0	0.0400049	0
O62415	Protein Y22F5A.4, confirmed by transcript evidence OS=Caenorhabditis elegans GN=lys-1 PE=2 SV=1 - [O62415_CAEEL]	5.03	1	1	1	catalytic activity; protein binding		metabolic process		0	0	0	0	0	0	0	2.33609e+06	0	0	298	32.3593	5.68115
	Sequence	# PSMs	# Proteins	# Protein Groups	Protein Group Accessions	Modifications	MH+ [Da]	q-Value	PEP	# Missed Cleavages
	SATTNVNFLNSIISR	1	1	1	O62415		1636.87	0	0.188373	0
Q5W7E3	Putative uncharacterized protein OS=Caenorhabditis elegans GN=Y67D8A.2 PE=4 SV=1 - [Q5W7E3_CAEEL]	4.9	3	1	1	catalytic activity; nucleotide binding; protein binding	cytoplasm; membrane	metabolic process; regulation of biological process	Pf00723	0	0	1.78033e+06	0	0	0	0	0	0	0	245	28.068	8.49951
	Sequence	# PSMs	# Proteins	# Protein Groups	Protein Group Accessions	Modifications	MH+ [Da]	q-Value	PEP	# Missed Cleavages
	SQNSSEFALHAR	1	3	1	Q5W7E3		1346.65	0	0.00857008	0
Q09497	Protein C34C12.5, confirmed by transcript evidence OS=Caenorhabditis elegans GN=C34C12.5 PE=1 SV=1 - [Q09497_CAEEL]	4.85	1	1	1	protein binding			Pf12799	0	0	0	0	0	0	0	874550	0	0	268	30.5012	6.81494
	Sequence	# PSMs	# Proteins	# Protein Groups	Protein Group Accessions	Modifications	MH+ [Da]	q-Value	PEP	# Missed Cleavages
	KKDEVTEVEHVDR	2	1	1	Q09497		1583.81	0	0.0272677	2
Q9N362	Putative uncharacterized protein OS=Caenorhabditis elegans GN=Y55F3AM.13 PE=2 SV=1 - [Q9N362_CAEEL]	4.8	1	1	1	protein binding				0	0	0	0	0	0	571960	0	0	0	354	38.4344	9.39307
	Sequence	# PSMs	# Proteins	# Protein Groups	Protein Group Accessions	Modifications	MH+ [Da]	q-Value	PEP	# Missed Cleavages
	SAGAASSAPGVPGAPAK	1	1	1	Q9N362		1395.72	0.036367	0.230257	0
P55956	Aspartic protease 3 OS=Caenorhabditis elegans GN=asp-3 PE=1 SV=2 - [ASP3_CAEEL]	4.77	1	1	1	catalytic activity; protein binding	extracellular	cell death; development; metabolic process	Pf00026	0	0	0	0	0	0	519955	0	0	0	398	43.3852	5.88428
	Sequence	# PSMs	# Proteins	# Protein Groups	Protein Group Accessions	Modifications	MH+ [Da]	q-Value	PEP	# Missed Cleavages
	NQGLACATSEPGITFVAAK	2	1	1	P55956	C6(Carbamidomethyl)	1934.97	0	0.0132385	0
Q95005	Proteasome subunit alpha type-7 OS=Caenorhabditis elegans GN=pas-4 PE=1 SV=1 - [PSA7_CAEEL]	4.74	1	1	1	catalytic activity	cytoplasm; nucleus; proteasome	development; metabolic process; regulation of biological process; reproduction	Pf00227; Pf10584	0	0	0	0	0	0	0	720666	0	0	253	28.2216	6.26514
	Sequence	# PSMs	# Proteins	# Protein Groups	Protein Group Accessions	Modifications	MH+ [Da]	q-Value	PEP	# Missed Cleavages
	VLSTEEIEALLK	1	1	1	Q95005		1344.76	0	0.146201	0
Q5WRR8	Putative uncharacterized protein OS=Caenorhabditis elegans GN=F32E10.9 PE=4 SV=2 - [Q5WRR8_CAEEL]	4.73	1	1	1			cell differentiation; development; reproduction; transport		0	0	0	0	0	0	3.61004e+07	0	0	0	148	16.6577	9.21729
	Sequence	# PSMs	# Proteins	# Protein Groups	Protein Group Accessions	Modifications	MH+ [Da]	q-Value	PEP	# Missed Cleavages
	MAEIKSR	1	1	1	Q5WRR8		834.452	0.011619	0.156651	1
Q8MXS8	Putative uncharacterized protein OS=Caenorhabditis elegans GN=Y47G6A.22 PE=2 SV=1 - [Q8MXS8_CAEEL]	4.72	1	1	1	catalytic activity		metabolic process	Pf00106; Pf08659	0	0	0	0	0	0	0	1.07679e+06	0	0	254	26.8429	7.82568
	Sequence	# PSMs	# Proteins	# Protein Groups	Protein Group Accessions	Modifications	MH+ [Da]	q-Value	PEP	# Missed Cleavages
	IDTLINSAGILR	1	1	1	Q8MXS8		1285.75	0.016683	0.313851	0
Q23676	Protein ZK938.7, partially confirmed by transcript evidence OS=Caenorhabditis elegans GN=rnh-1.2 PE=2 SV=1 - [Q23676_CAEEL]	4.7	1	1	1	catalytic activity	membrane		Pf00075; Pf00339; Pf02752	0	0	0	0	1.14686e+06	0	0	0	0	0	404	46.2594	8.85107
	Sequence	# PSMs	# Proteins	# Protein Groups	Protein Group Accessions	Modifications	MH+ [Da]	q-Value	PEP	# Missed Cleavages
	NCVLYLICTFPSLEITLDK	1	1	1	Q23676	C2(Carbamidomethyl); C8(Carbamidomethyl)	2299.17	0.041808	0.290909	0
P91353	Probable 39S ribosomal protein L24, mitochondrial OS=Caenorhabditis elegans GN=F59A3.3 PE=1 SV=1 - [RM24_CAEEL]	4.68	1	1	1	protein binding; structural molecule activity	cytoplasm; mitochondrion; ribosome	cell organization and biogenesis; development; metabolic process; regulation of biological process; reproduction; transport	Pf00467	0	0	0	0	0	0	0	0	0	0	278	32.3682	6.56592
	Sequence	# PSMs	# Proteins	# Protein Groups	Protein Group Accessions	Modifications	MH+ [Da]	q-Value	PEP	# Missed Cleavages
	DSSDVIVDGLHTK	2	1	1	P91353		1385.69	0	0.0195582	0
O18229-2	Isoform b of Putative 6-phosphogluconolactonase OS=Caenorhabditis elegans GN=Y57G11C.3 - [6PGL_CAEEL]	4.67	2	1	1	catalytic activity		metabolic process	Pf01182	0	0	0	0	0	0	0	4.78695e+06	0	0	257	29.057	5.41455
	Sequence	# PSMs	# Proteins	# Protein Groups	Protein Group Accessions	Modifications	MH+ [Da]	q-Value	PEP	# Missed Cleavages
	YLLPEQLNNTAR	1	2	1	O18229-2		1431.77	0	0.196442	0
Q21752	Probable voltage-dependent anion-selective channel OS=Caenorhabditis elegans GN=R05G6.7 PE=2 SV=2 - [VDAC_CAEEL]	4.59	1	1	1	transporter activity	cytoplasm; membrane; mitochondrion	regulation of biological process; reproduction; transport	Pf01459	0	0	0	0	0	0	0	1.15897e+06	0	0	283	29.9424	9.21729
	Sequence	# PSMs	# Proteins	# Protein Groups	Protein Group Accessions	Modifications	MH+ [Da]	q-Value	PEP	# Missed Cleavages
	VGGNGADYALATK	1	1	1	Q21752		1236.62	0.049439	0.40793	0
Q19210	Protein F08G12.1, confirmed by transcript evidence OS=Caenorhabditis elegans GN=F08G12.1 PE=4 SV=1 - [Q19210_CAEEL]	4.57	1	1	1	nucleotide binding		regulation of biological process; transport	Pf00071	0	0	0	0	0	0	0	0	0	0	635	71.7159	5.32568
	Sequence	# PSMs	# Proteins	# Protein Groups	Protein Group Accessions	Modifications	MH+ [Da]	q-Value	PEP	# Missed Cleavages
	QSESDSETENNMVWKFEEDFSVDDELMER	1	1	1	Q19210	S2(Phospho); S4(Phospho); S6(Phospho); T8(Phospho)	3845.3	0	0.238889	1
Q18926	Putative uncharacterized protein OS=Caenorhabditis elegans GN=D1022.4 PE=2 SV=1 - [Q18926_CAEEL]	4.53	1	1	1	catalytic activity			Pf01738	0	0	0	0	0	0	0	697473	0	0	243	26.7167	6.53662
	Sequence	# PSMs	# Proteins	# Protein Groups	Protein Group Accessions	Modifications	MH+ [Da]	q-Value	PEP	# Missed Cleavages
	VPAVLIFPAFR	2	1	1	Q18926		1229.74	0	0.267199	0
Q8MQ89	Protein D2030.11, confirmed by transcript evidence OS=Caenorhabditis elegans GN=D2030.11 PE=4 SV=1 - [Q8MQ89_CAEEL]	4.41	3	1	1			metabolic process; regulation of biological process		0	1.04059e+08	1.17803e+08	0	3.02378e+08	0	2.04125e+07	0	0	0	136	15.6649	6.11279
	Sequence	# PSMs	# Proteins	# Protein Groups	Protein Group Accessions	Modifications	MH+ [Da]	q-Value	PEP	# Missed Cleavages
	IDSEIK	4	3	1	Q8MQ89		704.384	0.009104	0.111008	0
Q93338	Protein C36B1.3, partially confirmed by transcript evidence OS=Caenorhabditis elegans GN=rpb-3 PE=4 SV=2 - [Q93338_CAEEL]	4.26	1	1	1	catalytic activity; DNA binding; protein binding		development; metabolic process; regulation of biological process; reproduction	Pf01000; Pf01193	0	0	0	0	0	0	1.03583e+06	0	0	0	282	32.357	5.42725
	Sequence	# PSMs	# Proteins	# Protein Groups	Protein Group Accessions	Modifications	MH+ [Da]	q-Value	PEP	# Missed Cleavages
	EAPFEPDNKPNK	1	1	1	Q93338		1385.67	0.004677	0.0684298	0
Q95Y90	60S ribosomal protein L9 OS=Caenorhabditis elegans GN=rpl-9 PE=1 SV=1 - [RL9_CAEEL]	4.23	1	1	1	protein binding; RNA binding; structural molecule activity	cytoplasm; ribosome	development; metabolic process; reproduction; response to stimulus	Pf00347	0	0	0	0	0	0	0	0	537906	0	189	21.4946	10.0815
	Sequence	# PSMs	# Proteins	# Protein Groups	Protein Group Accessions	Modifications	MH+ [Da]	q-Value	PEP	# Missed Cleavages
	HLHMEMER	1	1	1	Q95Y90		1082.49	0	0.233432	0
P34559	Probable enoyl-CoA hydratase, mitochondrial OS=Caenorhabditis elegans GN=ech-6 PE=1 SV=1 - [ECHM_CAEEL]	4.17	1	1	1	catalytic activity; protein binding	cytoplasm; mitochondrion; organelle lumen	development; metabolic process; regulation of biological process	Pf00378	0	0	0	0	0	0	0	2.53456e+06	0	0	288	31.152	8.38232
[truncated: 329 more rows]
